# Supplementary material for: The Effects and Mechanism of ATM Kinase Inhibitors in Toxoplasma gondii
Source: Int J Mol Sci. 2024 Jun 25;25(13):6947. doi: 10.3390/ijms25136947 (PMC11241798; doi:10.3390/ijms25136947)
Supplement: Supplementary file 1 [file ijms-25-06947-s001.zip]

Archive with 5 entries (5 files):
- Figures.pdf
- Table S1.xlsx
- Table S2.xls
- Table S3.xls
- Table S4.xlsx
