# Supplementary material for: The Effects and Mechanism of ATM Kinase Inhibitors in Toxoplasma gondii
Source: Int J Mol Sci. 2024 Jun 25;25(13):6947. doi: 10.3390/ijms25136947 (PMC11241798; doi:10.3390/ijms25136947)
Supplement: Supplementary file 1 [file ijms-25-06947-s001.zip › Table S1.xlsx]

## Sheet: Sheet1
ID	Name	Synonyms	CAS	SMILES	Formula	MolWt	Pathways	Target	Receptor	Bioactivity	Reference
TWS0787	Oroxin A	Baicalin-7-glucoside	31567-75-6	OC[C@H]1O[C@@H](Oc2cc3oc(cc(=O)c3c(O)c2O)-c2ccccc2)[C@H](O)[C@@H](O)[C@@H]1O	C21H20O10	432.38	Metabolism	PPAR; Glucokinase	PPARγ agonist; α-glucosidase	Oroxin A is a partial PPARγ agonist that can activate PPARγ transcriptional activation in vitro and in vivo. Oroxin A also exhibited inhibitory activity against α-glucosidase and antioxidant capacity.	Sun W, et al. Oroxin A from Oroxylum indicum prevents the progression from prediabetes to diabetes in streptozotocin and high-fat diet induced mice. Phytomedicine. 2018 Jan 1;38:24-34.
TWA2417	Sodium taurocholate hydrate	Taurocholate Sodium	145-42-6	[Na+].C[C@H](CCC(=O)NCCS([O-])(=O)=O)[C@H]1CC[C@H]2[C@@H]3[C@H](O)C[C@@H]4C[C@H](O)CC[C@]4(C)[C@H]3C[C@H](O)[C@]12C	C26H44NNaO7S.xH2O	537.68	Others	Others	Others	Taurocholic acid is the main end product of cholesterol catabolism. During enterohepatic circulation, bile taurocholic acid is converted by the microorganisms to taurodeoxycholic acid and deoxycholic acid.[3] These are reabsorbed by the liver via a carrier-mediated process and converted by liver enzymes to taurocholic acid.	Khatun, Z., Nurunnabi, M., Cho, K., Byun, Y., Bae, Y., & Lee, Y. (2014). Oral absorption mechanism and anti-angiogenesis effect of taurocholic acid-linked heparin-docetaxel conjugates. Journal Of Controlled Release, 177, 64-73. doi: 10.1016/j.jconrel.2013.12.034
TMS2181	trans-Zeatin	(E)-Zeatin	1637-39-4	C\C(CO)=C/CNc1ncnc2[nH]cnc12	C10H13N5O	219.24	MAPK/ERK Pathway; Stem Cell/Wnt	ERK; MEK	ERK; MEK	Trans-Zeatina is the member of the plant growth hormone family known as cytokinins, which regulate cell division, development, and nutrient processing.	Ji C, et al. Trans-Zeatin attenuates ultraviolet induced down-regulation of aquaporin-3 in cultured human skin keratinocytes. Int J Mol Med. 2010 Aug;26(2):257-63.
TJS0387	Deoxyrhapontin	Desoxyrhaponticin;Deoxyrhaponticin	30197-14-9	COc1ccc(\C=C\c2cc(O)cc(O[C@@H]3O[C@H](CO)[C@@H](O)[C@H](O)[C@H]3O)c2)cc1	C21H24O8	404.41	Metabolism	Fatty Acid Synthase	FAS	1. Desoxyrhaponticin is an agent that is potentially effective in controlling postprandial hyperglycemia in diabetes, the in vivo antidiabetic action of this compound can be explained, in part at least, by inhibition of glucose transport in the small intestine and inhibition of glucose reabsorption in the kidney. 2. Desoxyrhaponticin and rhaponticin could be considered as promising fatty acid syn…	Li P , Tian W , Wang X , et al. Inhibitory effect of desoxyrhaponticin and rhaponticin, two natural stilbene glycosides from the Tibetan medicinal plant Rheum tanguticum Maxim. ex Balf, on fatty acid synthase and human breast cancer cells[J]. Food & Function, 2014, 5(2):251-256.
TJS0315	7,8-Dihydroxy-4-methylcoumarin	7,8-Dihydroxy-4-methylcoumarin;DHMC;4-Methyldaphnetin	2107-77-9	CC1=CC(=O)OC2=C1C=CC(=C2O)O	C10H8O4	192.17	Metabolism	Lipoxygenase	5-Lipoxygenase	1. 4-Methyldaphnetin is a potent inhibitor (low micromolar) of lipid peroxidation and scavengers of superoxide anion radicals and of aqueous alkylperoxyl radicals, but may be pro-oxidant (enhancing generation of hydroxyl radicals) in the presence of free iron ions.2. 4-Methyldaphnetin inhibits the proinflammatory 5-lipoxygenase enzyme at micromolar concentrations.	Hoult J R S , Miguel Pay¨¢. Pharmacological and biochemical actions of simple coumarins: Natural products with therapeutic potential[J]. General Pharmacology the Vascular System, 1996, 27(4):713-722.
TCS1772	Dehydroabietic acid	Dehydroabietate	1740-19-8	CC(C)c1ccc2c(CC[C@H]3[C@@](C)(CCC[C@]23C)C(O)=O)c1	C20H28O2	300.44	Microbiology&virology	Antifection	EBV	1. Dehydroabietic acid (DAA) is an EBV-EA activation inhibitor. 2. DAA is a useful food-derived compound for treating obesity-related diseases, by decreasing plasma glucose, insulin levels, plasma triglyceride (TG) , and hepatic TG levels. 3. DAA derivatives displays anti-secretory and anti-pepsin effect in animal models.	Zhang G , Jiang C , Wang Z , et al. Dehydroabietic Acid Derivative QC2 Induces Oncosis in Hepatocellular Carcinoma Cells[J]. Journal of Biomedicine and Biotechnology, 2014, 2014(2):682197.
T7280	CAY10594		1130067-34-3	O=C(NCCN1CCC2(CC1)N(CNC2=O)c1ccccc1)c1ccc2ccccc2c1	C26H28N4O2	428.5	Metabolism	Phospholipase	PLD2	CAY10594 is a potent phospholipase D2(PLD2) inhibitor. CAY10594 ameliorates acetaminophen-induced acute liver injury by regulating the phosphorylated-GSK-3β/JNK axis.	Lee SK, Bae GH, Kim YS,et al.A phospholipase D2 inhibitor, CAY10594, ameliorates acetaminophen-induced acute liver injury by regulating the phosphorylated-GSK-3β/JNK axis[J].Sci Rep. 2019 May 10;9(1):7242.
T7276	SD 0006	SD-06	271576-80-8	OCC(=O)N1CCC(CC1)c1[nH]nc(c1-c1ccncn1)-c1ccc(Cl)cc1	C20H20ClN5O2	397.86	MAPK	p38 MAPK	p38 MAPK	SD 0006 is a MAPK p38 alpha inhibitor( IC50 : 110 nM) for the treatment of arthritis.	Walker J K , Selness S R , Devraj R V , et al. Identification of SD-0006, a potent diaryl pyrazole inhibitor of p38 MAP kinase[J]. Bioorganic & medicinal chemistry letters, 2010, 20(8):2634-2638.
T7217	EGT1442	Bexagliflozin;EGT0001442;THR-1442	1118567-05-7	OC[C@H]1O[C@H]([C@H](O)[C@@H](O)[C@@H]1O)c1ccc(Cl)c(Cc2ccc(OCCOC3CC3)cc2)c1	C24H29ClO7	464.94	GPCR/G Protein	SGLT	SGLT2	EGT1442 is a potent, selective sodium glucose co-transporter 2 (SGLT2) inhibitor with IC50 values of 5.6 µM and 2 nM for human SGLT1 and SGLT2, respectively	Zhang W , Welihinda A , Mechanic J , et al. EGT1442, a potent and selective SGLT2 inhibitor, attenuates blood glucose and HbA1c levels in db/db mice and prolongs the survival of stroke-prone rats[J]. Pharmacological Research, 2011, 63(4):284-293.
T7204	PNU 74654	PNU-74654	113906-27-7	Cc1ccc(\C=N\NC(=O)c2ccccc2Oc2ccccc2)o1	C19H16N2O3	320.34	Cytoskeletal Signaling;Stem Cells	Wnt/beta-catenin	Wnt/β-catenin	PNU 74654 binds to β-catenin (Kd = 450 nM), inhibiting its interaction with the transcription factor T cell factor 4 (Tcf4) resulting in disruption of the Wnt signaling pathway.	Leal, Letícia F, Bueno A C , Gomes, Débora C, et al. Inhibition of the Tcf/beta-catenin complex increases apoptosis and impairs adrenocortical tumor cell proliferation and adrenal steroidogenesis[J]. Oncotarget, 2015, 6(40).
T7166	GNE-493		1033735-94-2	CC(C)(O)c1cc2nc(nc(N3CCOCC3)c2s1)-c1cnc(N)nc1	C17H20N6O2S	372.44	PI3K/Akt/mTOR	mTOR; PI3K	mTOR; PI3K	GNE-493 is potent, selective, and orally available PI3K and mTOR inhibitor with potential anticancer activity.IC50s of 3.4 nM, 12 nM, 16 nM, 16 nM and 32 nM for PI3Kα, PI3Kβ, PI3Kδ, PI3Kγ and mTOR,respectively.	Discovery of (Thienopyrimidin-2-yl)aminopyrimidines as Potent, Selective, and Orally Available Pan-PI3-Kinase and Dual Pan-PI3-Kinase/mTOR Inhibitors for the Treatment of Cancer[J]. Journal of Medicinal Chemistry, 2010, 53(3):1086-1097.
T7162	R1487 (Hydrochloride)		449808-64-4	Cl.Cn1c2nc(NC3CCOCC3)ncc2cc(Oc2ccc(F)cc2F)c1=O	C19H19ClF2N4O3	424.83	MAPK	p38 MAPK	p38α	R1487 (Hydrochloride) is an orally bioavailable and highly selective inhibitors of p38α.	Goldstein DM, Soth M, Gabriel T,et al.Discovery of 6-(2,4-difluorophenoxy)-2-[3-hydroxy-1-(2-hydroxyethyl)propylamino]-8-methyl-8H-pyrido[2,3-d]pyrimidin-7-one (pamapimod) and 6-(2,4-difluorophenoxy)-8-methyl-2-(tetrahydro-2H-pyran-4-ylamino)pyrido[2,3-d]pyrimidin-7(8H)-one (R1487) as orally bioavailable and highly selective inhibitors of p38α mitogen-activated protein kinase[J].J Med Chem. 2011 …
T7159	L-165041		79558-09-1	CCCc1c(OCCCOc2ccc(OCC(O)=O)cc2)ccc(C(C)=O)c1O	C22H26O7	402.44	Metabolism	PPAR	PPAR	L-165041 is a potent and selective agonist of the nuclear receptor PPARβ and PPARδ(Ki = 9 nM, EC50 = ~500 nM ,respectively)	Park J H , Lee K S , Lim H J , et al. The PPARδ ligand L-165041 inhibits vegf-induced angiogenesis, but the antiangiogenic effect is not related to PPARδ[J]. Journal of Cellular Biochemistry, 2012, 113(6):1947-1954.
T7129	Necrosulfonamide		432531-71-0	COc1nccnc1NS(=O)(=O)c1ccc(NC(=O)\C=C\c2ccc(s2)[N+]([O-])=O)cc1	C18H15N5O6S2	461.47	MAPK	MLK	necrosis(MLKL)	Necrosulfonamide is a novel inhibitor of MLKL.	Wang Y , Wang J , Wang H , et al. Necrosulfonamide Attenuates the Spinal Cord Injury Via Necroptosis Inhibition[J]. World Neurosurgery, 2018:S1878875018306569.
T7122	AZD-7648		2230820-11-6	Cc1cc2ncnn2cc1Nc1ncc2n(C)c(=O)n(C3CCOCC3)c2n1	C18H20N8O2	380.4	DNA Damage/DNA Repair;PI3K/Akt/mTOR signaling	DNA-PK	DNA-PK	AZD-7648 is an inhibitor of DNA-dependent protein kinase (DNA-PK) with the IC50 of 0.63 nM in an enzyme assay,has anti-tumor activity.	Maurice Raymond Verschoyle Finlay, et al. Amino-triazolopyridine compounds and their use in treating cancer. WO2018114999A1.
T7084	PTP Inhibitor I	α-Bromo-4-hydroxyacetophenone;2-Bromo-4'-hydroxyacetophenone;4-Hydroxyphenacyl bromide;SHP-1 Inhibitor II	2491-38-5	Oc1ccc(cc1)C(=O)CBr	C8H7BrO2	215.04	Others	phosphatase inhibitor	PTP	PTP Inhibitor I is a cell-permeable, protein tyrosine phosphatase (PTP) inhibitor that covalently blocks the catalytic domain of the Src homology region 2 domain-containing phosphatase (SHP-1(ΔSH2)) with a Ki value of 43 µM and PTP1B with a Ki value of 42 µM [1]. SHP-1 and PTP1B both have known roles in regulating insulin signaling as well as myeloid and lymphoid cell differentiation, making inhi…	Arabaci, G., et al. αHaloacetophenone derivatives as photoreversible covalent inhibitors of protein tyrosine phosphatases. Journal of the American Chemical Society 121(21), 5085-5086 (1999).
T7015	VPS34-IN1		1383716-33-3	CC(C)(O)CNc1ncc(c(CC2CC2)n1)-c1ccnc(Nc2ccnc(Cl)c2)n1	C21H24ClN7O	425.91	PI3K/Akt/mTOR signaling	PI3K inhibitor	Vps34	Vps34-IN1 is a potent and highly selective Vps34 inhibitor with IC50 of 25 nM invitro, which does not significantly inhibit the isoforms of class I as well as class II PI3Ks.	Bago R, et al. Biochem J. 2014 Nov 1;463(3):413-27.
T7014	Voxtalisib	SAR245409;XL765	934493-76-2	CCN1C(=O)C(=CC2=C(C)N=C(N)N=C12)C1=CC=NN1	C13H14N6O	270.29	DNA Damage/DNA Repair; PI3K/Akt/mTOR signaling	DNA-PK inhibitor; PI3K inhibitor	DNA-PK; PI3Kα; PI3Kβ; PI3Kγ; PI3Kδ	Voxtalisib (SAR245409, XL765) is a dual inhibitor of mTOR/PI3K, mostly for p110γ with IC50 of 9 nM; also inhibits DNA-PK and mTOR. Phase 1/2.	Garcia-Echeverria C, et al. Oncogene, 2008, 27(41), 5511-5526.
T7008	Vacquinol-1	Vacquinol 1	5428-80-8	C1CCNC(C1)C(c1cc(nc2ccccc12)c1ccc(cc1)Cl)O	C21H21ClN2O · 2HCl	425.78	MAPK	JNK agonist	MKK4	Vacquinol-1 is an MKK4 activator, which rapidly and selectively induces glioma cell death.	Kitambi SS, et al. Cell. 2014, 157(2), 313-328.
T7005	Ulixertinib	VRT752271;BVD-523	869886-67-9	[nH]1c(cc(c1)c1cc(ncc1Cl)NC(C)C)C(=O)N[C@H](CO)c1cc(ccc1)Cl	C21H22Cl2N4O2	433.33	MAPK	ERK inhibitor	ERK2	Ulixertinib (BVD-523, VRT752271) is an effective and reversible ERK1/ERK2 inhibitor. The IC50 of Ulixertinib is less than 0.3 nM for ERK2.	Ward RA, et al. J Med Chem. 2015, 58(11), 4790-4801.
T6S1740	Nardosinone		23720-80-1	C[C@@H]1CCC=C2C(=O)C[C@H]3OOC(C)(C)[C@H]3[C@@]12C	C15H22O3	250.33	PI3K/Akt/mTOR signaling;MEK/ERK signaling	Others	Others	1. Nardosinone has inhibitory effect on Ang II-induced hypertrophy in H9c2 cells, might be mediated by targeting PI3K/Akt and MEK/ERK signaling pathways. 2. Nardosinone could protect against the neuronal injury exposed to OGD, which may be relevant to the promotion of PKA and ERK signaling pathway. 3. Nardosinone enhances staurosporine- or dbcAMP-induced neurite outgrowth from PC12D cells, probab…	Du M , Huang K , Gao L , et al. Nardosinone Protects H9c2 Cardiac Cells from Angiotensin II-induced Hypertrophy[J]. Journal of Huazhong University of Science and Technology, 2013, 33(6):822-826.
T6S1699	6-Shogaol	[6]-Shogaol;Shogaol	555-66-8	CCCCC\C=C\C(=O)CCc1ccc(O)c(OC)c1	C17H24O3	276.37	Metabolism;Immunology/Inflammation	Lipoxygenase	LOX	1. 6-Shogaol has antipyretic and analgesic effects in addition to inhibitory effect on lipoxygenase activity. 2. 6-shogaol has anti-inflammatory property, reduces the inflammatory response and protected the femoral cartilage from damage produced in a CFA monoarthritic model of the knee joint of rats. 3. 6-Shogaol inhibits the growth of human cancer cells and induces apoptosis in COLO 25 cells thr…	Han M A , Woo S M , Min K J , et al. 6-Shogaol enhances renal carcinoma Caki cells to TRAIL-induced apoptosis through reactive oxygen species-mediated cytochrome c release and down-regulation of c-FLIP(L) expression[J]. Chem Biol Interact, 2015, 228:69-78.
T6S1684	8-Gingerol		23513-08-8	CCCCCCC[C@H](O)CC(=O)CCc1ccc(O)c(OC)c1	C19H30O4	322.44	oxidation-reduction;Microbiology&Virology;MAPK	Antioxidant;antibacterial	Antioxidant;antibacterial	1. 8-Gingerol has antioxidant activity. 2. 8-Gingerol has antimycobacterial activity. 3. 8-Gingerol could be used as an effective skin-whitening agent. 4. 8-Gingerol shows antipyretic and anti-inflammation characteristics. 5. 8-Gingerol seems to be effective in an animal model of rheumatoid arthritis. 6. 8-Gingerol inhibits the anti-serotonin 3 receptor function, exhibits cardiotonic activity. 7.…	Huang H C , Chou Y C , Wu C Y , et al. [8]-Gingerol inhibits melanogenesis in murine melanoma cells through down-regulation of the MAPK and PKA signal pathways[J]. Biochemical and Biophysical Research Communications, 2013, 438(2):375-381.
T6S1572	Sauchinone		177931-17-8	C[C@@H]1C[C@@H]2[C@H]3[C@@H]([C@H]1C)c1cc4OCOc4cc1O[C@]31OCOC1=CC2=O	C20H20O6	356.37	MAPK	ERK;p38 MAPK	ERK;p38	1. Sauchinone is a useful adjunctive treatment for bacterial infection. 2. Sauchinone, an active lignan found in Saururus chinensis, to regulate the activation of HSCs, to prevent liver fibrosis, and to inhibit oxidative stress in vivo and in vitro. 3. Sauchinone diminishes LPS-induced neutrophil activation and acute lung injury. 4. Sauchinone-induced HO-1 expression plays a key role in the vascu…	Han H J , Li M , Son J K , et al. Sauchinone, a lignan from Saururus chinensis, attenuates neutrophil pro-inflammatory activity and acute lung injury[J]. International Immunopharmacology, 2013, 17(2):471-477.
T6S1302	Carnosol		5957-80-2	CC(C)c1cc2[C@@H]3C[C@H]4C(C)(C)CCC[C@]4(C(=O)O3)c2c(O)c1O	C20H26O4	330.42	PI3K/Akt/mTOR signaling	S6 Kinase	RSK2	1. Carnosol has anti-oxidative, anti-inflammatory, antiproliferative and apoptosis inducing properties. 2. Carnosol enhances the sensitivity of chemoresistant cancer cells to chemotherapeutic agents. 3. Carnosol may as a novel agonist of TRPA1 with an EC5 value of 12.46 &micro;M.	López-Jiménez, Auxiliadora, García-Caballero, Melissa, Medina, Miguel ángel, et al. Anti-angiogenic properties of carnosol and carnosic acid, two major dietary compounds from rosemary[J]. European Journal of Nutrition, 2013, 52(1):85-95.
T6S1255	Ophiopogonin D		41753-55-3	C[C@H]1[C@H]2[C@H](C[C@H]3[C@@H]4CC=C5C[C@@H](O)C[C@@H](O[C@@H]6O[C@H](C)[C@H](O)[C@H](O[C@@H]7OC[C@@H](O)[C@H](O)[C@H]7O)[C@H]6O[C@@H]6O[C@@H](C)[C@H](O)[C@@H](O)[C@H]6O)[C@]5(C)[C@H]4CC[C@]23C)O[C@]11CC[C@@H](C)CO1	C44H70O16	855.02	Immunology/Inflammation	ROS	ROS	Ophiopogonin D(OPD) significantly inhibited the in vitro and in vivo growth of prostate cells via RIPK1, OPD may be developed as a potential anti-prostate cancer agent.	Zongliang L , He W , Mingxing Z , et al. Ophiopogonin D′, a Natural Product From Radix Ophiopogonis, Induces in Vitro and in Vivo RIPK1-Dependent and Caspase-Independent Apoptotic Death in Androgen-Independent Human Prostate Cancer Cells[J]. Frontiers in Pharmacology, 2018, 9:432-.
T6S0735	Flavokawain B	Flavokavain B;Flavokawin B;2'-Hydroxy-4',6'-Dimethoxychalcone	1775-97-9	COc1cc(O)c(C(=O)\C=C\c2ccccc2)c(OC)c1	C17H16O4	284.31	NF-κB;MAPK	Others	Others	1. Flavokawain B has potent anti-inflammatory activity, can significantly inhibit production of NO and PGE2 in LPS-induced RAW 264.7 cells. 2. Flavokawain B, the hepatotoxic constituent from kava root, induces GSH-sensitive oxidative stress through modulation of IKK/NF-κB and MAPK signaling pathways. 3. Flavokawain B induces apoptosis, has the potential usefulness of FKB for prevention and treatm…	Zhang T , Yamamoto N , Yamashita Y , et al. The chalcones cardamonin and flavokawain B inhibit the differentiation of preadipocytes to adipocytes by activating ERK[J]. Archives of Biochemistry and Biophysics, 2014, 554:44-54.
T6S0655	Corynoxeine		630-94-4	CO\C=C(/[C@H]1C[C@@H]2N(CC[C@]22C(=O)Nc3ccccc23)C[C@@H]1C=C)C(=O)OC	C22H26N2O4	382.46	MAPK	ERK	ERK1,2	1. Corynoxeine is a potent ERK1/2 inhibitor of key PDGF-BB-induced VSMC proliferation and may be useful in the prevention and treatment of vascular diseases and restenosis after angioplasty.	Kim T J , Lee J H , Lee J J , et al. Corynoxeine Isolated from the Hook of Uncaria rhynchophylla Inhibits Rat Aortic Vascular Smooth Muscle Cell Proliferation through the Blocking of Extracellular Signal Regulated Kinase 1/2 Phosphorylation[J]. Biological & Pharmaceutical Bulletin, 2008, 31(11):2073-2078.
T6S0653	Linarin	Acaciin;Buddleoside;Acacetin-7-O-rutinoside;Linarine;Buddleoflavonoloside	480-36-4	COc1ccc(cc1)-c1cc(=O)c2c(O)cc(O[C@@H]3O[C@H](CO[C@@H]4O[C@@H](C)[C@H](O)[C@@H](O)[C@H]4O)[C@@H](O)[C@H](O)[C@H]3O)cc2o1	C28H32O14	592.55	PI3K/Akt/mTOR signaling;Apoptosis	TNF	TNF-α inhibitor	1. Linarin (acacetin-7-O-β-d-rutinoside) shows selective dose dependent inhibitory effect on acetylcholinesterase. 2. Linarin alleviates GalN/LPS-induced liver injury by suppressing TNF-α-mediated apoptotic pathways. 3. Linarin prevents A beta-induced neurotoxicity through the activation of PI3K/Akt, which subsequently inhibits GSK-3b and up-regulates Bcl-2. 4. The piperine significantly enhanced…	Kim S J , Cho H I , Kim S J , et al. Protective effect of linarin against d-galactosamine and lipopolysaccharide-induced fulminant hepatic failure[J]. European Journal of Pharmacology, 2014, 738:66-73.
T6S0525	Farrerol		24211-30-1	Cc1c(O)c(C)c2O[C@@H](CC(=O)c2c1O)c1ccc(O)cc1	C17H16O5	300.31	PI3K/Akt/mTOR signaling;MAPK	Akt;p38 MAPK;ERK	Akt;p38;ERK	1. Farrerol has antioxidative activity.2. Farrerol modulates TAP and BNBD5 gene expression in mammary gland, enhances bMEC defense against S. aureus infection and could be useful in protection against bovine mastitis. 3. Farrerol inactivates KEAP-1 or activates the Akt, p38 and ERK to facilitate the release of Nrf2 from Keap1 and subsequent reduces the intracellular production of reactive oxygen …	Liu E , Liang T , Wang X , et al. Apoptosis induced by farrerol in human gastric cancer SGC-7901 cells through the mitochondrial-mediated pathway[J]. European journal of cancer prevention: the official journal of the European Cancer Prevention Organisation (ECP), 2015, 24(5):365.
T6S0117	Avicularin	Fenicularin	572-30-5	OC[C@@H]1O[C@@H](Oc2c(oc3cc(O)cc(O)c3c2=O)-c2ccc(O)c(O)c2)[C@H](O)[C@H]1O	C20H18O11	434.35	MAPK	ERK	ERK	1. Avicularin exhibits anti-inflammatory activity through the suppression of ERK signaling pathway in LPS-stimulated RAW 264.7 macrophage cells. 2. Avicularin inhibits the accumulation of the intracellular lipids by decreasing C/EBPα-activated GLUT4-mediated glucose uptake in adipocytes and potently inhibiting fatty acid synthase.	Vo V A , Lee J W , Chang J E , et al. Avicularin Inhibits Lipopolysaccharide-Induced Inflammatory Response by Suppressing ERK Phosphorylation in RAW 264.7 Macrophages[J]. Biomolecules and Therapeutics, 2012, 20(6):532-537.
T6S0107	Peimine	Dihydroisoimperialine;Verticine;Wanpeinine A	23496-41-5	C[C@H]1CC[C@@H]2N(C1)C[C@H]1[C@@H]3C[C@H]4[C@@H](C[C@H](O)[C@H]5C[C@@H](O)CC[C@]45C)[C@@H]3CC[C@@H]1[C@]2(C)O	C27H45NO3	431.66	MAPK;NF-κB	Others	Others	1. Peimine has good anti-inflammatory effects in vivo. 2. Peimine is an inhibitor to inhibit LPS-induced production of inflammatory cytokines by blocking the MAPKs and NF-κB signaling pathway.	Yi P F , Wu Y C , Dong H B , et al. Peimine impairs pro-inflammatory cytokine secretion through the inhibition of the activation of NF-κB and MAPK in LPS-induced RAW264.7 macrophages[J]. Journal of Immunopharmacology, 2013, 35(5):6.
T6S0095	Genkwanin	Puddumetin;Apigenin 7-methyl ether;7-O-Methylapigenin	437-64-9	COC1=CC(=C2C(=C1)OC(=CC2=O)C3=CC=C(C=C3)O)O	C16H12O5	284.26	miR-11/MKP-1/MAPK pathway	Others	Others	1. Genkwanin exerts its anti-inflammatory effect mainly through the regulation of the miR-11/MKP-1/MAPK pathway. 2. Genkwanin is transported by both passive diffusion and multidrug resistance protein (MDR)-mediated efflux mechanisms.	Yuan G , Fen L , Lei F , et al. Genkwanin Inhibits Proinflammatory Mediators Mainly through the Regulation of miR-101/MKP-1/MAPK Pathway in LPS-Activated Macrophages[J]. PLoS ONE, 2014, 9(5):e96741-.
T6999	Teneligliptin hydrobromide	MP-513 (hydrobromide);Teneligliptin hydrobromide anhydrous	906093-29-6	CC1=NN(C(=C1)N2CCN(CC2)[C@H]3C[C@H](NC3)C(=O)N4CCSC4)C5=CC=CC=C5.CC1=NN(C(=C1)N2CCN(CC2)[C@H]3C[C@H](NC3)C(=O)N4CCSC4)C5=CC=CC=C5.Br.Br.Br.Br.Br	C22H30N6OS·5/2BrH	628.86	Proteases	DPP-4 inhibitor; Others inhibitor; Proteasome inhibitor	Dipeptidyl peptidase-4 ;DPP-9;DPP-8;FAP	Teneligliptin is a novel, potent, and long-lasting dipeptidyl peptidase-4 inhibitor; competitively inhibited human plasma, rat plasma, and human recombinant DPP-4 in vitro, with IC50 values of approximately 1 nM.	Kishimoto M, et al. Diabetes Metab Syndr Obes. 2013, 6:187-95.
T6993	Sodium Tauroursodeoxycholate (TUDC)	Tauroursodeoxycholic acid sodium salt;Sodium tauroursodeoxycholate;Tauroursodeoxycholate Sodium;TUDC	35807-85-3	[Na+].C[C@H](CCC(=O)NCCS([O-])(=O)=O)[C@H]1CC[C@H]2[C@@H]3[C@@H](O)C[C@@H]4C[C@H](O)CC[C@]4(C)[C@H]3CC[C@]12C	C26H44NNaO6S	521.69	Apoptosis; MAPK; Stem Cells	Caspase; ERK	Caspase; ERK	Tauroursodeoxycholate Sodium is an endoplasmic reticulum (ER) stress inhibitor, used for the treatment of gallstones and liver cirrhosis.	Milkiewicz P, et al. J Hepatol. 2001, 34(2), 184-191.
T6989	SKL2001		909089-13-0	c1coc(c1)c1cc(no1)C(=O)NCCCn1ccnc1	C14H14N4O3	286.29	Cytoskeletal Signaling; Stem Cells	Wnt/beta-catenin agonist	Wnt/β-catenin	SKL2001, an agonist of the Wnt/β-catenin pathway, can disrupt the Axin/β-catenin interaction.	Gwak J, et al. Cell Res. 2012, 22(1):237-47.
T6984	SirReal2		709002-46-0	Cc1cc(C)nc(SCC(=O)Nc2ncc(Cc3cccc4ccccc34)s2)n1	C22H20N4OS2	420.55	Chromatin/Epigenetic; DNA Damage/DNA Repair	Sirtuin inhibitor	SIRT2	SirReal2 is a potent and selective Sirt2 inhibitor with IC50 of 140 nM.	Rumpf T, et al. Nat Commun. 2015, 6, 6263.
T6976	SB239063		193551-21-2	COc1nccc(n1)-c1c(ncn1[C@H]1CC[C@H](O)CC1)-c1ccc(F)cc1	C20H21FN4O2	368.4	MAPK	p38 MAPK inhibitor	p38α; p38β	SB239063 is a potent and selective p38 MAPKα/β inhibitor with IC50 of 44 nM, showing no activity against the γ- and δ-kinase isoforms.	Underwood DC, et al. J Pharmacol Exp Ther. 2000, 293(1), 281-288.
T6948	Pluripotin	SC1	839707-37-8	C(=O)(c1cc(ccc1)C(F)(F)F)Nc1cc(c(cc1)C)N1C(=O)N(c2c(C1)cnc(n2)Nc1n(nc(c1)C)C)C	C27H25F3N8O2	550.53	MAPK	ERK inhibitor; Raf inhibitor	ERK1; RasGAP	Pluripotin (SC1), which keep embryonic stem cell (ESC) self-renewal, is a dual inhibitor of extracellular signal-regulated kinase 1 (ERK1, MAPK3) and RasGAP.	Chen S, et al. Proc Natl Acad Sci U S A. 2006, 103(46):17266-17271.
T6947	Piperlongumine	Piplartine;PPLGM	20069-09-4	COc1cc(cc(OC)c1OC)\C=C\C(=O)N1CCC=CC1=O	C17H19NO5	317.34	Immunology/Inflammation	ROS inhibitor	ROS	Piperlongumine is a natural alkaloid from Piper longum L.. It selectively kills cancer cells and strengthens the level of reactive oxygen species (ROS).	Dhillon H, et al. Toxicol Rep. 2014, 1:309-318.
T6945	PIK-III	Vps34-PIK-III;VPS34-IN2	1383716-40-2	Nc1ncc(c(CC2CC2)n1)-c1ccnc(Nc2ccncc2)n1	C17H17N7	319.36	PI3K/Akt/mTOR signaling	PI3K inhibitor	PI3Kα; PI3Kβ; PI3Kγ; PI3Kδ; Vps34	PIK-III, a selective inhibitor of VPS34 enzymatic activity, inhibits autophagy and results in the stabilization of autophagy substrates.	Honda A, et al. Potent, Selective, and Orally Bioavailable Inhibitors of VPS34 Provide Chemical Tools to Modulate Autophagy in Vivo. ACS Med Chem Lett. 2015 Nov 13;7(1):72-6.
T6940	PHA767491 HCl	CAY-10572 hydrochloride;PHA-767491 hydrochloride;PHA-767491;CAY10572	942425-68-5	Cl.O=C1NCCc2[nH]c(cc12)-c1ccncc1	C12H11N3O	213.24	PI3K/Akt/mTOR signaling; Cell Cycle/Checkpoint; GPCR/G Protein; Stem Cells	CDK inhibitor; cholecystokinin inhibitor; GSK-3 inhibitor	Cdk1; Cdk2; Cdk9; Cdc7; GSK-3β	PHA-767491 is an effective ATP-competitive dual Cdc7/CDK9 inhibitor (IC50: 10/34 nM). It has ~20-fold selectivity against GSK3-β and CDK1/2, 50-fold selectivity against CDK5 and MK2, 100-fold selectivity against CHK2 and PLK1.	Montagnoli A, et al. Nat Chem Biol, 2008, 4(6), 357-365.
T6938	PF4989216	PF 4989216;PF-4989216	1276553-09-3	FC1=C(C=CC(=C1)C#N)C1=C(SC(N2CCOCC2)=C1C#N)C1=NC=NN1	C18H13FN6OS	380.4	PI3K/Akt/mTOR	PI3K inhibitor	p110δ;p110α;p110γ;Vps34;p110β	PF-4989216 is a potent and selective PI3K inhibitor with IC50 of 2 nM, 142 nM, 65 nM, 1 nM, and 110 nM for p110α, p110β, p110γ, p110δ, and VPS34, respectively.	Walls M, et al. Clin Cancer Res. 2014, 20(3), 631-643.
T6934	Pexmetinib	ARRY-614	945614-12-0	Cc1ccc(cc1)-n1nc(cc1NC(=O)NCc1cc(F)ccc1Oc1ccc2n(CCO)ncc2c1)C(C)(C)C	C31H33FN6O3	556.63	MAPK	p38 MAPK inhibitor	p38 MAPK	Pexmetinib (ARRY-614) is a potent, orally bioavailable, dual p38 MAPK/Tie-2 inhibitor with IC50 of 4 nM/18 nM in a HEK-293 cell line. Phase 1.	Koch K. 2013 AACR Annual Meeting.
T6930	Pazopanib HCl	GW786034;Pazopanib Hydrochloride;GW786034 HCl;Votrient HCl;Armala	635702-64-6	Cl.CN(C1=CC2=NN(C)C(C)=C2C=C1)C1=NC(NC2=CC=C(C)C(=C2)S(N)(=O)=O)=NC=C1	C21H23N7O2S·HCl	473.98	Angiogenesis; Tyrosine Kinase/Adaptors	FGFR inhibitor; PDGFR inhibitor; VEGFR inhibitor	FGFR; PDGFR; VEGFR1; VEGFR2; VEGFR3	Pazopanib HCl (GW786034 HCl) is a novel multi-target inhibitor of VEGFR1, VEGFR2, VEGFR3, PDGFR, FGFR, c-Kit and c-Fms with IC50 of 10 nM, 30 nM, 47 nM, 84 nM, 74 nM, 140 nM and 146 nM in cell-free assays, respectively.	Harris PA, et al. J Med Chem. 2008, 51(15), 4632-4640.
T6927	Pamapimod	R1503;Ro4402257	449811-01-2	Cn1c2nc(ncc2cc(c1=O)Oc1c(cc(cc1)F)F)NC(CCO)CCO	C19H20F2N4O4	406.38	MAPK	p38 MAPK inhibitor	p38α; p38β	Pamapimod (R-1503, Ro4402257) is a novel, selective inhibitor of p38 mitogen-activated protein kinase. It inhibits p38α and p38β enzymatic activity with IC50 values of 0.014±0.002 and 0.48± 0.04 microM, respectively with no activity against p38delta or p38 gamma isoforms.	Hill RJ, et al. J Pharmacol Exp Ther. 2008, 327(3):610-9.
T6926	Palmidrol	Loramine P 256;Mackpeart DR 14V;AM 3112;Impulsin;Palmitoylethanolamide;N-palmitoylethanolamine	544-31-0	CCCCCCCCCCCCCCCC(=O)NCCO	C18H37NO2	299.49	Metabolism	PPAR activator	PPARα	Palmitoylethanolamide(PEA) , an endogenous fatty acid amide, activates PPAR-α selectively in vitro (EC50=3.1±0.4 μM）.	Lo Verme J, et al. Mol Pharmacol. 2005, 67(1):15-9.
T6917	Oleuropein		32619-42-4	COC(=O)C1=CO[C@@H](O[C@@H]2O[C@H](CO)[C@@H](O)[C@H](O)[C@H]2O)\C(=C\C)[C@@H]1CC(=O)OCCc1ccc(O)c(O)c1	C25H32O13	540.51	Endocrinology/Hormones; Immunology/Inflammation	Aromatase inhibitor; ROS inhibitor	Aromatase; ROS	Oleuropein is an antioxidant polyphenol isolated from olive leaf.	Visioli F, et al. Life Sci. 1998,62(6), 541-546.
T6895	MLN2480	BIIB-024;TAK-580	1096708-71-2	Nc1ncnc(C(=O)N[C@H](C)c2ncc(C(=O)Nc3ncc(Cl)c(C(F)(F)F)c3)s2)c1Cl	C17H12Cl2F3N7O2S	506.29	MAPK	Raf inhibitor	Raf	MLN2480 is an oral, selective pan-Raf kinase inhibitor in Clinicalal trials.	Elizabeth Grace Carideo Cunniff, et al. Journal of Clinical Oncology. 2013:e13529.
T6891	MK4101	MK 4101;MK-4101	935273-79-3	FC(c1ccccc1c1nnc(C23CCC(c4noc(C5CC(F)(F)C5)n4)(CC2)CC3)n1C)(F)F	C24H24F5N5O	493.47	GPCR/G Protein; Stem Cells	Hedgehog/Smoothened inhibitor	Smoothened	MK-4101, an effective inhibitor of the Hedgehog pathway, has anti-tumor activity through the induction of extensive apoptosis and inhibition of proliferation in tumor cells.	Filocamo G, et al. Mol Cancer Ther. 2016, 15(6):1177-89.
T6884	2-Cl-IB-MECA	CF-102;Namodenoson	163042-96-4	CNC(=O)C1OC(C(O)C1O)n1cnc2c(NCc3cccc(I)c3)nc(Cl)nc12	C18H18ClIN6O4	544.73	GPCR/G Protein	Adenosine Receptor	A3	2-Cl-IB-MECA is an adenosine A3 receptor agonist.	Schaick E A V , Jacobson K A , Kim H O , et al. Hemodynamic effects and histamine release elicited by the selective adenosine A3 receptor agonist 2-Cl-IB-MECA in conscious rats[J]. European Journal of Pharmacology, 1996, 308(3):0-314.
T6883	LY3023414	GTPL8918	1386874-06-1	O=c1n(c2c(c3cc(c4cc(C(O)(C)C)cnc4)ccc3nc2)n1C[C@H](C)OC)C	C23H26N4O3	406.48	DNA Damage/DNA Repair; PI3K/Akt/mTOR signaling	DNA-PK inhibitor; mTOR inhibitor; PI3K inhibitor	DNA-PK; mTOR kinase; class I PI3K isoforms	LY3023414 is an oral ATP competitive inhibitor of the class I PI3K isoforms, DNA-PK, and mTOR. LY3023414 has been used in trials studying the treatment of Neoplasm, Solid Tumor, COLON CANCER, BREAST CANCER, and Advanced Cancer, among others.	Smith MC, et al. Mol Cancer Ther. 2016, [Epub ahead of print]
T6882	LY3009120	DP-4978	1454682-72-4	CNc1ncc2cc(c(C)nc2n1)-c1cc(NC(=O)NCCC(C)(C)C)c(F)cc1C	C23H29FN6O	424.51	MAPK	Raf inhibitor	B-Raf (WT);B-Raf (V600E);C-Raf	LY03009120 is a potent pan-Raf inhibitor with IC50 of 44 nM, 31-47 nM, and 42 nM for A-raf, B-Raf, and C-Raf in A375 cells, respectively. Phase 1.	Henry JR, et al. J Med Chem. 2015, 58(10), 4165-4179.
T6878	LJI308		1627709-94-7	Oc1c(F)cc(cc1F)-c1cnccc1-c1ccc(cc1)N1CCOCC1	C21H18F2N2O2	368.38	PI3K/Akt/mTOR signaling	S6 Kinase inhibitor	RSK1;RSK2;RSK3	LJI308 is a potent, and pan-RSK (p90 ribosomal S6 kinase) inhibitor with IC50 of 6 nM, 4 nM, and 13 nM for RSK1, RSK2, and RSK3, respectively.	Aronchik I, et al. Mol Cancer Res. 2014, 12(5), 803-812.
T6877	LJH685		1627710-50-2	CN1CCN(CC1)c1ccc(cc1)c1ccncc1c1cc(F)c(O)c(F)c1	C22H21F2N3O	381.42	PI3K/Akt/mTOR signaling	S6 Kinase inhibitor	RSK1; RSK2; RSK3	LJH685 is an effective pan-RSK inhibitor for RSK1/2/3 (IC50: 6/5/4 nM).	Aronchik I, et al. Mol Cancer Res. 2014, 12(5), 803-812.
T6872	L755507		159182-43-1	CCCCCCNC(=O)Nc1ccc(cc1)S(=O)(=O)Nc1ccc(CCNC[C@H](O)COc2ccc(O)cc2)cc1	C30H40N4O6S	584.73	GPCR/G Protein	Adrenergic Receptor agonist	β3-adrenergic receptor	L755507 is an effective, selective agonist of β3-AR（IC50=35 nM）.	Parmee ER, et al. Bioorg Med Chem Lett. 1998, 8(9):1107-1112.
T6868	KYA1797K		1956356-56-1	[K+].[O-]C(=O)CCN1C(=S)S\C(=C/c2ccc(o2)-c2ccc(cc2)[N+]([O-])=O)C1=O	C17H11N2O6S2·K	442.51	Cytoskeletal Signaling; Stem Cells	Wnt/beta-catenin inhibitor	Wnt/β-catenin	KYA1797K is a highly potent and selective inhibitor. Wnt/β-catenin IC50 is 0.75 μM through TOPflash assay.	Cha PH, et al. Nat Chem Biol. 2016, 12(8):593-600.
T6849	Uprosertib	GSK2141795;GSK795	1047634-65-0	Cn1c(c(cn1)Cl)c1c(oc(c1)C(=O)N[C@@H](Cc1cc(c(cc1)F)F)CN)Cl	C18H16Cl2F2N4O2	429.25	Cytoskeletal Signaling; PI3K/Akt/mTOR signaling	Akt inhibitor	Akt1; Akt2; Akt3	Uprosertib (GSK2141795) is a selective, ATP-competitive, and orally bioavailable Akt inhibitor with IC50 of 180 nM, 328 nM, and 38 nM for Akt 1, 2 and 3, respectively. Phase 2.	Pachl F, et al. J Proteome Res. 2013, 12(8), 3792-3800.
T6845	GNE317	GNE 317;GNE-317	1394076-92-6	COC1(COC1)c1c(C)c2c(s1)c(nc(n2)c1cnc(N)nc1)N1CCOCC1	C19H22N6O3S	414.48	PI3K/Akt/mTOR signaling	PI3K	PI3K/mTOR	GNE-317, a PI3K/mTOR inhibitor, can pass through the blood-brain barrier (BBB).	Salphati L, et al. Clin Cancer Res. 2012, 18(22):6239-6248
T6843	GDC0623	GDC 0623;GDC-0623;MEK inhibitor 1;RG 7421;G-868	1168091-68-6	OCCONC(=O)c1ccc2cncn2c1Nc1ccc(I)cc1F	C16H14FIN4O3	456.21	MAPK	MEK inhibitor	MEK1	GDC-0623 is a potent and ATP-uncompetitive MEK1 inhibitor with Ki of 0.13 nM. Phase 1.	Hatzivassiliou G, et al. Nature. 2013, 501(7466), 232-236.
T6842	G007-LK		1380672-07-0	CS(=O)(=O)c1cnc(cc1)c1nnc(n1c1ccccc1Cl)/C=C/c1nnc(o1)c1ccc(cc1)C#N	C25H16ClN7O3S	529.96	Metabolism	PPAR	TNKS1;TNKS2	G007-LK is a selective inhibitor of TNKS1 and TNKS2, with IC50s of 46 nM and 25 nM, respectively.	Voronkov A, et al. J Med Chem, 2013, 56(7), 32012-3023.
T6838	FLLL32		1226895-15-3	COc1ccc(cc1OC)\C=C\C(=O)C1(CCCCC1)C(=O)\C=C\c1ccc(OC)c(OC)c1	C28H32O6	464.55	Angiogenesis; Chromatin/Epigenetic; JAK/STAT signaling; Stem Cells	JAK inhibitor	JAK2	FLLL32 is an effective JAK2/STAT3 inhibitor (IC50 of <5 μM).	Lin L, et al. Cancer Res. 2010, 70(6), 2445-2454.
T6818	DEL22379	DEL 22379;DEL-22379	181223-80-3	COc1ccc2[nH]cc(C=C3C(=O)Nc4ccc(NC(=O)CCN5CCCCC5)cc34)c2c1	C26H28N4O3	444.53	MAPK	ERK inhibitor	ERK	DEL-22379 is a water-soluble ERK dimerization inhibitor with IC50 of ～0.5 μM.	Herrero A, et al. Cancer Cell. 2015, 28(2), 170-182.
T6817	Deguelin	(-)-cis-Deguelin;(-)-Deguelin	522-17-8	CC1(C=Cc2c(O1)ccc1c2O[C@@H]2COc3cc(c(cc3[C@@H]2C1=O)OC)OC)C	C23H22O6	394.42	PI3K/Akt/mTOR signaling	PI3K inhibitor;Akt inhibitor	PI3K;Akt	Deguelin is a PI3K/AKT Inhibitor, which is a natural product isolated from plants in the Mundulea sericea family.	Bortul R, et al. Br J Haematol. 2005, 129(5):677-86.
T6799	IITZ-01		1807988-47-1	Fc1ccc(Nc2nc(Nc3ccc(cc3)-c3nc4ccccc4[nH]3)nc(n2)N2CCOCC2)cc1	C26H23FN8O	482.51	PI3K/Akt/mTOR signaling;Autophagy	PI3K;Autophagy	PI3Kγ;Autophagy	IITZ-01 is potent autophagy inhibitor with single-agent anticancer activity ( IC50 of 2.62 μM for PI3Kγ.)	Guntuku L, Gangasani JK, Thummuri D,et al.IITZ-01, a novel potent lysosomotropic autophagy inhibitor, has single-agent antitumor efficacy in triple-negative breast cancer in vitro and in vivo[J]. Oncogene. 2019 Jan;38(4):581-595.
T6789	BMS582949	BMS 582949;BMS-582949;PS540446	623152-17-0	CCCNC(=O)c1cn2ncnc(Nc3cc(ccc3C)C(=O)NC3CC3)c2c1C	C22H26N6O2	406.48	MAPK	p38 MAPK	p38 MAPK	BMS-582949 is a potent and selective p38 mitogen-activated protein kinase (p38 MAPK) inhibitor with IC50 of 13 nM, inhibiting both p38 kinase activity and activation of p38.	Liu C, et al. J Med Chem. 2010, 53(18):6629-6639.
T6787	BIO-acetoxime	BIA;GSK-3 Inhibitor X	667463-85-6	CC(=O)O\N=C1/C(Nc2ccccc12)=C1/C(=O)Nc2cc(Br)ccc12	C18H12BrN3O3	398.21	PI3K/Akt/mTOR signaling; Stem Cells	GSK-3 inhibitor	GSK-3α; GSK-3β	BIO-acetoxime is a potent dual GSK3α/β inhibitor with IC50 of 10 nM, >240-fold selectivity over CDK5/p25, CDK2/cyclin A and CDK1/cyclin B.	Polychronopoulos P, et al. J Med Chem. 2004, 47(4), 935-946.
T6784	BI-78D3		883065-90-5	C1COc2c(O1)ccc(c2)n1c(=O)[nH]nc1Sc1ncc(s1)[N+](=O)[O-]	C13H9N5O5S2	379.37	MAPK	JNK inhibitor	JNK	BI-78D3, a competitive JNK inhibitor. IC50 of BI-78D3 is 280 nM that displays > 100 fold selectivity over p38α, and have no activity at mTOR and PI-3K.	Stebbins JL, et al. Proc Natl Acad Sci U S A. 2008, 105(43):16809-16813.
T6774	AZD8835		1620576-64-8	CCn1c(nc(n1)C1CCN(CC1)C(=O)CCO)c1cnc(c(n1)c1nnc(o1)C(C)(C)C)N	C22H31N9O3	469.54	PI3K/Akt/mTOR signaling	PI3K inhibitor	PI3Kα; PI3Kβ; PI3Kγ; PI3Kδ	AZD8835 is a mixed inhibitor of PI3Kα/δ (IC50: 6.2/5.7 nM), also with selectivity against PI3Kβ/γ (IC50: 431/90 nM).	Hudson K, et al. Mol Cancer Ther. 2016, 15(5):877-89.
T6773	AZD8186		1627494-13-6	C[C@@H](Nc1cc(F)cc(F)c1)c1cc(cc2c1oc(cc2=O)N1CCOCC1)C(=O)N(C)C	C24H25F2N3O4	457.47	PI3K/Akt/mTOR signaling	PI3K inhibitor	PI3Kα; PI3Kβ; PI3Kγ; PI3Kδ	AZD8186 is an effective and specific PI3Kβ/δ inhibitor (IC50: 4/12 nM).	Barlaam B, et al. J Med Chem. 2015, 58(2), 943-962.
T6770	AZD0156		1821428-35-6	n1cc2c(c3cc(ccc13)c1cnc(cc1)OCCCN(C)C)n(c(=O)n2C)C1CCOCC1	C26H31N5O3	461.56	DNA Damage/DNA Repair; PI3K/Akt/mTOR signaling	ATM/ATR inhibitor	ATM	AZD0156 , an effective and specific inhibitors of ATM kinase, is potential antineoplastic activities and chemo-/radio-sensitizing.	WO2015170081A1 - Imidazo[4,5-c]quinolin-2-one compounds and their use in treating cancer - Google Patents. (2019). Retrieved from https://patents.google.com/patent/WO2015170081A1
T6768	AZ6102		1645286-75-4	C[C@H]1CN(C[C@@H](C)N1)c1cc(C)c(cn1)-c1ccc(cc1)-c1nc2n(C)ccc2c(=O)[nH]1	C25H28N6O	428.53	Metabolism	PPAR inhibitor	TNKS1; TNKS2	AZ6102 is a potent TNKS1/2 inhibitor that has 100-fold selectivity against other PARP family enzymes and shows IC50 of 5 nM for Wnt pathway inhibition in DLD-1 cells.	Johannes JW,et al. ACS Med Chem Lett. 2015, 6(3):254-259.
T6760	APS-2-79	APS-2-79 hydrochloride;APS-2-79 HCl	2002381-31-7	Cc1cc(Oc2ccccc2)ccc1Nc1c2cc(OC)c(OC)cc2ncn1.Cl	C23H21N3O3·HCl	423.89	MAPK	MAPK antagonist	KSR2	APS-2-79 is a MAPK antagonist that modulating KSR-dependent MAPK signalling by antagonizing RAF heterodimerization as well as the conformational changes required for phosphorylation and activation of KSR-bound MEK.	Neil S. Dhawan, et al. Nature. 2016, 537: 112-116.
T6758	Anisomycin	Wuningmeisu C;Flagecidin;NSC 76712	22862-76-6	COc1ccc(C[C@H]2NC[C@H](O)[C@H]2OC(C)=O)cc1	C14H19NO4	265.3	MAPK	JNK inhibitor	JNK	Anisomycin is an antibiotic isolated from various Streptomyces species. It interferes with protein and DNA synthesis by inhibiting peptidyl transferase or the 80S ribosome system.	Iordanov MS, et al. Mol Cell Biol. 1997, 17(6), 3373-3381.
T6731	WYE354	WYE 354;WYE-354	1062169-56-5	COC(=O)Nc1ccc(cc1)c1nc2c(cnn2C2CCN(CC2)C(=O)OC)c(n1)N1CCOCC1	C24H29N7O5	495.53	PI3K/Akt/mTOR signaling	mTOR inhibitor;PI3K inhibitor	mTOR; PI3Kα; PI3Kγ	WYE-354(IC50=5 nM) is an effective, selective and ATP-competitive mTOR inhibitor. It blocks mTORC2/P-AKT(S473) and mTORC1/P-S6K(T389), not P-AKT(T308). The selectivity for mTOR is higher than PI3Kα (>100-fold) and PI3Kγ (>500-fold).	Yu K, et al. Cancer Res, 2009, 69(15), 6232-6240.
T6723	Voglibose	AO 128;Glustat;Basen	83480-29-9	[C@]1([C@H]([C@@H]([C@H]([C@H](C1)NC(CO)CO)O)O)O)(O)CO	C10H21NO7	267.28	Metabolism	Glucokinase modulator	α-glucosidase	Voglibose, an N-substituted derivative of valiolamine, exhibits excellent inhibitory activity against α-glucosidases and action against hyperglycemia and various disorders caused by hyperglycemia.	Chen X, et al. Curr Med Chem, 2006, 13(1), 109-116.
T6720	Vatalanib 2HCl	CGP-797870 dihydrochloride;ZK-222584 dihydrochloride;PTK787 dihydrochloride;Vatalanib dihydrochloride;Vatalanib (PTK787) 2HCl;CGP-79787 dihydrochloride	212141-51-0	Cl.Cl.Clc1ccc(Nc2nnc(Cc3ccncc3)c3ccccc23)cc1	C20H15ClN4·2HCl	419.73	Angiogenesis; Tyrosine Kinase/Adaptors	PDGFR inhibitor; VEGFR inhibitor	PDGFRβ; VEGFR1/FLT1; VEGFR2/Flk1; VEGFR2/KDR; VEGFR3/FLT4	Vatalanib (PTK787) (IC50=37 nM) is an inhibitor of VEGFR2/KDR. It exhibits less effective against VEGFR1/Flt-1 and 18-fold against VEGFR3/Flt-4.	Wood JM, et al. Cancer Res. 2000, 60(8), 2178-2189.
T6714	URB597	KDS-4103;FAAH Inhibitor II	546141-08-6	N(C(=O)Oc1cccc(c1)c1cc(ccc1)C(=O)N)C1CCCCC1	C20H22N2O3	338.4	Metabolism	FAAH inhibitor	FAAH	URB597 is an effective, orally bioavailable FAAH inhibitor (IC50: 4.6 nM), and no effect on other cannabinoid-related targets.	Mor M, et al. J Med Chem, 2004, 47(21), 41998-52008.
T6699	Tempol	4-Hydroxy-TEMPO;Tanol;TMPN	2226-96-2	CC1(C)CC(O)CC(C)(C)N1[O]	C9H18NO2	172.24	Immunology/Inflammation	ROS inhibitor	ROS	Tempol is a superoxide scavenger. It has anti-inflammatory, neuroprotective and analgesic effects.	Mitchell JB, et al. Arch Biochem Biophys, 1991, 289(1), 62-70.
T6689	T0070907		313516-66-4	c1cc(c(cc1[N+](=O)[O-])C(=O)Nc1ccncc1)Cl	C12H8ClN3O3	277.66	Metabolism	PPAR inhibitor	PPARα; PPARγ; PPARδ	T0070907(IC50=1 nM) , an effective and specific PPARγ inhibitor, with the >800-fold selectivity over PPARα and PPARδ.	Lee G et al. J Biol Chem, 2002, 277(22), 19649-19657.
T6679	SRT2104	GSK2245840;sirtuin modulator	1093403-33-8	Cc1c(sc(n1)c1cnccc1)C(=O)Nc1ccccc1c1cn2c(csc2n1)CN1CCOCC1	C26H24N6O2S2	516.64	Chromatin/Epigenetic; DNA Damage/DNA Repair	Sirtuin activator	SIRT1	SRT2104 (GSK2245840) is a selective and brain-permeable SIRT1 activator.	Mercken EM, et al. Aging Cell. 2014, 13(5), 787-796.
T6671	Sirtinol		410536-97-9	CC(c1ccccc1)NC(=O)c1ccccc1/N=C/c1c(O)ccc2ccccc12	C26H22N2O2	394.47	Chromatin/Epigenetic; DNA Damage/DNA Repair	Sirtuin inhibitor	SIRT1; SIRT2	Sirtinol is a selective SIRT1/2 inhibitor (IC50: 131/38 μM).	Grozinger CM, et al. J Biol Chem, 2001, 276(42), 38837-38843.
T6659	SB415286		264218-23-7	Oc1ccc(NC2=C(C(=O)NC2=O)c2ccccc2[N+]([O-])=O)cc1Cl	C16H10ClN3O5	359.72	PI3K/Akt/mTOR signaling	GSK-3 inhibitor	GSK-3α , GSK-3β	SB415286 is a potent GSK3α inhibitor with IC50/Ki of 78 nM/31 nM with equally effective inhibition of GSK-3β.	Coghlan MP, et al. Chem Biol, 2000, 7(10), 793-803.
T6636	Refametinib	RDEA119;BAY 869766;BAY 86-97661	923032-37-5	Fc1cc(OC)c(NS(=O)(=O)C2(CC2)C[C@H](O)CO)c(Nc2ccc(I)cc2F)c1F	C19H20F3IN2O5S	572.34	MAPK	MEK inhibitor	MEK1; MEK2	Refametinib (RDEA119, Bay 86-9766) is an effective, ATP non-competitive and specific inhibitor of MEK1/2 (IC50: 19/47 nM).	Iverson C, et al, Cancer Res, 2009, 69(17), 6839-6847.
T6633	Ranolazine	RS 43285-003;CVT 303;Ranexa	95635-55-5	COc1ccccc1OCC(O)CN1CCN(CC(=O)Nc2c(C)cccc2C)CC1	C24H33N3O4	427.54	Membrane transporter/Ion channel	Calcium Channel inhibitor	Calcium Channel	Ranolazine is a calcium uptake inhibitor via the sodium/calcium channel, used to treat chronic angina. It affects the sodium-dependent calcium channels during myocardial ischemia in rabbits by altering the intracellular sodium level.	Undrovinas AI, et al. J Cardiovasc Electrophysiol,2006, 17 Suppl 1, S169-S177.
T6591	ML130	CID-1088438;Nodinitib-1	799264-47-4	Cc1ccc(cc1)S(=O)(=O)n1c(N)nc2ccccc12	C14H13N3O2S	287.34	Apoptosis; NF-Κb	NOD inhibitor; TNF inhibitor	NOD1; NOD2; TNF-α	Nodinitib-1 is a potent and selective NOD1 inhibitor with an IC50 of 0.56 μM.	Khan PM et al. ACS Med Chem Lett, 2011, 2(10), 780-785.
T6576	Malotilate	NKK 105;Kantec;Malotilatum	59937-28-9	CC(C)OC(=O)C(=C1SC=CS1)C(=O)OC(C)C	C12H16O4S2	288.38	Metabolism	Lipoxygenase	5-Lipoxygenase	Malotilate is a medicine used for the therapy of liver cirrhosis.	Ohgoda O, et al. J Dermatol Sci, 1998, 17(2), 123-131.
T6554	JZL184		1101854-58-3	OC(C1CCN(CC1)C(=O)Oc1ccc(cc1)[N+](=O)[O-])(c1ccc2OCOc2c1)c1ccc2OCOc2c1	C27H24N2O9	520.49	Metabolism	Lipase inhibitor	MAGL	JZL 184 is a potent and selective inhibitor of MAGL with IC50 of 8 nM and 4 μM for inhibition of MAGL and FAAH in mouse brain membranes respectively.	Long JZ, et al. Nat Chem Biol, 2009, 5(1), 37-44.
T6529	Halobetasol Propionate	CGP-14458;Ulobetasol propionate;BMY-30056	66852-54-8	C(=O)(CC)O[C@@]1([C@H](C[C@H]2[C@@H]3C[C@@H](C4=CC(=O)C=C[C@@]4([C@]3([C@H](C[C@]12C)O)F)C)F)C)C(=O)CCl	C25H31ClF2O5	484.96	Metabolism	Phospholipase inhibitor	PLA2	Halobetasol Propionate is the propionate salt form of halobetasol, a synthetic corticosteroid with anti-inflammatory, antipruritic, and vasoconstrictor activities. Halobetasol, a topical steroid, diffuses across cell membranes to interact with cytoplasmic corticosteroid receptors located in both the dermal and intradermal cells, thereby activating gene expression of anti-inflammatory proteins med…	Mohandas S, et al. Indian J Dermatol Venereol Leprol, 2009, 75(2), 186-187.
T6525	GW5074	Raf1 Kinase Inhibitor I	220904-83-6	c1cc2c(cc1I)/C(=C/c1cc(c(c(c1)Br)O)Br)/C(=O)N2	C15H8Br2INO2	520.94	MAPK	Raf inhibitor	C-Raf	GW5074(IC50=9 nM) is an effective and specific c-Raf inhibitor. It has no effect on the activities of JNK1/2/3, MEK1, MKK6/7, CDK1/2, c-Src, p38 MAP, VEGFR2 or c-Fms.	Chin PC, et al. J Neurochem, 2004, 90(3), 595-608.
T6524	GW0742	GW610742	317318-84-6	Cc1c(CSc2ccc(OCC(=O)O)c(C)c2)sc(n1)c1ccc(c(F)c1)C(F)(F)F	C21H17F4NO3S2	471.49	Metabolism	PPAR	PPARδ;PPARα;PPARγ	GW0742 (GW610742) is an effective and specific PPARδ agonist (EC50: 1 nM/1.1 μM/2 μM, for human PPARδ/α/γ).	Sznaidman ML, et al. Bioorg Med Chem Lett, 2003, 13(9), 1517-1521.
T6519	Gramine	Donaxine;NSC 16892	87-52-5	CN(C)Cc1c[nH]c2ccccc12	C11H14N2	174.24	GPCR/G Protein	Adiponectin Receptor; Adrenergic Receptor	Adiponectin Receptor; Adrenergic Receptor	Gramine, a natural indole alkaloid, present in several plant species, acts as an active adiponectin receptor (AdipoR) agonist, with IC50s of 3.2 and 4.2 μM for AdipoR2 and AdipoR1, respectively. Gramine is also a human and mouse β2-Adrenergic receptor (β2-AR) agonist. Gramine has anti-tumor, anti-viral and anti-inflammatory properties.	Liu SL, Wang WW, Liu F, Li HY, Liu JS, Yang WD.Bull Environ Contam Toxicol. 2016 Apr;96(4):540-3.
T6511	Ravoxertinib	GDC-0994	1453848-26-4	Cn1c(ccn1)Nc1nccc(n1)c1cc(=O)n(cc1)[C@H](CO)c1cc(c(cc1)Cl)F	C21H18ClFN6O2	440.86	MAPK	ERK inhibitor	ERK1; ERK2	GDC-0994 is an effective and orally available ERK1/2 inhibitor (IC50: 1.1/0.3 nM).	AACR2014. Abstract.
T6487	Encorafenib	LGX818	1269440-17-6	C[C@@H](CNC1=NC=CC(=N1)C2=CN(N=C2C3=CC(=CC(=C3F)NS(=O)(=O)C)Cl)C(C)C)NC(=O)OC	C22H27ClFN7O4S	540.01	MAPK Signaling	Raf inhibitor	B-Raf (V600E)	LGX818 is an orally available mutated BRaf V600E inhibitor(IC50=0.3 nM) with potential antineoplastic activity.	Darrin D Stuart, et al. Cancer Res, 2012, 72(8 Supplement): 3790
T6485	Embelin	Emberine;NSC 91874;Embelic acid	550-24-3	CCCCCCCCCCCC1=C(C(=O)C=C(C1=O)O)O	C17H26O4	294.39	Apoptosis; GPCR/G Protein; Metabolism	IAP inhibitor; Lipoxygenase inhibitor; Prostaglandin Receptor inhibitor	XIAP; 5-Lipoxygenase; mPGES-1	Embelin, isolated from the Japanese Ardisia herb, is an inhibitor of the X-linked inhibitor of apoptosis (IC50: 4.1 uM).	Nikolovska-Coleska Z, et al. J Med Chem, 2004, 47(10), 2430-2440.
T6458	CYC116		693228-63-6	CC1=C(SC(N)=N1)C1=NC(NC2=CC=C(C=C2)N2CCOCC2)=NC=C1	C18H20N6OS	368.46	Cell Cycle/Checkpoint; Angiogenesis; PI3K/Akt/mTOR signaling; Chromatin/Epigenetic; Tyrosine Kinase/Adaptors	Aurora Kinase inhibitor; CDK inhibitor; FLT inhibitor; S6 Kinase inhibitor; VEGFR inhibitor	Aurora A; Aurora B; CDK2/CyclinE; CDK9/CyclinT; FLT3; p70 S6K; VEGFR2	CYC116 is a potent inhibitor of Aurora A/B with Ki of 8.0 nM/9.2 nM, is less potent to VEGFR2 (Ki of 44 nM), with 50-fold greater potency than CDKs, not active against PKA, Akt/PKB, PKC, no effect on GSK-3α/β, CK2, Plk1 and SAPK2A. Phase 1.	Wang S, et al. J Med Chem. 2010, 53(11), 4367-4378.
T6433	CAY10505		1218777-13-9	Fc1ccc(cc1)-c1ccc(\C=C2\SC(=O)NC2=O)o1	C14H8FNO3S	289.28	PI3K/Akt/mTOR signaling	PI3K inhibitor	PI3Kγ	CAY10505, a form of dehydroxyl of AS-252424, is a PI3Kγ inhibitor (IC50: 33 nM).	Tyagi S, Sharma S, Budhiraja RD.Can J Physiol Pharmacol. 2012 Jul;90(7):881-5.
T6394	AS604850	AS 604850;AS-604850	648449-76-7	FC1(F)Oc2ccc(cc2O1)\C=C1/SC(=O)NC1=O	C11H5F2NO4S	285.22	PI3K/Akt/mTOR signaling	PI3K inhibitor	PI3Kα; PI3Kβ; PI3Kγ; PI3Kδ	AS-604850 is a specific and ATP-competitive PI3Kγ inhibitor (IC50: 250 nM), 18-fold more selective for PI3Kγ than PI3Kα, and over 80-fold selectivity for PI3Kγ than PI3Kδ/β.	Camps M, et al, Nat Med, 2005, 11(9), 936-943.
T6371	AGK2		304896-28-4	c1cc2c(cccn2)c(c1)NC(=O)/C(=C/c1ccc(o1)c1c(ccc(c1)Cl)Cl)/C#N	C23H13Cl2N3O2	434.27	Chromatin/Epigenetic; DNA Damage/DNA Repair	Sirtuin inhibitor	SIRT2	AGK2（IC50=3.5 μM） is an effective, and specific SIRT2 inhibitor.	Outeiro TF, et al. Science.2007, 317(5837), 516-519.
T6351	MGCD-265 analog	MGCD-265;Glesatinib	875337-44-3	Cn1cc(nc1)c1cc2nccc(c2s1)Oc1c(cc(cc1)NC(=S)NC(=O)Cc1ccccc1)F	C26H20FN5O2S2	517.6	Angiogenesis; Tyrosine Kinase/Adaptors	c-Met/HGFR inhibitor; VEGFR inhibitor	Met; RON; VEGFR1; VEGFR2; VEGFR3	MGCD-265-analog (structurally related to MGCD-265) is an orally bioavailable multitargeted tyrosine kinase inhibitor with potential antineoplastic activity with IC50 of 29 nM and 10 nM for c-Met and VEGFR2, respectively.	Bonfils C. et al. AACR 2012 Annual Meeting, 2012. Abstract 1790.
T6334	Ridaforolimus	MK-8669;AP23573;Deforolimus	572924-54-0	O=C(C(N1[C@@](C(O[C@@]([C@H](C)C[C@H]2C[C@@H](OC)[C@H](OP(C)(C)=O)CC2)([H])CC([C@H](C)/C=C(C)/[C@@H](O)[C@H](C([C@H](C)C[C@H](C)/C=C/C=C/C=C(C)/[C@@H](OC)C3)=O)OC)=O)=O)([H])CCCC1)=O)[C@]4(O)O[C@@]3([H])CC[C@H]4C	C53H84NO14P	990.21	PI3K/Akt/mTOR signaling	mTOR	mTOR	Ridaforolimus is a small molecule and non-prodrug analogue of the lipophilic macrolide antibiotic rapamycin with potential antitumor activity. Ridaforolimus binds to and inhibits the mammalian target of rapamycin (mTOR), which may result in cell cycle arrest and, consequently, the inhibition of tumor cell growth and proliferation. Upregulated in some tumors, mTOR is a serine/threonine kinase invo…	Rivera VM, et al. Mol Cancer Ther, 2011, 10(6), 1059-1071.
T6330	PI3Kδ-IN-2		1702816-75-8	COc1ncc(cc1NS(C)(=O)=O)-c1nc(nc2c(CN3CCC(CC3)C(C)(C)O)cc(F)cc12)N1CCOCC1	C28H37FN6O5S	588.69	PI3K/Akt/mTOR signaling	PI3K	PI3Kδ	PI3Kδ-IN-2 is a potent and selective inhibitor of PI3Kδ	NA
T6324	BIX02188		1094614-84-2	CN(C)Cc1cccc(N\C(c2ccccc2)=C2/C(=O)Nc3cc(ccc23)C(N)=O)c1	C25H24N4O2	412.48	MAPK; Stem Cells	ERK inhibitor; MEK inhibitor; TGF-beta/Smad inhibitor	ERK5; MEK1; MEK2; MEK5; TGFβR1	BIX02188 is a specific MEK5 inhibitor (IC50: 4.3 nM), also inhibits ERK5 catalytic activity (IC50: 810 nM), and does not inhibit closely related kinases MEK1/2, JNK2, and ERK2.	Tatake RJ, et al. Biochem Biophys Res Commun, 2008, 377(1), 120-125.
T6322	Copanlisib	BAY 80-6946	1032568-63-0	COc1c(OCCCN2CCOCC2)ccc2C3=NCCN3C(NC(=O)c3cnc(N)nc3)=Nc12	C23H28N8O4	480.52	PI3K/Akt/mTOR signaling	PI3K inhibitor	PI3Kα; PI3Kβ; PI3Kγ; PI3Kδ	Copanlisib is a phosphoinositide 3-kinase (PI3K) inhibitor with potential antineoplastic activity. Copanlisib inhibits the activation of the PI3K signaling pathway, which may result in inhibition of tumor cell growth and survival in susceptible tumor cell populations. Activation of the PI3K signaling pathway is frequently associated with tumorigenesis and dysregulated PI3K signaling may contribut…	Liu N, et al. Mol Cancer Ther. 2013, 12(11), 2319-2330.
T6320	GDC0879	GDC 0879;GDC-0879;AR-00341677	905281-76-7	C1C/C(=N\O)/c2c1cc(cc2)c1cn(nc1c1ccncc1)CCO	C19H18N4O2	334.37	MAPK	Raf inhibitor	B-Raf	GDC-0879 is a novel, potent and selective B-Raf inhibitor with IC50 of 0.13 nM with activity against c-Raf as well.	Wong H, et al. J Pharmacol Exp Ther. 2009, 329(1), 360-367.
T6302	Lonafarnib	Sch66336;Sarasar	193275-84-2	NC(=O)N1CCC(CC(=O)N2CCC(CC2)[C@H]2c3ncc(Br)cc3CCc3cc(Cl)cc(Br)c23)CC1	C27H31Br2ClN4O2	638.82	MAPK	Raf inhibitor; Ras inhibitor	K-ras-4B; H-ras; N-ras	Lonafarnib is an orally bioavailable FPTase inhibitor for H-ras, K-ras-4B, and N-ras (IC50: 1.9/5.2/2.8 nM).	Liu M, et al. Cancer Res, 1998, 58(21), 4947-4956.
T6291	WZ4003		1214265-58-3	C(=O)(CC)Nc1cc(ccc1)Oc1nc(ncc1Cl)Nc1c(cc(cc1)N1CCN(CC1)C)OC	C25H29ClN6O3	496.99	PI3K/Akt/mTOR signaling	AMPK inhibitor	NUAK1; NUAK2	WZ4003, a highly selective NUAK kinase inhibitor, is with IC50 of 20 nM and 100 nM for NUAK1 and NUAK2, respectively. It is no significant inhibition on 139 other kinases.	Banerjee S, et al. Biochem J. 2014, 457(1), 215-225.
T6285	GSK690693		937174-76-0	CCn1c(nc2c1c(OC[C@H]1CCCNC1)cnc2C#CC(C)(C)O)c1nonc1N	C21H27N7O3	425.48	Cytoskeletal Signaling; Proteases/Proteasome; PI3K/Akt/mTOR signaling	Akt inhibitor; PKC inhibitor; Serine Protease inhibitor	Akt1; Akt3; PKCη; PKCθ; PrkX	GSK690693 is a pan-Akt inhibitor targeting Akt1/2/3 with IC50 of 2 nM/13 nM/9 nM, also sensitive to the AGC kinase family: PKA, PrkX and PKC isozymes. Phase 1.	Rhodes N, et al. Cancer Res, 2008, 68(7), 2366-2374.
T6283	Wortmannin	KY-12420;SL-2052	19545-26-7	CC(=O)O[C@@H]1C[C@]2([C@@H](CCC2=O)C3=C1[C@]4([C@H](OC(=O)C5=COC(=C54)C3=O)COC)C)C	C23H24O8	428.43	PI3K/Akt/mTOR	PI3K inhibitor	PI3K , DNA-PK , ATM , MLCK , ATR	Wortmannin is the first described PI3K inhibitor with IC50 of 3 nM, with little selectivity within the PI3K family. Also blocks autophagosome formation and potently inhibits DNA-PK/ATM with IC50 of 16 nM and 150 nM.	Nakanishi S, et al. J Biol Chem, 1992, 267(4), 2157-2163.
T6279	Givinostat hydrochloride monohydrate	ITF-2357 hydrochloride monohydrate;Givinostat;ITF2357;Gavinostat hydrochloride monohydrate	732302-99-7	CCN(CC)CC1=CC2=C(C=C1)C=C(C=C2)COC(=O)NC3=CC=C(C=C3)C(=O)NO.O.Cl	C24H27N3O4·HCl·H2O	475.97	Chromatin/Epigenetic; DNA Damage/DNA Repair; NF-Κb	HDAC inhibitor	HD1-A; HD1-B; HD2	Givinostat hydrochloride monohydrate is an HDAC inhibitor.	Leoni F, et al. Mol Med, 2005, 11(1-12), 1-15.
T6277	Doramapimod	BIRB 796	285983-48-4	Cc1ccc(cc1)-n1nc(cc1NC(=O)Nc1ccc(OCCN2CCOCC2)c2ccccc12)C(C)(C)C	C31H37N5O3	527.66	MAPK	p38 MAPK	p38α	Doramapimod is a highly potent inhibitor of p38 MAPK (Kd: 0.1 nM), but weakly inhibits c-RAF, Fyn, Lck, ERK-1, SYK, IKK2, and ZAP-70.	Pargellis C, et al. Inhibition of p38 MAP kinase by utilizing a novel allosteric binding site. Nat Struct Biol, 2002, 9(4), 268-272.
T6267	Lomitapide	BMS-201038;AEGR-733	182431-12-5	FC(F)(F)CNC(=O)C1(CCCCN2CCC(CC2)NC(=O)c2ccccc2-c2ccc(cc2)C(F)(F)F)c2ccccc2-c2ccccc12	C39H37F6N3O2	692.71	Metabolism	CETP inhibitor	MTP	Lomitapide is a small molecule inhibitor of microsomal triglyceride transfer protein (MTP), an enzyme located in the lumen of the endoplasmic reticulum responsible for absorbing dietary lipids and transferring triglycerides onto apolipoprotein B (apo-B) in the assembly of very-low-density lipoprotein.	Sulsky R, et al. 5-Carboxamido-1,3,2-dioxaphosphorinanes, potent inhibitors of MTP. Bioorg Med Chem Lett. 2004 Oct 18;14(20):5067-70.
T6261	CP466722	CP 466722;CP-466722	1080622-86-1	COc1c(cc2c(c1)c(ncn2)n1c(nc(n1)c1ccccn1)N)OC	C17H15N7O2	349.35	DNA Damage/DNA Repair; PI3K/Akt/mTOR signaling	ATM/ATR inhibitor	ATM	CP-466722, an effective and reversible ATM inhibitor, does not inhibit ATR and PI3K or PIKK family members in cells.	Rainey MD, et al. Cancer Res, 2008, 68(18), 7466-7474.
T6252	Ipatasertib	RG7440;GDC-0068	1001264-89-6	C(=O)([C@H](CNC(C)C)c1ccc(cc1)Cl)N1CCN(CC1)c1c2c(ncn1)[C@@H](C[C@H]2C)O	C24H32ClN5O2	458	Cytoskeletal Signaling; PI3K/Akt/mTOR signaling	Akt inhibitor	Akt1; Akt2; Akt3	Ipatasertib (GDC-0068), a highly specific pan-Akt inhibitor, targets Akt1/2/3 with IC50 of 5 nM/18 nM/8 nM, respectively.	Lin K. Cancer Res, 2011, 71(8 Supplement), abstract DDT02-01.
T6251	PF04691502	PF 04691502;PF-04691502;PF4691502	1013101-36-4	COc1ccc(cn1)-c1cc2c(C)nc(N)nc2n([C@H]2CC[C@@H](CC2)OCCO)c1=O	C22H27N5O4	425.48	Cytoskeletal Signaling; PI3K/Akt/mTOR signaling	Akt inhibitor; PI3K inhibitor	P-Akt (S473); PI3Kα; PI3Kβ; PI3Kγ; PI3Kδ	PF-04691502 is a potent and selective inhibitor of PI3K and mTOR kinases with antitumor activity.	Yuan J, Mol Cancer Ther, 2011, 10(11), 2189-2199
T6250	H 89 2HCl	H-89 dihydrochloride;Protein kinase inhibitor H-89 dihydrochloride;5-Isoquinolinesulfonamide	130964-39-5	Cl.Cl.Brc1ccc(\C=C\CNCCNS(=O)(=O)c2cccc3cnccc23)cc1	C20H20BrN3O2S·2HCl	519.28	GPCR/G Protein; PI3K/Akt/mTOR signaling	PKA; S6 Kinase	PKA; S6K1	H 89 is a potent inhibitor of protein kinase A (PKA; IC50: 0.14 µM, Ki: 48 nM).	Chijiwa T, et al. Inhibition of forskolin-induced neurite outgrowth and protein phosphorylation by a newly synthesized selective inhibitor of cyclic AMP-dependent protein kinase, N-[2-(p-bromocinnamylamino)ethyl]-5-isoquinolinesulfonamide (H-89), of PC12D pheochromocytoma cells. J Biol Chem. 1990 Mar 25;265(9):5267-72.
T6243	U73122		112648-68-7	COc1ccc2[C@H]3CC[C@]4(C)[C@H](CC[C@H]4[C@@H]3CCc2c1)NCCCCCCN1C(=O)C=CC1=O	C29H40N2O3	464.64	Metabolism	Phospholipase inhibitor	PLC	U73122, an effective PLC inhibitor, reduces agonist-induced Ca2+ increases in platelets and PMN.	Bleasdale JE, et al. J Pharmacol Exp Ther, 1990, 255(2), 756-768.
T6237	Trelagliptin	SYR-472	865759-25-7	Cn1c(=O)cc(N2CCC[C@@H](N)C2)n(Cc2cc(F)ccc2C#N)c1=O	C18H20FN5O2	357.38	Proteases/Proteasome	DPP-4 inhibitor	DPP-4	Trelagliptin is a highly specific and long-acting DPP-4 inhibitor.	Inagaki N, et al. Lancet Diabetes Endocrinol. 2014, 2(2), 125-132.
T6223	U0126-EtOH	U0126;U0126 Ethanol	1173097-76-1	CCO.N\C(Sc1ccccc1N)=C(C#N)/C(C#N)=C(\N)Sc1ccccc1N	C18H16N6S2·C2H6O	426.6	MAPK	MEK	MEK1; MEK2	U0126-EtOH is a non-ATP competitive specific inhibitor of MEK1/2 (IC50: 0.07/0.06 μM).	Duncia JV, et al. MEK inhibitors: the chemistry and biological activity of U0126, its analogs, and cyclization products. Bioorg Med Chem Lett. 1998, 8(20), 2839-2844.
T6218	Selumetinib	ARRY-142886;AZD6244	606143-52-6	Cn1cnc2c(F)c(Nc3ccc(Br)cc3Cl)c(cc12)C(=O)NOCCO	C17H15BrClFN4O3	457.68	MAPK	MEK; ERK	MEK1; ERK1; ERK2	Selumetinib (AZD6244) is an effective, specific inhibitor of MEK1 and ERK1/2 phosphorylation (IC50: 14/10 nM).	Yeh TC, et al. Biological characterization of ARRY-142886 (AZD6244), a potent, highly selective mitogen-activated protein kinase kinase 1/2 inhibitor. Clin Cancer Res. 2007 Mar 1;13(5):1576-83.
T6208	AS252424	AS 252424;AS-252424	900515-16-4	C1=CC(=C(C=C1F)O)C2=CC=C(O2)/C=C\3/C(=O)NC(=O)S3	C14H8FNO4S	305.28	PI3K/Akt/mTOR Signaling	Casein Kinase inhibitor; PI3K inhibitor	Casein Kinase 2 , PI3Kγ , PI3Kα	AS-252424 is a potent and selective inhibitor of PI3Kγ with IC50 of 33 nM; >10 fold selectivity for PI3Kγ versus PI3Kα.	Pomel V, et al, J Med Chem, 2006, 49(13), 3857-3871.
T6205	AT7519		844442-38-2	Clc1cccc(Cl)c1C(=O)Nc1cn[nH]c1C(=O)NC1CCNCC1	C16H17Cl2N5O2	382.24	PI3K/Akt/mTOR signaling; Cell Cycle/Checkpoint; Stem Cells	CDK inhibitor; GSK-3 inhibitor	CDK2/CyclinA; CDK4/CyclinD1; CDK5/p35; CDK9/CyclinT; GSK-3β	AT7519 is a CDK1/2/4/6/9 inhibitor (IC50: 10-210 nM). It is less effective to CDK3 and little active to CDK7.	Squires MS, et al. Mol Cancer Ther, 2009, 8(2), 324-332.
T6204	QNZ	EVP4593;CAY10470	545380-34-5	c1ccc(cc1)Oc1ccc(cc1)CCNc1ncnc2c1cc(cc2)N	C22H20N4O	356.42	Apoptosis; NF-Κb	NF-κB inhibitor; TNF inhibitor	NF-κB; TNF-α	QNZ (EVP4593) is an effective inhibitor of NF-κB activation and TNF-α production. The IC50 of QNZ for NF-κB and TNF-α is11 nM and 7 nM, respectively.	Tobe M, et al. Bioorg Med Chem, 2003, 11(3), 383-391.
T6189	PD0325901	PD325901	391210-10-9	OC[C@@H](O)CONC(=O)c1ccc(F)c(F)c1Nc1ccc(I)cc1F	C16H14F3IN2O4	482.19	MAPK	MEK	MEK	PD0325901 is a specific and non-ATP-competitive MEK inhibitor (IC50: 0.33 nM).	Barrett SD, et al. The discovery of the benzhydroxamate MEK inhibitors CI-1040 and PD 0325901. Bioorg Med Chem Lett. 2008 Dec 15;18(24):6501-4.
T6187	TDZD8	TDZD 8;TDZD-8;NP 01139;GSK-3β Inhibitor I	327036-89-5	Cn1sc(=O)n(Cc2ccccc2)c1=O	C10H10N2O2S	222.26	PI3K/Akt/mTOR signaling; Stem Cells	GSK-3 inhibitor	GSK-3β	TDZD-8 is an inhibitor of GSK-3β, with an IC50 of 2 μM; minimal inhibitory effect observed on CDK1, casein kinase II, PKA and PKC.	Martinez A, et al. J Med Chem, 2002, 45(6), 1292-1299.
T6183	ISRIB (trans-isomer)	ISRIB trans-isomer;ISRIB;trans-isomer;trans-ISRIB	1597403-47-8	Clc1ccc(OCC(=O)N[C@H]2CC[C@@H](CC2)NC(=O)COc2ccc(Cl)cc2)cc1	C22H24Cl2N2O4	451.34	MAPK	ERK inhibitor	PERK	ISRIB (trans-isomer), the trans-isomer of ISRIB, is a effective and specific PERK inhibitor (IC50: 5 nM).	Sidrauski C, et al. Elife. 2013, 2, e00498.
T6171	BI-D1870		501437-28-1	CC(C)CCN1C(C)C(=O)N(C)c2cnc(Nc3cc(F)c(O)c(F)c3)nc12	C19H23F2N5O2	391.42	PI3K/Akt/mTOR signaling	S6 Kinase	RSK1; RSK2; RSK3; RSK4	BI-D1870 is a cell-permeable, ATP-competitive inhibitor of ribosomal S6 kinases (RSKs; IC50s: 31/24/18/15 nM for RSK1/2/3/4).	Sapkota GP, et al. BI-D1870 is a specific inhibitor of the p90 RSK (ribosomal S6 kinase) isoforms in vitro and in vivo. Biochem J. 2007 Jan 1;401(1):29-38.
T6169	Indirubin	Indigo red;Indigopurpurin;Couroupitine B;NSC 105327	479-41-4	O=C1Nc2ccccc2\C1=C1/Nc2ccccc2C1=O	C16H10N2O2	262.26	PI3K/Akt/mTOR Signaling	CDK inhibitor; GSK-3 inhibitor; Raf inhibitor	GSK-3β , CDK2/CyclinA , CDK5/p35 , CDK1/CyclinB , C-Raf	Indirubin is a potent cyclin-dependent kinases and GSK-3β inhibitor with IC50 of about 5 uM and 0.6 uM.	Hoessel R, et al. Nat Cell Biol, 1999, 1(1), 60-67.
T6168	ZSTK474		475110-96-4	C1COCCN1c1nc(nc(n1)n1c2ccccc2nc1C(F)F)N1CCOCC1	C19H21F2N7O2	417.41	PI3K/Akt/mTOR signaling	PI3K inhibitor	PI3K; PI3Kα; PI3Kβ; PI3Kγ; PI3Kδ	PI3K Inhibitor ZSTK474 is an orally available, s-triazine derivative, ATP-competitive phosphatidylinositol 3-kinase (PI3K) inhibitor with potential antineoplastic activity.	Yaguchi S, et al. J Natl Cancer Inst, 2006, 98(8), 545-556.
T6167	SU9516		377090-84-1	COc1ccc2NC(=O)\C(=C/c3cnc[nH]3)c2c1	C13H11N3O2	241.25	Cell Cycle/Checkpoint; Cytoskeletal Signaling; MAPK	CDK inhibitor; p38 MAPK inhibitor; PKC inhibitor	CDK1; CDK2; CDK4; p38; PKC	SU9516 is a potent CDK2 inhibitor, with an IC50 of 22 nM, and also has inhibitory effects on CDK1 and CDK4, with IC50s of 40 nM and 200 nM, respectively.	Lane ME, et al. Cancer Res. 2001, 61(16), 6170-6177.
T6163	Salirasib	Farnesyl Thiosalicylic Acid;FTS;S-Farnesylthiosalicylic acid	162520-00-5	C(=O)(c1c(SC/C=C(\C)/CC/C=C(\C)/CCC=C(C)C)cccc1)O	C22H30O2S	358.54	MAPK	Ras inhibitor	PPMTase	Salirasib(Ki=2.6 μM), an effective competitive prenylated protein methyltransferase (PPMTase) inhibitor, inhibits Ras methylation with potential antineoplastic activity.	Marciano D, et al. J Med Chem. 1995, 38(8), 1267-1272.
T6152	PD318088		391210-00-7	c1cc(c(cc1I)F)Nc1c(c(c(cc1C(=O)NOCC(CO)O)Br)F)F	C16H13BrF3IN2O4	561.09	MAPK	MEK inhibitor	MEK1; MEK2	PD318088 is a non-ATP competitive allosteric MEK1/2 inhibitor, binding simultaneously with ATP in a region of the MEK1 active site that is adjacent to the ATP-binding site.	Ohren JF, et al. Nat Struct Mol Biol, 2004, 11(12), 1192-1197.
T6151	GW501516	GSK-516;GW 1516;Endurobol;Cardarine	317318-70-0	Cc1c(ccc(c1)SCc1c(nc(s1)c1ccc(cc1)C(F)(F)F)C)OCC(=O)O	C21H18F3NO3S2	453.5	Metabolism	PPAR agonist	PPARδ	GW501516 is a effective and highly specifc PPARβ/δ agonist (EC50: 1 nM), with 1000-fold selectivity over hPPARα/γ.	Wei ZL, et al. A short and efficient synthesis of the pharmacological research tool GW501516 for the peroxisome proliferator-activated receptor delta. J Org Chem. 2003 Nov 14;68(23):9116-8.
T6146	Dorsomorphin dihydrochloride	Compound C dihydrochloride;BML-275 dihydrochloride;Dorsomorphin (Compound C) 2HCl;BML-275 2HCl;Compound C 2HCl	1219168-18-9	Cl.Cl.C(CN1CCCCC1)Oc1ccc(cc1)-c1cnc2c(cnn2c1)-c1ccncc1	C24H25N5O·2HCl	472.41	PI3K/Akt/mTOR signaling	AMPK	AMPK	Dorsomorphin is a potent, selective and ATP-competitive AMPK inhibitor (Ki: 109 nM) and does not exhibit significant activity on structurally related kinases.	Zhou G, et al. Role of AMP-activated protein kinase in mechanism of metformin action. J Clin Invest. 2001 Oct;108(8):1167-74.
T6143	PI103	PI 103;PI-103	371935-74-9	Oc1cccc(c1)-c1nc(N2CCOCC2)c2oc3ncccc3c2n1	C19H16N4O3	348.36	DNA Damage/DNA Repair; PI3K/Akt/mTOR signaling	DNA-PK; PI3K	DNA-PK; p110α; p110β; p110γ; p110δ	PI-103 is a potent, cell-permeable, ATP-competitive inhibitor of PI3K family members (IC50s: 2/3/3/15/30/23 nM for p110α/β/δ/γ, mTOR, and DNA-PK).	Raynaud FI, et al. Biological properties of potent inhibitors of class I phosphatidylinositide 3-kinases: from PI-103 through PI-540, PI-620 to the oral agent GDC-0941. Mol Cancer Ther. 2009 Jul;8(7):1725-38.
T6140	SB334867	SB 334867;SB-334867;SB-334867 free base;SB334867A free base	792173-99-0	CC1=NC2=C(O1)C=C(NC(=O)NC1=CC=NC3=CC=CN=C13)C=C2	C17H13N5O2	319.32	GPCR/G Protein; Neuroscience	OX Receptor antagonist	OX1	SB-334867 is a selective orexin-1 (OX1) receptor antagonist.	Smart D, et al. Br J Pharmacol. 2001, 132(6), 1179-1182.
T6137	KRN633	KRN 633;KRN-633	286370-15-8	CCCNC(=O)Nc1ccc(Oc2ncnc3cc(OC)c(OC)cc23)cc1Cl	C20H21ClN4O4	416.86	Tyrosine Kinase/Adaptors;	VEGFR	VEGFR1;VEGFR2;VEGFR3	KRN-633 is an effective VEGFR inhibitor. The IC50s of KRN-633 for VEGFR1, VEGFR2, and VEGFR3 is 170, 160 and 125 nM, respectively.	Nakamura K, et al. Mol Cancer Ther, 2004, 3(12), 1639-1649.
T6131	Pimasertib	MSC1936369B;AS703026;SAR 245509	1236699-92-5	c1cc(c(cc1I)F)Nc1c(ccnc1)C(=O)NC[C@@H](CO)O	C15H15FIN3O3	431.2	MAPK	MEK inhibitor	MEK1/2 (MM cell line)	Pimasertib is an orally bioavailable small-molecule inhibitor of MEK1 and MEK2 (MEK1/2) with potential antineoplastic activity.	Kim K, et al. Br J Haematol, 2010, 149(4), 537-549.
T6130	Skepinone-L	CBS3830	1221485-83-1	OC[C@@H](O)COc1ccc2CCc3cc(Nc4ccc(F)cc4F)ccc3C(=O)c2c1	C24H21F2NO4	425.42	MAPK	p38 MAPK inhibitor	p38α	Skepinone-L is a selective p38 mitogen-activated protein kinase inhibitor.	Koeberle SC, et al. Nat Chem Biol. 2011, 8(2), 141-143.
T6122	CEP33779	CEP 33779;CEP-33779	1257704-57-6	CS(=O)(=O)c1ccc(cc1)c2cccn3nc(nc23)Nc4cccc(c4)N5CCN(C)CC5	C24H26N6O2S	462.57	Angiogenesis; Chromatin/Epigenetic; JAK/STAT signaling; Stem Cells	JAK inhibitor	JAK2	CEP-33779 is a novel and selective inhibitor of JAK2 with an IC50 of 1.8±0.6 nM.	Stump KL, et al. Arthritis Res Ther, 2011, 13(2), R68.
T6111	Selisistat	EX-527;SEN0014196	49843-98-3	NC(=O)C1CCCc2c1[nH]c1ccc(Cl)cc21	C13H13ClN2O	248.71	Chromatin/Epigenetic; DNA Damage/DNA Repair	Sirtuin	SIRT1	EX 527 is an effective and specific SIRT1 inhibitor (IC50: 38 nM) and shows >200-fold selectivity against SIRT2/3.	Solomon JM, et al. Inhibition of SIRT1 catalytic activity increases p53 acetylation but does not alter cell survival following DNA damage. Mol Cell Biol. 2006 Jan;26(1):28-38.
T6110	YM201636		371942-69-7	C1COCCN1c1nc(nc2c1oc1c2cccn1)c1cc(ccc1)NC(=O)c1cnc(cc1)N	C25H21N7O3	467.48	PI3K/Akt/mTOR signaling	PI3K inhibitor	p110α; PIKfyve	YM201636 (IC50=33 nM), a specific PIKfyve inhibitor, is less effective to p110α and insensitive to Fabl, which is yeast orthologue.	Jefferies HB, et al. EMBO Rep, 2008, 9(2), 164-170.
T6109	Darapladib	SB-480848	356057-34-6	CCN(CC)CCN(Cc1ccc(cc1)c1ccc(cc1)C(F)(F)F)C(=O)Cn1c2c(CCC2)c(=O)nc1SCc1ccc(cc1)F	C36H38F4N4O2S	666.77	Metabolism	Phospholipase inhibitor	Lp-PLA2	Darapladib(IC50=0.25 nM) is a substituted pyrimidone with inhibitory activity towards lipoprotein-associated phospholipase-A2 (Lp-PLA2).	Blackie JA, et al. Bioorg Med Chem Lett. 2003, 13(6), 1067-1070.
T6103	VS5584	VS 5584;VS-5584;SB2343	1246560-33-7	CC(C)n1c(C)nc2c1nc(nc2c1cnc(N)nc1)N1CCOCC1	C17H22N8O	354.41	PI3K/Akt/mTOR signaling	mTOR inhibitor; PI3K inhibitor	mTOR; PI3Kα; PI3Kβ; PI3Kγ; PI3Kδ	VS-5584 is a pan-PI3K/mTOR kinase inhibitor.	JA Pachter, et al. Molecular Targets and Cancer Therapeutics, 2012, abstract 405.
T6100	Torin 2		1223001-51-1	c1cc(cc(c1)n1c(=O)ccc2cnc3ccc(cc3c12)c1cnc(cc1)N)C(F)(F)F	C24H15F3N4O	432.4	DNA Damage/DNA Repair; PI3K/Akt/mTOR signaling	ATM/ATR inhibitor; DNA-PK inhibitor; mTOR inhibitor	ATM; ATR; DNA-PK; mTOR	Torin 2(IC50=0.25 nM), a specific and effective mTOR inhibitor, is the 800-fold greater specific activity for mTOR than PI3K and improves pharmacokinetic properties. The EC50 of Torin 2 for ATM/ATR/DNA-PK inhibition is 28 nM/35 nM/118 nM, respectively.	Liu Q, et al. J Med Chem, 2011, 54(5), 1473-1480.
T6091	CP673451	CP 673451;CP-673451	343787-29-1	N1(CCC(CC1)N)c1cccc2ccc(nc12)n1cnc2c1ccc(c2)OCCOC	C24H27N5O2	417.5	Angiogenesis; Tyrosine Kinase/Adaptors	c-Kit inhibitor; PDGFR inhibitor; VEGFR inhibitor	c-Kit; PDGFRα; PDGFRβ; VEGFR1; VEGFR2	CP-673451 is a specific inhibitor of PDGFRα/β (IC50: 10/1 nM) with antiangiogenic and antitumor activity and the selectivity is higher 450-fold than other angiogenic receptors.	Roberts WG, et al. Cancer Res, 2005, 65(3), 957-966.
T6089	Neflamapimod	VX-745	209410-46-8	c1cc(c(c(c1)Cl)c1c2ccc(nn2cnc1=O)Sc1c(cc(cc1)F)F)Cl	C19H9Cl2F2N3OS	436.26	MAPK	p38 MAPK inhibitor	p38α; p38β	VX-745, a specific and effective inhibitor of p38α(IC50=10 nM), is 22-fold greater specificity against p38β and no inhibition activity to p38γ.	Decicco C, et al. American Chemical Society, 2000, IDDB3.
T6087	AZD6482	KIN 193	1173900-33-8	C[C@@H](Nc1ccccc1C(O)=O)c1cc(C)cn2c1nc(cc2=O)N1CCOCC1	C22H24N4O4	408.45	DNA Damage/DNA Repair; PI3K/Akt/mTOR signaling	DNA-PK inhibitor; PI3K inhibitor	DNA-PK; PI3Kα; PI3Kβ; PI3Kγ; PI3Kδ	AZD 6482 is a potent and selective p110β inhibitor with IC50 of 0.69 nM and a PI3Kβ inhibitor with IC50 of 10 nM.	Fjellstrom O, et al. US Patent, WO2009093972.
T6083	AZD8330	ARRY-704;ARRY-424704	869357-68-6	CN1C(=O)C(C)=CC(C(=O)NOCCO)=C1NC1=C(F)C=C(I)C=C1	C16H17FIN3O4	461.23	MAPK	ERK inhibitor; MEK inhibitor	ERK phosphorylation; MEK1/2	AZD8330 is a novel, selective, non-ATP competitive MEK 1/2 inhibitor with IC50 of 7 nM. Phase 1.	Wallace EM, et al. AACR Annual Meeting, 2009, Abst 3696.
T6072	BGT226	BGT226 maleate;NVP-BGT226 (maleate);NVP-BGT226	1245537-68-1	C(=C\C(=O)O)\C(=O)O.n1cc2c(c3cc(ccc13)c1cnc(cc1)OC)n(c(=O)n2C)c1cc(c(cc1)N1CCNCC1)C(F)(F)F	C28H25F3N6O2·C4H4O4	650.6	PI3K/Akt/mTOR signaling	PI3K inhibitor	PI3Kα; PI3Kβ; PI3Kγ	BGT226 (NVP-BGT226) is a class I PI3K/mTOR inhibitor for PI3Kα/β/γ (IC50: 4/63/38 nM) .	Markman B, et al. Ann Oncol, 2012, 23(9), 2399-2408.
T6066	SCH772984		942183-80-4	O=C(CN1CC[C@H](C1)C(=O)Nc1ccc2[nH]nc(-c3ccncc3)c2c1)N1CCN(CC1)c1ccc(cc1)-c1ncccn1	C33H33N9O2	587.67	MAPK	ERK; MEK	ERK1; ERK2	SCH 772984 is a potent inhibitor of ERK1/ERK2 (IC50: 4/1 nM) and has only weak inhibitory for other 300 tested kinases.	Morris EJ, et al. Discovery of a novel ERK inhibitor with activity in models of acquired resistance to BRAF and MEK inhibitors. Cancer Discov. 2013 Jul;3(7):742-50.
T6052	GW 441756		504433-23-2	Cn1cc(C=C2C(=O)Nc3cccnc23)c2ccccc12	C17H13N3O	275.3	Cell Cycle/Checkpoint; MAPK; Tyrosine Kinase/Adaptors	CDK inhibitor; Raf inhibitor; Trk receptor inhibitor	CDK2; C-Raf-1; TrkA	GW 441756 is a specific Tropomyosin-related kinase A (TrkA) inhibitor with an IC50 value of 2 nM.	Wood ER, et al. Bioorg Med Chem Lett, 2004, 14(4), 953-957.
T6049	SNS032	SNS 032;SNS-032;BMS-387032	345627-80-7	CC(C)(C)c1cnc(o1)CSc1cnc(s1)NC(=O)C1CCNCC1	C17H24N4O2S2	380.53	PI3K/Akt/mTOR signaling; Cell Cycle/Checkpoint; Stem Cells	CDK inhibitor; GSK-3 inhibitor	CDK2/CyclinA; CDK2/CyclinE; CDK7/CyclinH; CDK9/CyclinT; GSK-3α	SNS-032 is a selective inhibitor of CDK2 (IC50: 48 nM ) and is 10- and 20-fold selective over CDK1/CDK4. It is also sensitive to CDK7/9 (IC50: 62 nM/4 nM), and no effect on CDK6.	Chen R, et al. Blood, 2009, 113(19): 4637-45.
T6048	Dalcetrapib	RO4607381;JTT-705	211513-37-0	c1(ccccc1NC(=O)C1(CC(CC)CC)CCCCC1)SC(=O)C(C)C	C23H35NO2S	389.59	Metabolism	CETP inhibitor	rhCETP	Dalcetrapib, a rhCETP inhibitor (IC50=0.2 μM), increases the plasma HDL cholesterol.	Niesor EJ, et al. J Lipid Res. 2010, 51(12), 3443-3454.
T6047	Ralimetinib Mesylate	LY2228820 dimesylate;LY2228820;Ralimetinib dimesylate;Ralimetinib	862507-23-1	CC(C)(C)Cn1c2c(ccc(n2)c2c(nc([nH]2)C(C)(C)C)c2ccc(cc2)F)nc1N.CS(=O)(=O)O.CS(=O)(=O)O	C24H29FN6·2CH4O3S	612.74	MAPK	p38 MAPK inhibitor	p38α	Ralimetinib Mesylate is the dimesylate salt form of LY2228820, a tri-substituted imidazole derivative and orally available, p38 mitogen-activated protein kinase (MAPK) inhibitor with potential anti-inflammatory and antineoplastic activities.	Mader M, et al. Bioorg Med Chem Lett, 2008, 18(1), 179-183.
T6045	Torin 1		1222998-36-8	CCC(=O)N1CCN(CC1)c1c(cc(cc1)n1c(=O)ccc2cnc3ccc(cc3c12)c1cc2ccccc2nc1)C(F)(F)F	C35H28F3N5O2	607.62	DNA Damage/DNA Repair; PI3K/Akt/mTOR signaling	DNA-PK inhibitor; mTOR inhibitor; PI3K inhibitor	DNA-PK; mTOR; mTORC1; mTORC2; p110γ	Torin 1 is an effective inhibitor of mTORC1/2 with (IC50: 2 nM/10 nM); has 1000-fold selectivity for mTOR than PI3K.	Thoreen CC, et al, J Biol Chem, 2009, 284(12), 8023-8032.
T6043	PF3845	PF 3845;PF-3845	1196109-52-0	FC(F)(F)C1=CN=C(OC2=CC(CC3CCN(CC3)C(=O)NC3=CN=CC=C3)=CC=C2)C=C1	C24H23F3N4O2	456.46	Metabolism	FAAH inhibitor	FAAH	PF-3845 is a potent, selective and irreversible FAAH inhibitor with Ki of 230 nM, showing negligible activity against FAAH2.	Ahn K et al, Chem Biol, 2009,16(4), 411-20.
T6033	Zotarolimus	A 179578;ABT-578	221877-54-9	[H][C@@]12CCCCN1C(=O)C(=O)[C@]1(O)O[C@@H](CC[C@H]1C)C[C@H](OC)\C(C)=C\C=C\C=C\[C@@H](C)C[C@@H](C)C(=O)[C@H](OC)[C@H](O)\C(C)=C\[C@@H](C)C(=O)C[C@H](OC2=O)[C@H](C)C[C@@H]1CC[C@@H]([C@@H](C1)OC)N1C=NN=N1	C52H79N5O12	966.21	PI3K/Akt/mTOR signaling	mTOR	FKBP-12	Zotarolimus, an analogue of rapamycin, inhibits FKBP-12 (IC50= 2.8 nM).	Garcia-Touchard A, et al. Eur Heart J, 2006, 27(8), 988-1993.
T6030	XL388		1251156-08-7	Cc1c(ccc(c1F)S(=O)(=O)C)C(=O)N1CCOc2c(C1)cc(cc2)c1cnc(cc1)N	C23H22FN3O4S	455.5	Metabolism; PI3K/Akt/mTOR signaling	mTOR inhibitor; P450 inhibitor; PI3K inhibitor	mTOR; mTORC1; mTORC2; CYP2C9; PI3Kα	XL388 is a highly effective, specifc, ATP-competitive inhibitor of mTOR ( IC50: 9.9 nM), 1000-fold selectivity than the closely related PI3K kinases.	Nicole Miller, et al. Mol Cancer Ther, 2009, 8(12 Suppl):B146.
T5S2361	Epiberberine		6873-09-2	COC1=C(C=C2C(=C1)CC[N+]3=C2C=C4C=CC5=C(C4=C3)OCO5)OC	C20H18NO4+	336.36	MAPK	ERK;MEK	ERK1/2;MEK1	1. Epiberberine may be caused drug interactions based on CYP2D6 enzyme. 2. Epiberberine has anti-adipogenic effect is mediated by downregulation of the Raf/MEK1/ERK1/2 and AMPKα/Akt pathways during 3T3-L1 adipocyte differentiation. 3. Epiberberine, as the brightest FSA emitter among the alkaloids, can also serve as an efficient conformation probe for HTG DNA and discriminate the DNA G-quadruplex …	Zou Z Y , Hu Y R , Ma H , et al. Epiberberine reduces serum cholesterol in diet-induced dyslipidemia Syrian golden hamsters via network pathways involving cholesterol metabolism.[J]. European Journal of Pharmacology, 2016, 774:1-9.
T5S2283	Sesamolin		526-07-8	C1Oc2ccc(O[C@H]3OC[C@H]4[C@@H]3CO[C@@H]4c3ccc4OCOc4c3)cc2O1	C20H18O7	370.35	MAPK;Proteases/Proteasome	p38 MAPK;Caspase	p38 MAPK;Caspase-3	1. Sesamolin and Sesamin has neuroprotective effect. 2. Sesamolin protects microglia against H2O2-induced cell injury, by inhibiting of p38 MAPK and caspase-3 activation and ROS production. 3. Sesamolin and Sesamin can significantly attenuate the excess generation of nitric oxide in lipopolysaccharide-stimulated rat primary microglia cells.	Cheng F C , Jinn T R , Hou R C W , et al. Neuroprotective Effects of Sesamin and Sesamolin on Gerbil Brain in Cerebral Ischemia[J]. International Journal of Biomedical Science Ijbs, 2006, 2(3):284-288.
T5S2129	Sciadopitysin		521-34-6	COc1ccc(cc1)-c1cc(=O)c2c(O)cc(O)c(-c3cc(ccc3OC)-c3cc(=O)c4c(O)cc(OC)cc4o3)c2o1	C33H24O10	580.54	Apoptosis	TNF	TNF-α	Sciadopitysin may prevent the development of diabetic osteopathy, it exerts its therapeutic effects via upregulation of mitochondrial biogenesis.Sciadopitysin shows protective effects on antimycin A-induced toxicity in osteoblastic MC3T3-E1 cells, it may reduce or prevent osteoblasts degeneration.Sciadopitysin can inhibit the Aβ aggregation and reduce Aβ-induced toxicity in the primary cortical n…	Choi EM, et al.Sciadopitysin alleviates methylglyoxal-mediated glycation in osteoblastic MC3T3-E1 cells by enhancing glyoxalase system and mitochondrial biogenesis.Free Radic Res. 2014 Jul;48(7):729-39.
T5S1895	Norisoboldine	Laurelliptine;(+)-Laurelliptine	23599-69-1	COc1cc-2c(C[C@@H]3NCCc4cc(OC)c(O)c-2c34)cc1O	C18H19NO4	313.35	MAPK	MAPK	MAPK	1. Norisoboldine might be a potential therapeutic agent for rheumatoid arthritis, and it functions through protecting joint destruction as well as regulating the abnormal immune responses. 2. Norisoboldine inhibits the macrophage activation and the resultant production of pro-inflammatory cytokines via down-regulating the activation of MAPKs signaling pathways rather than NF-κB.	Tong B , Dou Y , Wang T , et al. Norisoboldine ameliorates collagen-induced arthritis through regulating the balance between Th17 and regulatory T cells in gut-associated lymphoid tissues.[J]. Toxicology & Applied Pharmacology, 2015, 282(1):90-99.
T5S1632	8-O-Acetylshanzhiside methyl ester	Barlerin;ND01	57420-46-9	O=C(OC)C2=CO[C@@H](O[C@@H]1O[C@H](CO)[C@@H](O)[C@H](O)[C@H]1O)[C@H]3[C@@H]2[C@H](O)C[C@]3(C)OC(C)=O	C19H28O12	448.42	Apoptosis;NF-Κb;Angiogenesis;Cytoskeletal Signaling;Apoptosis	TNF;NF-Κb;VEGFR;Akt;Caspase	TNF-α;NF-Κb;VEGFR;Akt;Caspase	8-O-Acetylshanzhiside methylester has potential against cerebral ischemic injury, and its protective effect on oxygen-glucose deprivation-induced injury might be due to the suppression of intracellular Ca2+ elevation and caspase-3 activity, and improvement of mitochondrial energy metabolism.8-O-Acetylshanzhiside methylester can increase angiogenesis and improve functional recovery after stroke.8-…	Kang ZC, Jiang WL, et al.Cardioprotection with 8-O-acetyl shanzhiside methylester on experimental myocardial ischemia injury.Send to
T5S1331	Herbacetin		527-95-7	C1=CC(=CC=C1C2=C(C(=O)C3=C(O2)C(=C(C=C3O)O)O)O)O	C15H10O7	302.23	PI3K/Akt/mTOR signaling	Others	Others	1. Herbacetin induces apoptosis in HepG2 cells, by ROS and PI3K/Akt pathway. 2. Herbacetin suppresses the HGF-induced motility of human breast cancer MDA-MB-231 cells by inhibiting c-Met and Akt phosphorylation.	Li L , Sapkota M , Kim S W , et al. Herbacetin inhibits inducible nitric oxide synthase via JNK and nuclear factor-κB in LPS-stimulated RAW264.7 cells[J]. European Journal of Pharmacology, 2015, 765:EJP42292.
T5S1172	Tiliroside	Tribuloside	20316-62-5	O[C@@H]1[C@@H](COC(=O)\C=C\c2ccc(O)cc2)O[C@@H](Oc2c(oc3cc(O)cc(O)c3c2=O)-c2ccc(O)cc2)[C@H](O)[C@H]1O	C30H26O13	594.52	oxidation-reduction	Antioxidant	Antioxidant	1. Tiliroside shows anticarcinogenic activity. 2. Tiliroside shows hepatoprotective activity. 3. Tiliroside shows antioxidant and anti-inflammatory activity, can inhibit neuroinflammation in neurodegenerative disorders. 4. Tiliroside has anti-diabetic effect, are at least partially mediated through inhibitory effects on carbohydrate digestion and glucose uptake in the gastrointestinal tract. 5. T…	Goto T , Teraminami A , Lee J Y , et al. Tiliroside, a glycosidic flavonoid, ameliorates obesity-induced metabolic disorders via activation of adiponectin signaling followed by enhancement of fatty acid oxidation in liver and skeletal muscle in obese–diabetic mice[J]. Journal of Nutritional Biochemistry, 2012, 23(7):0-0.
T5S0896	Loureirin A		119425-89-7	COc1ccc(CCC(=O)c2ccc(O)cc2)c(OC)c1	C17H18O4	286.32	PI3K/Akt	PI3K	PI3K	Loureirin A has an inhibitory effect on platelet activation, perhaps through an impairment of PI3K/Akt signaling.Loureirin A negatively affects agonist-induced platelet aggregation such as collagen, collagen-related peptide (CRP), ADP and thrombin. Loureirin A activates Wnt/-catenin pathway and promotes hair follicle stem cells (FSCs)-seeded tissue-engineered skin to repair skin wound.The molecul…	Hao H Z, He A D, Wang D C, et al. Antiplatelet activity of loureirin A by attenuating Akt phosphorylation: In vitro studies[J]. European Journal of Pharmacology, 2015, 746:63-69.
T5S0754	Isoquercitrin	Hirsutrin;3-Glucosylquercetin;Quercetin 3-o-glucopyranoside	482-35-9	OC[C@H]1O[C@@H](Oc2c(oc3cc(O)cc(O)c3c2=O)-c2ccc(O)c(O)c2)[C@H](O)[C@@H](O)[C@@H]1O	C21H20O12	464.37	Stem Cells	Wnt/beta-catenin	Wnt/β-catenin	1. Isoquercitrin is a potential stimulator of bone mineralization used for prophylaxis of osteoporotic disorders. 2. Isoquercitrin may be as a potential therapeutic agent against neurodegeneration in Parkinson's disease. 3. Isoquercitrin is an inhibitor of Wnt/β-catenin and may be as a potential novel anti-tumoral agent, such as against human pancreati、 liver cancer related to opioid receptors an…	Isoquercitrin and polyphosphate co-enhance mineralization of human osteoblast-like SaOS-2 cells via separate activation of two RUNX2 cofactors AFT6 and Ets1[J]. Biochemical Pharmacology, 2014, 89(3):413-421.
T5S0384	Rhaponiticin	Rhapontin;Ponticin;Rhaponticin;Rhapontigenin glucoside	155-58-8	COc1ccc(\C=C\c2cc(O)cc(O[C@@H]3O[C@H](CO)[C@@H](O)[C@H](O)[C@H]3O)c2)cc1O	C21H24O9	420.41	Others	Others	Others	1. Rhaponticin(Rhaponiticin) can alleviate liver steatosis and improve blood glucose and lipid profiles in KK/Ay diabetic mice, indicates that rhaponticin has a noticeable antidiabetic effect and could be potentially used as a new agent to treat type 2 diabetes mellitus and its complications.	Chen J , Ma M , Lu Y , et al. Rhaponticin from Rhubarb Rhizomes Alleviates Liver Steatosis and Improves Blood Glucose and Lipid Profiles in KK/Ay Diabetic Mice[J]. Planta medica, 2009, 75(5).
T5S0168	Atractylenolide II	Asterolide;2-Atractylenolide	73069-14-4	CC1=C2C[C@H]3C(=C)CCC[C@]3(C)C[C@@H]2OC1=O	C15H20O2	232.32	JAK/STAT signaling;MAPK;PI3K/Akt/mTOR signaling	STAT;p38 MAPK;ERK;Akt	STAT3 inhibitor;p38 activator;ERK inhibitor;Akt inhibitor	1. Atractylenolide II has antimelanoma effect by inhibiting STAT3 signalling. 2. Atractylenolide II has cytotoxic/apoptotic effects may via p38 activation , ERK and Akt inactivation, p53 dependent.	Fu X Q , Chou G X , Kwan H Y , et al. Inhibition of STAT3 signalling contributes to the antimelanoma action of atractylenolide II[J]. Experimental Dermatology, 2014, 23(11):855-857.
T5S0167	Atractylenolide I		73069-13-3	CC1=C2C[C@H]3C(=C)CCC[C@]3(C)C=C2OC1=O	C15H18O2	230.3	Apoptosis;Immunology/Inflammation	TNF;IL Receptor	TNF-α; IL-6	1. Atractylenolide-I has an anti-inflammatory effect by inhibiting TNF-α and IL-6 production; ameliorates sepsis syndrome, liver and kidney functions by reduction of pro-inflammatory cytokines and LPS. 2. Atractylenolide-I significantly sensitizes the response of MyD88(+) EOC cells to paclitaxel by blocking MD-2-mediated TLR4/MyD88 signaling.	Ji G , Chen R , Zheng J . Atractylenolide I inhibits lipopolysaccharide-induced inflammatory responses via mitogen-activated protein kinase pathways in RAW264.7 cells[J]. Immunopharmacology and Immunotoxicology, 2014, 36(6):420-425.
T5S0055	Chelidonine	Stylophorin;Helidonine;Khelidonin	476-32-4	CN1Cc2c3OCOc3ccc2[C@H]2[C@@H](O)Cc3cc4OCOc4cc3[C@@H]12	C20H19NO5	353.37	PI3K/Akt/mTOR signaling	Others	Others	1. Chelidonine isolated from Chelidonium majus efficiently induced apoptosis in HeLa cells through possible alteration of p38-p53 and AKT/PI3 kinase signalling pathways. 2. Chelidonine is a promising model compound for overcoming MDR and for enhancing cytotoxicity of chemotherapeutics, especially against leukaemia cells, its efficacy needs to be confirmed in animal models. 3. Chelidonine may be a…	Kim O , Hwangbo C , Kim J , et al. Chelidonine suppresses migration and invasion of MDA-MB-231 cells by inhibiting formation of the integrin-linked kinase/PINCH/α-parvin complex[J]. Molecular Medicine Reports, 2015.
T5S0045	Isofraxidin	6,8-Dimethoxyumbelliferone;Phytodolor	486-21-5	COC1=C(C(=C2C(=C1)C=CC(=O)O2)OC)O	C11H10O5	222.19	MAPK	p38 MAPK;ERK	p38;ERK	1. Isofraxidin protects leukemia cells from radiation-induced apoptosis via ROS/mitochondria pathway in a p53-independent manner. 2. Isofraxidin has a protective effect against LPS-induced ALI, and the protective effect of Isofraxidin seems to result from the inhibition of COX-2 protein expression in the lung, which regulates the production of PGE2. 3. Isofraxidin possesses significant analgesic …	Yamazaki T , Tokiwa T . Isofraxidin, a coumarin component from Acanthopanax senticosus, inhibits matrix metalloproteinase-7 expression and cell invasion of human hepatoma cells.[J]. Biological & Pharmaceutical Bulletin, 2010, 33(10):1716.
T5993	ARN-3236		1613710-01-2	COc1ccc(-c2c[nH]c3nccc(-c4ccsc4)c23)c(OC)c1	C19H16N2O2S	336.41	PI3K/Akt/mTOR signaling	AMPK;SIK	SIK2	ARN-3236 is an oral active and selective inhibitor of salt-inducible kinase 2 (SIK2), (SIK2, SIK1 and SIK3 with IC50s of <1 nM, 21.63 nM and 6.63 nM respectively). ARN-3236 Has anti-cancer activity.	Zhou J , Alfraidi A , Zhang S , et al. A novel compound ARN-3236 inhibits Salt Inducible Kinase 2 and sensitizes ovarian cancer cell lines and xenografts to paclitaxel[J]. Clinical Cancer Research, 2016:1078-0432.CCR-16-1562.
T5956	VP3.15 dihydrobromide		1281681-33-1	Br.Br.C(CN1CCOCC1)N=c1nc(-c2ccccc2)n(s1)-c1ccccc1	C20H24Br2N4OS	528.3	PI3K/Akt/mTOR signaling;Metabolism	GSK-3;PDE	GSK-3;PDE7	VP3.15 dihydrobromide is a potent, orally bioavailable and CNS-penetrant dual phosphodiesterase (PDE7- glycogen synthase kinase (GSK)3 inhibitor(with IC50s of 1.59 μM , 0.88 μM,respectively.)	Medina-Rodríguez, Eva María, Bribián, Ana, Boyd A , et al. Promoting in vivo remyelination with small molecules: a neuroreparative pharmacological treatment for Multiple Sclerosis[J]. Scientific Reports, 2017, 7:43545.
T5891	D-ERYTHRO-SPHINGOSINE	Erythrosphingosine;erythro-C18-Sphingosine;trans-4-Sphingenine	123-78-4	CCCCCCCCCCCCC\C=C\C(O)C(N)CO	C18H37NO2	299.49	Cytoskeletal Signaling;Metabolism;Metabolic Enzyme/Protease	PKC;PPAR;Endogenous Metabolite	PKC;PP2A;Human Endogenous Metabolite	D-erythro-Sphingosine is a protein kinase C (PKC) inhibitor. D-erythro-Sphingosine (Erythrosphingosine) is also a PP2A activator	Khan W A , Dobrowsky R , El T S , et al. Protein kinase C and platelet inhibition by D-erythro-sphingosine: comparison with N,N-dimethylsphingosine and commercial preparation.[J]. Biochemical & Biophysical Research Communications, 1990, 172(2):683-691.
T5833	CC-401 Hydrochloride	CC401 HCl	1438391-30-0	Cl.C(CN1CCCCC1)Oc1cccc(c1)-c1n[nH]c2ccc(cc12)-c1ncn[nH]1	C22H25ClN6O	424.93	MAPK	JNK	JNK	CC-401 is a second generation ATP-competitive anthrapyrazolone c-Jun N terminal kinase (JNK) inhibitor (Ki of 25 to 50 nM.)with potential antineoplastic activity.	Vasilevskaya I A , Selvakumaran M , Hierro L C , et al. Inhibition of JNK Sensitizes Hypoxic Colon Cancer Cells to DNA-Damaging Agents[J]. Clinical Cancer Research, 2015:1078-0432.CCR-15-0352.
T5831	Selective PI3Kδ Inhibitor 1		2088525-31-7	Cn1nc(nc1C1(CC1)c1ccccc1)-c1cnc(N)c(n1)-c1ccc(C(N)=O)c(F)c1	C23H20FN7O	429.45	PI3K/Akt/mTOR signaling	PI3K	PI3Kδ	Selective PI3Kδ Inhibitor 1 is a PI3Kδ Inhibitor( IC50 = 0.9 nM).	Terstiege I , Perry M , Petersen J , et al. Discovery of triazole aminopyrazines as a highly potent and selective series of PI3Kδ inhibitors[J]. Bioorganic & medicinal chemistry letters, 2016, 27(3).
T5815	Cravatt Reagent	MJN110	1438416-21-7	Clc1ccc(cc1)C(N1CCN(CC1)C(=O)ON1C(=O)CCC1=O)c1ccc(Cl)cc1	C22H21Cl2N3O4	462.3	Metabolism	Lipase	MAGL	Cravatt Reagent is a potent and selective MAGL inhibitor. Cravatt Reagent inhibits MAGL (IC50 = 9.1 nM). MJN110 Produces Opioid-Sparing Effects in a Mouse Neuropathic Pain Model.	Wilkerson J L , Niphakis M J , Grim T W , et al. The selective monoacylglycerol lipase inhibitor MJN110 produces opioid sparing effects in a mouse neuropathic pain model[J]. Journal of Pharmacology and Experimental Therapeutics, 2016:jpet.115.229971.
T5814	Aurantiamide	TMC-58B	58115-31-4	OC[C@H](Cc1ccccc1)NC(=O)[C@H](Cc1ccccc1)NC(=O)c1ccccc1	C25H26N2O3	402.5	NF-Κb;MAPK	NF-κB;p38 MAPK	NF-κB;p38	Aurantiamide has anti-cancer, anti-inflammatory and antinociceptive activities, it may suppress the growth of malignant gliomas by blocking autophagic flux.Aurantiamide has an anti-neuroinflammatory effect on LPS stimulation through its inhibition of the NF-κB, JNK and p38 pathways.	Yoon C S , Kim D C , Lee D S , et al. Anti-neuroinflammatory effect of aurantiamide acetate from the marine fungus Aspergillus sp. SF-5921: Inhibition of NF-κB and MAPK pathways in lipopolysaccharide-induced mouse BV2 microglial cells[J]. International Immunopharmacology, 2014, 23(2):568-574.
T5788	XYLOBIOSE		6860-47-5	O[C@@H]1CO[C@@H](O[C@@H]2COC(O)[C@H](O)[C@H]2O)[C@H](O)[C@H]1O	C10H18O9	282.24	Apoptosis;Immunology/Inflammation	TNF;IL Receptor	TNF-α;IL-1β	XYLOBIOSE ia a natural product,and exhibited therapeutic potential for treating obesity which involved suppression of fat deposition and obesity-related metabolic disorders.	Soo-Min L , Eunju K , Jae-Ho S , et al. Xylobiose Prevents High-Fat Diet Induced Mice Obesity by Suppressing Mesenteric Fat Deposition and Metabolic Dysregulation[J]. Molecules, 2018, 23(3):705-.
T5785	MALTOTETRAOSE	Amylotetraose;Fujioligo 450;α-1,4-Tetraglucose	34612-38-9	OC[C@H]1O[C@H](O[C@@H]2[C@@H](CO)O[C@H](O[C@@H]3[C@@H](CO)O[C@H](O[C@@H]4[C@@H](CO)OC(O)[C@H](O)[C@H]4O)[C@H](O)[C@H]3O)[C@H](O)[C@H]2O)[C@H](O)[C@@H](O)[C@@H]1O	C24H42O21	666.58	Apoptosis	TNF	TNF-α	MALTOTETRAOSE are potent inhibitors of TNF-α-induced intercellular adhesion molecule-1 (ICAM-1) expression, maltotetraose may be beneficial in the suppression of early atherosclerosis development.	Shin S Y , Jung J Y , Yong Y , et al. Inhibition of PDGF-induced migration and TNFα-induced ICAM-1 expression by maltotetraose from bamboo stem extract (BSE) in mouse vascular smooth muscle cells[J]. Molecular Nutrition & Food Research, 2016, 60(9):2086-2097.
T5779	MOSLOFLAVONE		740-33-0	COc1cc2oc(cc(=O)c2c(O)c1OC)-c1ccccc1	C17H14O5	298.29	Apoptosis;Immunology/Inflammation	TNF;IL Receptor	TNF-α;IL-1β	MOSLOFLAVONE showed promising anti-inflammatory activity via inhibition of TNF-α and IL-1β with IC50 values of 0.71 μM and 7.8 μM, respectively.	Singh B , Sidiq T , Joshi P , et al. Anti-inflammatory and immunomodulatory flavones from Actinocarya tibetica Benth.[J]. Natural Product Research, 2013, 27(23):2227-2230.
T5764	Alliin	(S)-3-(Allylsulphinyl)-L-alanine	556-27-4	N[C@@H](CS(=O)CC=C)C(O)=O	C6H11NO3S	177.22	Metabolism;NF-κb	PPAR;NF-κB	PPARγ;NF-κB	Alliin is a garlic organosulfur compound that possesses various pharmacological properties.alliin protected against LPS-induced ALI by activating PPARγ, which subsequently inhibited LPS-induced NF-κB activation and inflammatory response. Alliin might be used as an anti-inflammatory agent in the treatment of ALI.	Wang Y L , Guo X Y , He W , et al. Effects of alliin on LPS-induced acute lung injury by activating PPARγ[J]. Microbial Pathogenesis, 2017, 110:375-379.
T5759	marmesin	(+)-Marmesin;(S)-Marmesin	13849-08-6	CC(C)(O)[C@@H]1Cc2cc3ccc(=O)oc3cc2O1	C14H14O4	246.26	Metabolism;Immunology/Inflammation	Lipoxygenase;COX	5-Lipoxygenase;COX-2	Marmesin is a coumarin originally isolated from the mature bark of A. marmelos,exhibiting COX-2/5-LOX dual inhibitory activity.	Marmesin is a novel angiogenesis inhibitor: Regulatory effect and molecular mechanism on endothelial cell fate and angiogenesis[J]. Cancer Letters, 2015, 369(2):323-330.
T5736	CYNARIN	1,3-O-Dicaffeoylquinic acid;1,5-Dicaffeoylquinic acid	19870-46-3	O[C@@H]1C[C@@](C[C@@H](OC(=O)\C=C\c2ccc(O)c(O)c2)[C@@H]1O)(OC(=O)\C=C\c1ccc(O)c(O)c1)C(O)=O	C25H24O12	516.45	Cytoskeletal Signaling;PI3K/Akt/mTOR signaling	Akt;PI3K	Akt;PI3K	CYNARIN is a natural product. It shows antioxidant and choleretic properties and is a potential immunosuppressive agent.	XIAOHai-bing, CAOXu, WANGLei, et al. 1,5-dicaffeoylquinicacidprotectsprimaryneuronsfromamyloidβ1-42-inducedapoptosisviaPI3K/Aktsignalingpathway[J]. 中华医学杂志(英文版), 2011, 124(17):2628-2635.
T5729	L-quebrachitol		642-38-6	CO[C@H]1[C@H](O)[C@@H](O)[C@H](O)[C@H](O)[C@H]1O	C7H14O6	194.18	Cytoskeletal Signaling	Wnt/beta-catenin	Wnt	L-quebrachitol is a natural product.L-quebrachitol may promote osteoblastogenesis by triggering the BMP-2-response as well as the Runx2, MAPK, and Wnt/β-catenin signaling pathway.	Yodthong T, Kedjarune-Leggat U, Smythe C,et al.l-Quebrachitol Promotes the Proliferation, Differentiation, and Mineralization of MC3T3-E1 Cells: Involvement of the BMP-2/Runx2/MAPK/Wnt/β-Catenin Signaling Pathway[J].Molecules. 2018 Nov 26;23(12). pii: E3086.
T5727	CAFESTOL		469-83-0	[H][C@]12CC[C@@]34C[C@@H](CC[C@@]3([H])[C@]1(C)CCc1occc21)[C@@](O)(CO)C4	C20H28O3	316.43	MAPK;Immunology/Inflammation;NF-Κb	ERK;COX;NF-κB	ERK;COX-2;NF-κB	CAFESTOL is a ERK inhibitor for AP-1-targeted activity against PGE2 production and the mRNA expression of cyclooxygenase (COX)-2 in LPS-activated RAW264.7 cells. Cafestol has strong inhibitory activity on PGE2 production by suppressing the NF-kB activation pathway.	Shen T , Lee J , Lee E , et al. Cafestol, a Coffee-Specific Diterpene, Is a Novel Extracellular Signal-Regulated Kinase Inhibitor with AP-1-Targeted Inhibition of Prostaglandin E2 Production in Lipopolysaccharide-Activated Macrophages[J]. Biological & Pharmaceutical Bulletin, 2010, 33(1):128-132.
T5725	lithospermic acid B	Dan Shen Suan B;Salvianolic acid B	121521-90-2	OC(=O)[C@@H](Cc1ccc(O)c(O)c1)OC(=O)\C=C\c1ccc(O)c2O[C@H]([C@H](C(=O)O[C@H](Cc3ccc(O)c(O)c3)C(O)=O)c12)c1ccc(O)c(O)c1	C36H30O16	718.61	Chromatin/Epigenetic	Sirtuin	SIRT	lithospermic acid B is a water-soluble antioxidant from Salvia extract. It plays significant role of antioxidant effect; antiplatelet aggregation, anticoagulant, and antithrombotic effect	Wang J , Xiong X , Feng B . Cardiovascular Effects of Salvianolic Acid B[J]. Evidence-Based Complementary and Alternative Medicine, 2013, 2013:1-16.
T5714	5-DEMETHYLNOBILETIN	5-O-Demethylnobiletin	2174-59-6	COc1ccc(cc1OC)-c1cc(=O)c2c(O)c(OC)c(OC)c(OC)c2o1	C20H20O8	388.37	Metabolism	Lipoxygenase	LOX	5-DEMETHYLNOBILETIN is a natual product, has anti-inflammatory activity, it may act through a direct inhibition of 5-LOX, without affecting the expression of COX-2.	Neurotrophic action of 5-hydroxylated polymethoxyflavones: 5-demethylnobiletin and gardenin A stimulate neuritogenesis in PC12 cells
T5665	Geraniol		106-24-1	C\C(C)=C\CC\C(C)=C\CO	C10H18O	154.25	Others	Others	Others	geraniol provides a potent protective effect against cardiac dysfunction induced by diabetes. This ameliorative effect could be attributed to its suppression of oxidative stress.	El-Bassossy HM, Ghaleb H, Elberry AA, et al. Geraniol alleviates diabetic cardiac complications: Effect on cardiac ischemia and oxidative stress.Biomed Pharmacother[J]. 2017 Apr;88:1025-1030.
T5660	Menthone		10458-14-7	CC(C)C1CCC(C)CC1=O	C10H18O	154.25	Apoptosis;NF-Κb;Immunology/Inflammation	TNF;NF-κB;IL Receptor	TNF-α;NF-κB;IL receptor	Menthone has anti-inflammary activity,, it can suppress the lipopolysaccharide (LPS)-induced proinflammatory cytokines, interleukin-1beta (IL-1beta) and tumor necrosis factor-alpha (TNF-alpha),as well as nuclear factor kappaB (NF-kB).	Toghiani S, Hayati Roudbari N, Dashti GR, Rouzbehani S.The effects of vitamin C and menthone on acyclovir induced DNA damage in rat spermatozoa: An experimental study.[J].Int J Reprod Biomed (Yazd). 2018 Nov;16(11):703-710.
T5643	NG25		1315355-93-1	CCN1CCN(Cc2ccc(NC(=O)c3ccc(C)c(Oc4ccnc5[nH]ccc45)c3)cc2C(F)(F)F)CC1	C29H30F3N5O2	537.58	MAPK	MAPK	MAP4K2/TAK1	NG25 is a potent dual TAK1 and MAP4K2 inhibitor, with IC50s of 149 nM and 21.7 nM, respectively.	Wang Z , Zhang H , Shi M , et al. TAK1 inhibitor NG25 enhances doxorubicin-mediated apoptosis in breast cancer cells[J]. Scientific Reports, 2016, 6:32737.
T5642	BC2059		1227637-23-1	C[C@H]1C[C@@H](C)CN(C1)S(=O)(=O)c1ccc2\C(=N/O)c3ccc(cc3\C(=N/O)c2c1)S(=O)(=O)N1C[C@@H](C)C[C@@H](C)C1	C28H36N4O6S2	588.7	Cytoskeletal Signaling	Wnt/beta-catenin	Wnt/β-catenin	BC2059 is a small molecule inhibitor of the Wnt/beta-catenin pathway with potential antineoplastic activity.	Savvidou I, Khong T, Cuddihy A, et al. Beta-catenin inhibitor BC2059 is efficacious as monotherapy or in combination with proteasome inhibitor bortezomib in multiple myeloma[J]. Molecular Cancer Therapeutics, 2017, 16(9):molcanther.0624.2016.
T5636	Adavivint (SM04690)		1467093-03-3	CC(C)CC(=O)Nc1cncc(c1)-c1ccc2[nH]nc(-c3nc4cncc(-c5cccc(F)c5)c4[nH]3)c2c1	C29H24FN7O	505.55	Stem Cells	Wnt/beta-catenin	Wnt	Adavivint (SM04690) is a Wnt pathway inhibitor.	Yazici Y , Mcalindon T E , Fleischmann R , et al. A novel Wnt pathway inhibitor, SM04690, for the treatment of moderate to severe osteoarthritis of the knee: results of a 24-week, randomized, controlled, phase 1 study[J]. Osteoarthritis & Cartilage, 2017, 25(10):1598.
T5634	Belvarafenib		1446113-23-0	Cc1ccc2c(Nc3cccc(Cl)c3F)nccc2c1NC(=O)c1csc2c(N)ncnc12	C23H16ClFN6OS	478.9	MAPK	Raf	Raf	Belvarafenib is a potent and pan RAF inhibitor with antineoplastic activity. The IC50 values of Belvarafenib are 56 nM, 7 nM and 5 nM for B-RAF, B-RAFv600E and C-RAF respectively.	Son J B , Jung S H , Choi Ii W , et al. Thieno[3,2-d]pyrimidine derivatives having inhibitory activity on protein kinases[J]. 2015.
T5576	YKL-06-061		2172617-15-9	COc1cc(ccc1Nc1ncc2CN(C(=O)N(C3CCC3)c2n1)c1c(C)cccc1C)N1CCN(C)CC1	C30H37N7O2	527.66	PI3K/Akt/mTOR signaling	AMPK	SIK1; SIK2; SIK3	YKL-06-061 is a selective salt-inducible kinase (SIK) inhibitor with IC50 values of 6.56 nM/1.77 nM/20.5 nM for SIK1/2/3, respectively.	Mujahid N, et al. A UV-Independent Topical Small-Molecule Approach for Melanin Production in Human Skin. Cell Rep. 2017 Jun 13;19(11):2177-2184.
T5574	Guggulsterone E&Z		95975-55-6	[H][C@@]12CC(=O)C(=CC)[C@@]1(C)CC[C@@]1([H])[C@@]2([H])CCC2=CC(=O)CC[C@]12C	C21H28O2	312.4	MAPK;Cytoskeletal Signaling;Apoptosis	JNK;Akt;Caspase	JNK;Akt;Caspase	Guggulsterone E&Z is a 3-hydroxy steroid. It has a role as an androgen.	Jackson D A , Rosenzweig J A , Azu N , et al. Guggulsterone for Chemoprevention of Cancer[J]. Current Pharmaceutical Design, 2016, 22(3):-.
T5535	ERK5-IN-2		1888305-96-1	Fc1cccc(Br)c1C(=O)c1c[nH]c(c1)C(=O)Nc1cccnc1	C17H11BrFN3O2	388.19	MAPK	ERK	ERK5	ERK5-IN-2 is an orally active, sub-micromolar, selective ERK5 inhibitor with IC50s of 0.82 μM, 3 μM for ERK5 and ERK5 MEF2D, respectively.	Myers SM, Miller DC, Molyneux L, et al .Identification of a novel orally bioavailable ERK5 inhibitor with selectivity over p38α and BRD4[J].Eur J Med Chem. 2019 Sep 15;178:530-543.
T5532	BMS-687453		1000998-59-3	COC(=O)N(CC(O)=O)Cc1cccc(OCc2nc(oc2C)-c2ccc(Cl)cc2)c1	C22H21ClN2O6	444.86	Metabolism	PPAR	PPARα	BMS-687453 is a potent and selective PPAR alpha agonist, with an EC(50) of 10 nM for human PPARalpha and approximately 410-fold selectivity vs human PPARgamma in PPAR-GAL4 transactivation assays.	Li J, et al. Discovery of an oxybenzylglycine based peroxisome proliferator activated receptor alpha selective agonist 2-((3-((2-(4-chlorophenyl)-5-methyloxazol-4-yl)methoxy)benzyl)(methoxycarbonyl)amino)acetic acid (BMS-687453). J Med Chem. 2010 Apr 8;53(7):2854-64.
T5528	Cyanidin Chloride		528-58-5	[Cl-].Oc1cc(O)c2cc(O)c([o+]c2c1)-c1ccc(O)c(O)c1	C15H11ClO6	322.7	oxidation-reduction	Antioxidant	Antioxidant	Cyanidin Chloride, the main phenolic antioxidant in the grape (Vitis vinifera), in particular in the liposomal forms, could be used for treatment of diabetes mellitus complications.	Cheng J, et al. Cyanidin Chloride inhibits ovariectomy-induced osteoporosis by suppressing RANKL-mediated osteoclastogenesis and associated signaling pathways. J Cell Physiol. 2018 Mar;233(3):2502-2512.
T5518	N-acetylcysteine amide		38520-57-9	CC(=O)N[C@@H](CS)C(N)=O	C8H14N2O5S2	282.34	Immunology/Inflammation	ROS	ROS	N-Acetylcysteine amide is a cell membranes and blood brain barrier permeant thiol antioxidant and neuroprotective agent	Shi R, et al. N-acetylcysteine amide decreases oxidative stress but not cell death induced by doxorubicin in H9c2 cardiomyocytes. BMC Pharmacol. 2009 Apr 15;9:7.
T5497	AMAROGENTIN		21018-84-8	[H][C@@]12CCOC(=O)C1=CO[C@@H](O[C@@H]1O[C@H](CO)[C@@H](O)[C@H](O)[C@H]1OC(=O)c1c(O)cc(O)cc1-c1cccc(O)c1)[C@@H]2C=C	C29H30O13	586.54	PI3K/Akt/mTOR signaling	AMPK	AMPK	Amarogentin is mainly extracted from Swertia and Gentiana roots. It plays cemopreventive/therapeutic role during liver carcinogenesis through modulation of cell cycle and apoptosis	Shantanu S , Khushboo B , Durai S , et al. The Bitter Barricading of Prostaglandin Biosynthesis Pathway: Understanding the Molecular Mechanism of Selective Cyclooxygenase-2 Inhibition by Amarogentin, a Secoiridoid Glycoside from Swertia chirayita[J]. PLoS ONE, 2014, 9(3):e90637-.
T5494	MW-150	MW01-18-150SRM	1628502-91-9	CN1CCN(CC1)c1cc(-c2ccncc2)c(nn1)-c1ccc2ccccc2c1	C24H23N5	381.5	MAPK	p38 MAPK	p38α	MW-150 is a unique protein kinase inhibitor, is a selective, CNS penetrant, and orally active inhibitor of p38α MAPK with a Ki of 101 nM.	Roy SM, et al. Targeting human central nervous system protein kinases: An isoform selective p38αMAPK inhibitor that attenuates disease progression in Alzheimer's disease mouse models. ACS Chem Neurosci. 2015 Apr 15;6(4):666-80.
T5490	AK-7		420831-40-9	Brc1cccc(NC(=O)c2cccc(c2)S(=O)(=O)N2CCCCCC2)c1	C19H21BrN2O3S	437.35	Chromatin/Epigenetic	Sirtuin	SIRT2	AK-1 is a brain-permeable SIRT2 inhibitor and to characterize its cholesterol-reducing properties in neuronal models.with an IC50 of 15.5 μM	Taylor DM, et al. A brain-permeable small molecule reduces neuronal cholesterol by inhibiting activity of sirtuin 2 deacetylase. ACS Chem Biol. 2011 Jun 17;6(6):540-6.
T5483	DMX-5084		2306178-56-1	COCCOc1ccc(cc1)-c1cn(-c2ccccc2)c2nc[nH]c(=O)c12	C21H19N3O3	361.4	MAPK	MAPK	MAP4K4/MINK1/MAP4K6	DMX-5804 is a potent, selective MAP4K4 inhibitor, with an IC50 of 3 nM.DMX-5804 enhances cardiomyocyte survival, and reduces ischemia-reperfusion injury in mice.	Fiedler LR, et al. MAP4K4 Inhibition Promotes Survival of Human Stem Cell-Derived Cardiomyocytes and Reduces Infarct Size In Vivo. Cell Stem Cell. 2019 Mar 1. pii: S1934-5909(19)30013-X.
T5454	ACA	N-(p-amylcinnamoyl) Anthranilic Acid	110683-10-8	CCCCCc1ccc(\C=C\C(=O)Nc2ccccc2C(O)=O)cc1	C21H23NO3	337.42	Metabolism	Phospholipase	PLA2	N-(p-amylcinnamoyl) Anthranilic Acid (ACA) is a broad spectrum Phospholipase A2 (PLA2) inhibitor and TRP channel blocker.	Kraft R, et al. Inhibition of TRPM2 cation channels by N-(p-amylcinnamoyl)anthranilic acid. Br J Pharmacol. 2006 Jun;148(3):264-73.
T5432	IPI-549		1693758-51-8	C[C@H](NC(=O)c1c(N)nn2cccnc12)c1cc2cccc(C#Cc3cnn(C)c3)c2c(=O)n1-c1ccccc1	C30H24N8O2	528.56	PI3K/Akt/mTOR signaling	PI3K	PI3Kα/PI3Kβ/PI3Kγ	IPI-549 is an inhibitor of PI3Kγ (IC50 = 16, 3,200, 3,500, and >8,400 nM for PI3Kγ, PI3Kα, PI3Kβ, and PI3Kδ, respectively)	De Vera AA1, Gupta P.et al.Immuno-oncology agent IPI-549 is a modulator of P-glycoprotein (P-gp, MDR1, ABCB1)-mediated multidrug resistance (MDR) in cancer: In vitro and in vivo.Cancer Lett. 2019 Feb 1;442:91-103
T5428	BIX 02565		1311367-27-7	C[C@@H]1CCNC(=O)c2cc3ccc(cc3n12)C(=O)Nc1nc2ccccc2n1CCCN(C)C	C26H30N6O2	458.56	PI3K/Akt/mTOR signaling	S6 Kinase	RSK2	BIX 02565 is a potent inhibitor of ribosomal S6 kinase 2 (RSK2, IC50: 1.1 nM).	Kirrane TM, et al. Indole RSK inhibitors. Part 2: optimization of cell potency and kinase selectivity. Bioorg Med Chem Lett. 2012 Jan 1;22(1):738-42.
T5426	DMNQ		6956-96-3	COC1=C(OC)C(=O)c2ccccc2C1=O	C12H10O4	218.2	Immunology/Inflammation	ROS	ROS	DMNQ is a 1,4-naphthoquinone that acts as a redox-cycling agent, typically increasing intracellular superoxide and hydrogen peroxide formation.DMNQ increases ROS generation	The Bioenergetic Health Index is a sensitive measure of oxidative stress in human monocytes[J]. Redox Biology, 2016, 8:43-50.
T5421	KDU691		1513879-19-0	CNC(=O)c1ccc(cc1)-c1cnc2cnc(cn12)C(=O)N(C)c1ccc(Cl)cc1	C22H18ClN5O2	419.86	PI3K/Akt/mTOR signaling	PI4K	PI4K	KDU691 is a PI4K inhibitor.	Zeeman A M , Lakshminarayana S B , Werff N V D , et al. PI4 Kinase Is a Prophylactic but Not Radical Curative Target in Plasmodium vivax-Type Malaria Parasites[J]. Antimicrobial Agents & Chemotherapy, 2016, 60(5):AAC.03080-15.
T5418	BAY-293		2244904-70-7	CNCc1ccccc1-c1csc(c1)[C@@H](C)Nc1nc(C)nc2cc(OC)c(OC)cc12	C25H28N4O2S	448.58	MAPK	Raf	SOS1	BAY-293 is a potent, cell-active SOS1 inhibitor that disrupts the KRAS-SOS1 interaction (IC50: 21 nM).	Hillig RC, et al. Discovery of potent SOS1 inhibitors that block RAS activation via disruption of the RAS-SOS1interaction. Proc Natl Acad Sci U S A. 2019 Feb 12;116(7):2551-2560.
T5412	RO4987655	CH4987655;RG7167	874101-00-5	OCCONC(=O)c1cc(CN2OCCCC2=O)c(F)c(F)c1Nc1ccc(I)cc1F	C20H19F3IN3O5	565.28	MAPK	MEK	MEK1;MEK2	RO4987655 is an orally active and highly selective MEK inhibitor (IC50: 5.2 nM for MEK1/MEK2).	Lee L, et al. The safety, tolerability, pharmacokinetics, and pharmacodynamics of single oral doses of CH4987655 in healthy volunteers: target suppression using a biomarker. Clin Cancer Res. 2009 Dec 1;15(23):7368-74.
T5382	PF-06651600		1792180-81-4	C[C@H]1CC[C@H](CN1C(=O)C=C)Nc1ncnc2[nH]ccc12	C15H19N5O	285.34	Angiogenesis; Chromatin/Epigenetic; JAK/STAT signaling; Stem Cells	JAK	JAK3	PF-06651600 is a potent JAK3-selective inhibitor (IC50: 33.1 nM).	Telliez JB, et al. Discovery of a JAK3-Selective Inhibitor: Functional Differentiation of JAK3-Selective Inhibition over pan-JAK or JAK1-Selective Inhibition. ACS Chem Biol. 2016 Dec 16;11(12):3442-3451.
T5379	Antineoplaston A10		77658-84-5	O=C(Cc1ccccc1)NC1CCC(=O)NC1=O	C13H14N2O3	246.26	MAPK	Ras	Ras	Antineoplaston A10 is a naturally occurring substance and the first antineoplaston in the human body to be chemically identified. It displayed anti-proliferative action inhibiting cell growth.	Tsuda H, et al. Inhibitory effect of antineoplaston A10 and AS2-1 on human hepatocellular carcinoma. Kurume Med J. 1996;43(2):137-47.
T5360	Eprotirome	KB2115	355129-15-6	CC(C)c1cc(Oc2c(Br)cc(NC(=O)CC(O)=O)cc2Br)ccc1O	C18H17Br2NO5	487.14	Endocrinology/Hormones	Thyroid hormone receptor(THR)	THR	Eprotirome, a synthetic thyroid hormone mimetic, is a thyroid hormone receptor agonist.	Berkenstam A, et al. The thyroid hormone mimetic compound KB2115 lowers plasma LDL cholesterol and stimulates bile acid synthesis without cardiac effects in humans. Proc Natl Acad Sci U S A. 2008 Jan 15;105(2):663-7.
T5353	ABX-1431		1446817-84-0	FC(F)(F)C(OC(=O)N1CCN(Cc2ccc(cc2N2CCCC2)C(F)(F)F)CC1)C(F)(F)F	C20H22F9N3O2	507.39	Metabolism	Lipase	MAGL	ABX-1431 is a selective and orally available CNS-penetrant monoacylglycerol lipase (MAGL/MGLL) inhibitor (IC50: 14 nM).	Cisar JS, et al. Identification of ABX-1431, a Selective Inhibitor of Monoacylglycerol Lipase and Clinical Candidate for Treatment of Neurological Disorders. J Med Chem. 2018 Oct 25;61(20):9062-9084.
T5349	SCR-1481B1	c-Met inhibitor 2	1174161-86-4	NC(CO)(CO)CO.NC(CO)(CO)CO.Nc1nccc(Oc2ccc(NC(=O)c3cn(COP(O)(O)=O)cc(-c4ccc(F)cc4)c3=O)cc2F)c1Cl	C31H35ClF2N5O10P	742.07	Tyrosine Kinase/Adaptors	VEGFR	VEGFR1	SCR-1481B1 has activity against cancers dependent on Met activation and also has activity against cancers as a VEGFR inhibitor	Robert M. Borzilleri, et al. 4-pyridinone compounds and their use for cancer. WO/2009094417/A1.
T5338	mTOR inhibitor-1		468747-17-3	C\C(=N/NC(=O)c1ccc(C)c(Br)c1)c1ccc(O)cc1O	C16H15BrN2O3	363.21	PI3K/Akt/mTOR signaling	mTOR	mTOR	C-4 is a potential ATP-competitive inhibitor of mTOR. C-4 could inhibit cell growth and proliferation.	Liu J, et al. In Silico Discovery of a Small Molecule Suppressing Lung Carcinoma A549 Cells Proliferation and Inducing Autophagy via mTOR Pathway Inhibition. Mol Pharm. 2018 Nov 5;15(11):5427-5436.
T5240	Cholestenone	(+)-4-Cholesten-3-one	601-57-0	CC(C)CCC[C@@H](C)[C@H]1CC[C@H]2[C@@H]3CCC4=CC(=O)CC[C@]4(C)[C@H]3CC[C@]12C	C27H44O	384.64	Others	Others	Others	4-Cholesten-3-one is an intestinal metabolite of Cholesterol. It shows an anti-obesity effect on animals.	Rosenheim O, et al. The mechanism of coprosterol formation in vivo: 1. Cholestenone as an intermediate. Biochem J. 1943 Oct;37(4):513-4.
T5200	Indirubin-3'-monoxime	Indirubin-3'-oxime	160807-49-8	O\N=C1c2ccccc2NC/1=C1\C(=O)Nc2ccccc12	C16H11N3O2	277.28	PI3K/Akt/mTOR signaling; Stem cell; Cell Cycle/Checkpoint	GSK-3; CDK	GSK-3β; CDK1/CyclinB; CDK2/CyclinE; CDK5/p25	Indirubin-3’-oxime is a potent inhibitor of GSK3β (IC50: 22 nM) and also inhibits CDKs ( (IC50s: 100/180/250 nM for Cdk5/p35, Cdk1/cyclin B, Cdk2/cyclin E).	Leclerc S, et al. Indirubins inhibit glycogen synthase kinase-3 beta and CDK5/p25, two protein kinases involved in abnormal tau phosphorylation in Alzheimer's disease. A property common to most cyclin-dependent kinase inhibitors? J Biol Chem. 2001 Jan 5;276(1):251-60.
T5187	MK3903	MK 3903;MK-3903	1219737-12-8	Cc1ccc(Oc2nc3cc(c(Cl)cc3[nH]2)-c2ccc(cc2)-c2ccccc2)cc1C(O)=O	C27H19ClN2O3	454.9	PI3K/Akt/mTOR signaling	AMPK	AMPK	MK-3903 is a potent and selective AMPK activator (EC50: 8 nM).	Lan P, et al. Hit-to-Lead Optimization and Discovery of 5-((5-([1,1'-Biphenyl]-4-yl)-6-chloro-1H-benzo[d]imidazol-2-yl)oxy)-2-methylbenzoic Acid (MK-3903): A Novel Class of Benzimidazole-Based Activators of AMP-Activated Protein Kinase. J Med Chem. 2017 Nov 9;60(21):9040-9052.
T5184	ERK5-IN-1		1234479-76-5	COc1cc(ccc1Nc1ncc2N(C)C(=O)c3ccccc3N(C)c2n1)N1CCN(C)CC1	C25H29N7O2	459.54	MAPK	ERK	ERK5	ERK5-IN-1 is a potent ERK5 inhibitor (IC50: 87 nM). It also inhibits LRRK2[G2019S] (IC50: 26 nM).	Deng X, et al. Structural determinants for ERK5 (MAPK7) and leucine rich repeat kinase 2 activities of benzo[e]pyrimido-[5,4-b]diazepine-6(11H)-ones. Eur J Med Chem. 2013;70:758-767.
T5175	azd1390		2089288-03-7	CC(C)n1c2c(cnc3cc(F)c(cc23)-c2ccc(OCCCN3CCCCC3)nc2)n(C)c1=O	C27H32FN5O2	477.57	PI3K/Akt/mTOR signaling	ATM/ATR	ATM	AZD1390 is an exceptionally potent inhibitor of ATM in cells (IC50: 0.78 nM) with >10,000-fold selectivity over closely related members of the PIKK family of enzymes.	Durant ST, et al. The brain-penetrant clinical ATM inhibitor AZD1390 radiosensitizes and improves survival of preclinical brain tumor models. Sci Adv. 2018 Jun 20;4(6):eaat1719.
T5172	AZ304		942507-42-8	COc1ccc2c(Nc3cc(NC(=O)c4cccc(c4)C(C)(C)C#N)ccc3C)ncnc2c1	C27H25N5O2	451.52	MAPK	Raf	B-Raf (V600E); B-Raf (WT)	AZ304 is an ATP-competitive dual BRAF kinase inhibitor, potently inhibits BRAF (WT), BRAF (V600E), and wild type CRAF (IC50s: 79/38/68 nM).	Ma R, et al. AZ304, a novel dual BRAF inhibitor, exerts anti-tumour effects in colorectal cancer independently of BRAF genetic status. Br J Cancer. 2018 May;118(11):1453-1463.
T5166	Leniolisib	CDZ173	1354690-24-6	CCC(=O)N1CC[C@@H](C1)Nc1ncnc2CCN(Cc12)c1cnc(OC)c(c1)C(F)(F)F	C21H25F3N6O2	450.46	PI3K/Akt/mTOR signaling	PI3K	PI3Kδ	Leniolisib (CDZ173) is a potent and selective PI3Kδ inhibitor (IC50: 11 nM).	Hoegenauer K, et al. Discovery of CDZ173 (Leniolisib), Representing a Structurally Novel Class of PI3K Delta-Selective Inhibitors. ACS Med Chem Lett. 2017 Aug 25;8(9):975-980.
T5019	Desmopressin	DDAVP;Desmopressin Acetate	16679-58-6	NC(=O)CC[C@@H]1NC(=O)[C@H](Cc2ccccc2)NC(=O)[C@H](Cc2ccc(O)cc2)NC(=O)CCSSC[C@H](NC(=O)[C@H](CC(N)=O)NC1=O)C(=O)N1CCC[C@H]1C(=O)N[C@H](CCCNC(N)=N)C(=O)NCC(N)=O	C46H64N14O12S2	1069.22	GPCR/G Protein	Vasopressin Receptor	Vasopressin receptor 1;vasopressin receptor 1a;Vasopressin receptor 2	Desmopressin(DDAVP) is the synthetic analogue of the antidiuretic hormone arginine vasopressin.Vasopressin Receptor The antidiuretic properties of desmopressin have led to its use in polyuric conditions including primary nocturnal enuresis, nocturia, and diabetes insipidus. Desmopressin works by limiting the amount of water that is eliminated in the urine. Desmopressin binds to V2 receptors in re…	Walle J V , Stockner M , Raes A , et al. Desmopressin 30 Years in Clinical Use: A Safety Review[J]. Current Drug Safety, 2007, 2(3):-.
T5001	Nintedanib Ethanesulfonate Salt	BIBF 1120 (esylate);Nintedanib esylate;Intedanib;BIBF 1120	656247-18-6	CCS(O)(=O)=O.COC(=O)c1ccc2c(NC(=O)\C2=C(/Nc2ccc(cc2)N(C)C(=O)CN2CCN(C)CC2)c2ccccc2)c1	C31H33N5O4.C2H6O3S	649.76	Tyrosine Kinase/Adaptors	FGFR;PDGFR; VEGFR	VEGFR1/2/3; FGFR1/2/3;PDGFRα/β	BIBF 1120 esylate is a potent triple angiokinase inhibitor for VEGFR1/2/3, FGFR1/2/3 and PDGFRα/β	Roth GJ, et al. Design, synthesis, and evaluation of indolinones as triple angiokinase inhibitors and the discovery of a highly specific 6-methoxycarbonyl-substituted indolinone (BIBF 1120). J Med Chem, 2009, 52(14), 4466-4480.
T4S2326	Cornuside	Comuside;7-Galloylsecologanol;7-O-Galloylsecologanol	131189-57-6	COC(=O)C1=CO[C@@H](O[C@@H]2O[C@H](CO)[C@@H](O)[C@H](O)[C@H]2O)[C@H](C=C)[C@@H]1CCOC(=O)c1cc(O)c(O)c(O)c1	C24H30O14	542.49	MAPK	JNK;ERK	JNK1/2;ERK1/2	1. Cornuside has immunomodulatory activity . 2. Cornuside suppresses expression levels of cytokine-induced proinflammatory and adhesion molecules in the human endothelial cells. 3. Cornuside can treat myocardial I/R and protect the liver from CCl4-induced acute hepatotoxicity, by reducing oxidative stress and suppressing inflammatory responses. 4. Cornuside has anti-inflammatory activity by downr…	Choi Y H , Jin G Y , Li G Z , et al. Cornuside Suppresses Lipopolysaccharide-Induced Inflammatory Mediators by Inhibiting Nuclear Factor-Kappa B Activation in RAW 264.7 Macrophages[J]. Biological & Pharmaceutical Bulletin, 2011, 34(7):959-966.
T4S2063	Tetrahydrocoptisine	STYLOPINE	7461-02-1	C1CN2CC3=C(CC2C4=CC5=C(C=C41)OCO5)C=CC6=C3OCO6	C19H17NO4	323.34	NF-Κb;MAPK	NF-κB;ERK;p38 MAPK	NF-κB;ERK;p38 MAPK	1. Tetrahydrocoptisine has effective effects in suppressing inflammation. 2. Tetrahydrocoptisine possesses a protective effect on LPS-induced ALI through inhibiting of NF-κB signaling pathways, which may involve the inhibition of pulmonary inflammatory process. 3. Tetrahydrocoptisine has gastroprotective activity, is attributed to reducing NO production and adjusting the pro-inflammatory cytokine…	Li W , Huang H , Niu X , et al. Tetrahydrocoptisine Protects Rats from LPS-Induced Acute Lung Injury[J]. Inflammation, 2014, 37(6):2106-2115.
T4S1962	beta-Asarone	Cis-Isoasarone;Cis-Asarone;Cis-Isoelemicin	5273-86-9	COc1cc(OC)c(\C=C/C)cc1OC	C12H16O3	208.25	NF-Κb;MAPK;Autophagy	NF-κB;JNK	NF-κB;JNK	1. Beta-Asarone may be a potential preventive drug for Alzheimer's disease. 2. Beta-Asarone prevents autophagy and synaptic loss by reducing ROCK expression in SAMP8 mice. 3. The co-administration of beta-Asarone and l-dopa may contribute to the treatment of 6-OHDA-induced damage in rats by inhibiting autophagy activity. 4. Beta-Asarone exhibits anti-inflammatory effects by suppressing the produc…	Kumar R , Prakash O , Pan A K , et al. Compositional variations and anthelmentic activity of essential oils from rhizomes of different wild populations of Acorus calamus L. and its major component, beta-Asarone.[J]. Natural Product Communications, 2009, 4(2):275-278.
T4S1796	Heterophyllin B		145459-19-4	CC[C@H](C)[C@@H]1NC(=O)[C@@H]2CCCN2C(=O)[C@@H]2CCCN2C(=O)[C@@H]2CCCN2C(=O)[C@H](CC(C)C)NC(=O)CNC(=O)CNC(=O)[C@H](Cc2ccccc2)NC1=O	C40H58N8O8	778.95	PI3K/AKT/β-catenin pathway	Others	Others	Heterophyllin B effectively suppresses the adhesion and invasion of the human esophageal carcinoma cells by mediating the PI3K/AKT/β-catenin pathways and regulating the expression levels of adhesion- and invasion-associated genes.	Tantai, Zhang, Zhao. Heterophyllin B inhibits the adhesion and invasion of ECA109 human esophageal carcinoma cells by targeting PI3K/AKT/βcatenin signaling[J]. Molecular Medicine Reports, 2015, 13(2).
T4S1419	Praeruptorin A	(-)-Praeruptorin A	73069-25-7	C\C=C(\C)C(=O)OC1C(OC(C)=O)c2c(OC1(C)C)ccc1ccc(=O)oc21	C21H22O7	386.4	MAPK;PI3K/Akt/mTOR signaling	p38 MAPK;Akt	p38;Akt	1. Praeruptorin A could exhibit its anti-osteoclastogenic activity by inhibiting p38/Akt-c-Fos-NFATc1 signaling and PLCγ-independent Ca(2+) oscillation 2. Praeruptorin A has the potential to inhibit migration/fusion of preosteoclasts in vitro and bone erosion in vivo by targeting calmodulin and inhibiting the Ca(2+)/calmodulin-CaMKIV-CREB-NFATc1 and/or Ca(2+)/calmodulin-calcineurin-NFATc1 signali…	Jeongtae Y , Sikwon C , Jun R B , et al. Praeruptorin A inhibits in vitro migration of preosteoclasts and in vivo bone erosion, possibly due to its potential to target calmodulin.[J]. Journal of Natural Products, 2015, 78(4):776-82.
T4S0998	Trifolirhizin		6807-83-6	OC[C@H]6O[C@@H](Oc1cc2OC[C@H]3c4cc5OCOc5cc4O[C@H]3c2cc1)[C@H](O)[C@@H](O)[C@@H]6O	C22H22O10	446.4	GPCR/G Protein;Apoptosis	Adrenergic Receptor;TNF	Others;TNF-α	Trifolirhizin exerts varying degrees of inhibition on tyrosinase-dependent melanin biosynthesis, and therefore, are candidates as skin-whitening agents.Trifolirhizin possesses potential anti-inflammatory and anti-cancer activities.Trifolirhizin shows in vitro inhibitory effects on the growth of human A2780 ovarian and H23 lung cancer cells. Trifolirhizin inhibits acetylcholine mediated airway smo…	Yang N, Liang B, et al.The Sophora flavescens flavonoid compound trifolirhizin inhibits acetylcholine induced airway smooth muscle contraction.Phytochemistry. 2013 Nov;95:259-267.
T4S0969	Obtusifolin		477-85-0	COc1c(O)c(C)cc2C(=O)c3cccc(O)c3C(=O)c12	C16H12O5	284.26	oxidation-reduction	Antioxidant	Antioxidant	1. Obtusifolin has antioxidant properties and improves chemically induced diabetes and its complications by modulation of oxidative stress. 2. Obtusifolin suppresses phthalate esters-mediated bone resorption, thus may be a novel anti-breast-cancer bone metastasis agent. 3. Obtusifolin has beneficial effects on the development of diabetic retinopathy via inhibition of accumulation of oxidatively m…	Hsu Y L , Tsai E M , Hou M F , et al. Obtusifolin Suppresses Phthalate Esters-Induced Breast Cancer Bone Metastasis by Targeting Parathyroid Hormone-Related Protein[J]. Journal of Agricultural & Food Chemistry, 2014, 62(49):11933-40.
T4S0878	Prunetin	Prunusetin	552-59-0	COC1=CC(=C2C(=C1)OC=C(C2=O)C3=CC=C(C=C3)O)O	C16H12O5	284.26	NF-Κb;MAPK	NF-κB;ERK	NF-κB;ERK	1. Prunetin significantly reduces serum levels of inflammatory cytokines and mortality in mice challenged with lipopolysaccharide. 2. Prunetin mediates anti-obesity/adipogenesis effects by suppressing obesity-related transcription through a feedback mechanism that regulates the expression of adiponectin, adipoR1, adipoR2, and AMPK. 3. Prunetin and biochanin A are potent reducers of NF-κB and ERK …	Yang G , Ham I , Choi H Y . Anti-inflammatory effect of prunetin via the suppression of NF-κB pathway[J]. Food & Chemical Toxicology An International Journal Published for the British Industrial Biological Research Association, 2013, 58:124-132.
T4S0590	Columbin		546-97-4	C[C@@]12C[C@H](OC(=O)[C@@H]1CC[C@]1(C)[C@H]2[C@@H]2OC(=O)[C@@]1(O)C=C2)c1ccoc1	C20H22O6	358.39	Metabolism	Phospholipase	PLA2	1. Columbin has anti-inflammatory activity. 2. Columbin has chemopreventive ability against human colon cancer. 3. Columbin inhibits PLA2 hydrolysis of ghost RBC in a dose-dependent fashion.	Ibrahim Abdelwahab S, et al. In vitro and in vivo anti-inflammatory activities of columbin through the inhibition of cycloxygenase-2 and nitric oxide but not the suppression of NF-κB translocation. Eur J Pharmacol. 2012 Mar 5;678(1-3):61-70.
T4S0217	HOMOPLANTAGININ		17680-84-1	COc1c(O[C@@H]2O[C@H](CO)[C@@H](O)[C@H](O)[C@H]2O)cc2oc(cc(=O)c2c1O)-c1ccc(O)cc1	C22H22O11	462.4	Apoptosis /NF-κB	TNF /NF-κB	TNF-α /p65	Homoplantaginin is a flavonoid from a traditional Chinese medicine Salvia plebeia，it has a protective and therapeutic effect on hepatocyte injury and shows potent inhibitory activities against influenza.	Qu X J , Xia X , Wang Y S , et al. Protective effects of Salvia plebeia compound homoplantaginin on hepatocyte injury[J]. Food & Chemical Toxicology, 2009, 47(7):0-1715.
T4999	Ertugliflozin	PF-04971729;MK-8835	1210344-57-2	CCOc1ccc(Cc2cc(ccc2Cl)[C@]23OC[C@](CO)(O2)[C@@H](O)[C@H](O)[C@H]3O)cc1	C22H25ClO7	436.88	GPCR/G Protein	SGLT	SGLT2	PF-04971729 (Ertugliflozin) is a potent and selective inhibitor of the sodium-dependent glucose cotransporter 2 (SGLT2).	Mascitti V, et al. Discovery of a clinical candidate from the structurally unique dioxa-bicyclo[3.2.1]octane class of sodium-dependent glucose cotransporter 2 inhibitors. J Med Chem. 2011 Apr 28;54(8):2952-60.
T4976	TGR1202	TGR 1202;TGR-1202;RP5264;Umbralisib	1532533-67-7	CC(C)Oc1ccc(cc1F)-c1nn([C@@H](C)c2oc3ccc(F)cc3c(=O)c2-c2cccc(F)c2)c2ncnc(N)c12	C31H24F3N5O3	571.55	PI3K/Akt/mTOR signaling	PI3K	PI3Kδ	TGR-1202 is a PI3Kδ inhibitor.	Swaroop Vakkalankaa, et al. Inhibition of PI3Kδ kinase by a selective, small molecule inhibitor suppresses B-cell proliferation and leukemic cell growth.
T4958	Alkannin	Shikonin	517-88-4	C\C(C)=C\C[C@H](O)C1=CC(=O)c2c(O)ccc(O)c2C1=O	C16H16O5	288.3	PI3K/Akt/mTOR signaling	PI3K	PI3Kα	Shikonin is a natural red naphthoquinone pigment, has antimicrobial, anti-tumor, and anti-inflammatory effects; a purified shikonin preparation is widely used for the production of medicinals, cosmetics, and some food products; shikonin also enters into the antiinflammatory ointment and cream compositions used for the treatment of burns. It can suppress the cell viability, adhesion, invasion and …	Takano-Ohmuro H , Yoshida L S , Yuda Y , et al. Shikonin inhibits IgE-mediated histamine release by human basophils and Syk kinase activity[J]. Inflammation Research, 2008, 57(10):484-488.
T4957	Carnosic acid		3650-09-7	[H][C@@]12CCc3cc(C(C)C)c(O)c(O)c3[C@]1(CCCC2(C)C)C(O)=O	C20H28O4	332.43	Immunology/Inflammation	ROS	ROS	Carnosic acid is a lipid absorption inhibitor, endowed with antioxidative, antimicrobial, photoprotective potential, and antiproliferative properties.	Albalawi A, et al. Protective effect of carnosic acid against acrylamide-induced toxicity in RPE cells. Food Chem Toxicol. 2017 Oct;108(Pt B):543-553.
T4854	Lithium acetoacetate	LithoTab acetoacetate;Acetoacetic acid lithium salt;Lithium 3-Oxobutyrate	3483-11-2	[Li+].CC(=O)CC([O-])=O	C4H5LiO3	108.02	Others	Others	Others	Acetoacetic acid (AcAc) is a weak organic acid that can be produced in the human liver under certain conditions of poor metabolism leading to excessive fatty acid breakdown (diabetes mellitus leading to diabetic ketoacidosis). It is then partially converted into acetone by decarboxylation and excreted either in urine or through respiration.	Yeh YY, et al. Preferential utilization of ketone bodies in the brain and lung of newborn rats.Fed Proc. 1985 Apr;44(7):2352-8.
T4797	Bis(2-ethylhexyl) phthalate	DEHP	117-81-7	CCCCC(CC)COC(=O)c1ccccc1C(=O)OCC(CC)CCCC	C24H38O4	390.56	Others	Others	Others	Bis(2-ethylhexyl) Phthalate plasticizer is used to impart softness and flexibility to PVC products. Bis(2-ethylhexyl) Phthalate has been implicated in obesity and insulin resistance. It inhibits prostaglandin synthesis and adversely affects the endocrine system.	Corradetti B, et al. Bis-(2-ethylexhyl) phthalate impairs spermatogenesis in zebrafish (Danio rerio). Reprod Biol. 2013 Sep;13(3):195-202.
T4723	D-(-)-Tagatose	D-Tagatose;d-tagatos	87-81-0	OCC1(O)OC[C@@H](O)[C@H](O)[C@@H]1O	C6H12O6	180.16	Metabolic Enzyme/Protease	Endogenous Metabolite	others	D-Tagatose, a rare natural hexoketose, is an isomer of d-galactose. D-Tagatose occurs naturally in Sterculia setigera gum, and it is also found in small quantities in various foods such as sterilized and powdered cow's milk, hot cocoa, and a variety of cheeses, yogurts, and other dairy products. It can be synthesized from D-galactose by isomerization under alkaline conditions in the presence of c…	Deokkun O . Tagatose: properties, applications, and biotechnological processes[J]. Applied Microbiology & Biotechnology, 2007, 76(1):1.
T4657	WHI-P97		211555-05-4	Brc1cc(cc(Br)c1O)Nc3ncnc2cc(OC)c(cc23)OC	C16H13Br2N3O3	455.1	Angiogenesis/Chromatin/Epigenetic/Chromatin/Epigenetic/Stem Cells	JAK	JAK3	WHI-P97 is a rationally designed potent inhibitor of JAK-3. IC50 value: Target: JAK3 Treatment of mast cells with WHI-P97 inhibited the translocation of 5-lipoxygenase (5-LO) from the nucleoplasm to the nuclear membrane and consequently 5-LO-dependent leukotriene (LT) synthesis after IgE receptor/FcepsilonRI crosslinking by >90% at low micromolar concentrations. WHI-P97 did not directly inhibit t…	Ji KA, Yang MS, Jou I, Shong MH, Joe EH.Thrombin induces expression of cytokine-induced SH2 protein (CIS) in rat brain astrocytes: involvement of phospholipase A2, cyclooxygenase, and lipoxygenase.Glia. 2004 Nov 1;48(2):102-11.
T4654	SLV319	(±)-BMS6462;(±)-Ibipinabant;(±)-SLV319	362519-49-1	CNC(=NS(=O)(=O)c1ccc(Cl)cc1)N1CC(C(=N1)c1ccc(Cl)cc1)c1ccccc1	C23H20Cl2N4O2S	487.4	GPCR/G Protein	Cannabinoid Receptor	CB1	SLV319 has been used in trials studying the treatment of Obesity and Obesity and Type 2 Diabetes.	Chorvat RJ, et al. JD-5006 and JD-5037: peripherally restricted (PR) cannabinoid-1 receptor blockers related to SLV-319 (Ibipinabant) as metabolic disorder therapeutics devoid of CNS liabilities. Bioorg Med Chem Lett. 2012 Oct 1;22(19):6173-80.
T4646	TA02	TA 02;TA-02	1784751-19-4	Fc1ccc(cc1)-c1nc([nH]c1-c1ccncc1)-c1ccccc1F	C20H13F2N3	333.33	MAPK	p38 MAPK	p38 MAPK	TA-02 is a p38 MAPK inhibitor with IC50 of 20 nM.TA-02 especially inhibits TGFBR-2.	Laco F, et al. Cardiomyocyte differentiation of pluripotent stem cells with SB203580 analogues correlates with Wnt pathway CK1 inhibition independent of p38 MAPK signaling. J Mol Cell Cardiol. 2015 Mar;80:56-70.
T4645	TA01	TA 01;TA-01	1784751-18-3	Fc1ccc(cc1)-c1nc([nH]c1-c1ccncc1)-c1c(F)cccc1F	C20H12F3N3	351.32	Metabolism;MAPK	Casein Kinase; p38 MAPK	CK1ϵ;CK1δ;p38 MAPK	TA-01 is a potent CK1 and p38 MAPK inhibitor, with IC50s of 6.4 nM, 6.8 nM, 6.7 nM for CK1ε, CK1δ and p38 MAPK, respectively.	Laco F, et al. Cardiomyocyte differentiation of pluripotent stem cells with SB203580 analogues correlates with Wnt pathway CK1 inhibition independent of p38 MAPK signaling. J Mol Cell Cardiol. 2015 Mar;80:56-70.
T4639	MSDC 0602		1133819-87-0	COc1cccc(c1)C(=O)COc3ccc(CC2SC(=O)NC2=O)cc3	C19H17NO5S	371.4	PI3K/Akt/mTOR signaling	mTOR	mTOR	MSDC-0602 is an insulin sensitizer potentially for the treatment of diabetes.	McCommis KS, Hodges WT, Brunt EM, Nalbantoglu I, McDonald WG, Holley C, Fujiwara H, Schaffer JE, Colca JR, Finck BN. Targeting the Mitochondrial Pyruvate Carrier Attenuates Fibrosis in a Mouse Model of Nonalcoholic Steatohepatitis. Hepatology. 2016 Dec 27. doi: 10.12002/hep.29025.
T4637	R7050	R 7050;R-7050;TNF-α Antagonist III	303997-35-5	FC(F)(F)c3nnc2c(nc1ccc(Cl)cc1n23)Sc4ccccc4	C16H8ClF3N4S	380.77	Apoptosis	TNF	TNF-α	R-7050 is a tumor necrosis factor receptor (TNFR) antagonist with greater selectivity toward TNFα.	Gururaja TL, et al. A class of small molecules that inhibit TNFalpha-induced survival and death pathways viaprevention of interactions between TNFalphaRI, TRADD, and RIP1. Chem Biol. 2007 Oct;14(10):1105-18.
T4628	MBX 8025	Seladelpar	851528-79-5	FC(F)(F)c1ccc(cc1)OC[C@H](CSc2cc(C)c(cc2)OCC(=O)O)OCC	C21H23F3O5S	444.46	Metabolism	PPAR	PPARα/PPARδ	MBX-8025 has been used in trials studying the treatment of Hyperlipidemia.	Bays HE, et al. MBX-8025, a novel peroxisome proliferator receptor-delta agonist: lipid and other metabolic effects in dyslipidemic overweight patients treated with and without atorvastatin. J Clin Endocrinol Metab. 2011 Sep;96(9):2889-97.
T4619	ML098	ML 098;ML-098;CID-7345532	878978-76-8	Cc1ccc(C)c(OCCn2cc(C(O)=O)c3ccccc23)c1	C19H19NO3	309.4	MAPK	Ras	Rab7	ML-098 is an activator of the GTP-binding protein Rab7 (EC50: 77.6 nM).	Surviladze, Z., Ursu, O., Miscisocia, F., et al. UNMCMD Probe Report: Three small molecule pan activator families of Ras-related GTPases 1-42 (2009).
T4597	UM164	UM 164;UM-164;DAS-DFGO-II	903564-48-7	FC(F)(F)c1cccc(c1)C(=O)Nc5cc(NC(=O)c4cnc(Nc2nc(C)nc(c2)N3CCN(CCO)CC3)s4)c(C)cc5	C30H31F3N8O3S	640.68	Angiogenesis; MAPK	Src; p38 MAPK	c-Src;p38α;p38β	UM-164 is a highly potent inhibitor of c-Src with a Kd of 2.7 nM. UM-164 also potently inhibits p38α and p38β.	Gilani RA, et al. UM-164: A Potent c-Src/p38 Kinase Inhibitor with In Vivo Activity against Triple-Negative Breast Cancer. Clin Cancer Res. 2016 Oct 15;22(20):5087-5096.
T4575	Chromium picolinate		14639-25-9	[Cr+3].[O-]C(=O)c1ccccn1.[O-]C(=O)c1ccccn1.[O-]C(=O)c1ccccn1	C18H12CrN3O6	418.3	MAPK;DNA Damage/DNA Repair	p38 MAPK activator;DNA	p38;DNA mutation	Chromium picolinate causes DNA damage and mutation. It is an activator of p38.	Diaz M L, et al. Chromium picolinate and conjugated linoleic acid do not synergistically influence diet- and exercise-induced changes in body composition and health indexes in overweight women[J]. Journal of Nutritional Biochemistry, 2008, 19(1):61-68.
T4535	(R)-Etomoxir sodium salt	Etomoxir;Na salt;(+)-Etomoxir sodium salt	828934-41-4	[Na+].[O-]C(=O)[C@@]1(CCCCCCOc2ccc(Cl)cc2)CO1	C15H18ClO4.Na	320.74	Metabolism	CPT inhibitor	CPT-1	(R)-Etomoxir sodium salt is R-form of Etomoxir. Etomoxir is a potent inhibitor of carnitine palmitoyltransferase-I (CPT-1).	Rupp H, et al. The use of partial fatty acid oxidation inhibitors for metabolic therapy of angina pectoris and heart failure. Herz. 2002 Nov;27(7):621-36.
T4489	AZD26	AZD 26;AZD-26;AKT-IN-1	1357158-81-6	NC(=O)c1cnc(-c2ccc(cc2)C2(N)CCC2)c(c1)-c1ccccc1	C22H21N3O	343.42	PI3K/Akt/mTOR signaling	Akt inhibitor	allosteric Akt	AZD-26 is an allosteric AKT inhibitor (IC50: 1.04 μM).	Kettle JG, et al. Diverse heterocyclic scaffolds as allosteric inhibitors of AKT. J Med Chem. 2012 Feb 9;55(3):1261-73.
T4488	GSK25	GSK 25;GSK-25	874119-56-9	CC1=C(C(N=C(N1)c1ccnc(Cl)c1)c1ccc(Cl)cc1F)C(=O)Nc1cc2cn[nH]c2cc1F	C24H16Cl2F2N6O	513.34	PI3K/Akt/mTOR signaling; PI3K/Akt/mTOR signaling	S6 Kinase inhibitor; mTOR inhibitor	RSK1; mTOR (p70S6K)	GSK-25 maintains good selectivity against a panel of 31 kinases, as well as RSK1 and p70S6K (RSK1 IC50 of 398 nM, p70S6K IC50 of 1000nM), and a dramatically improved P450 profile (>2.2 uM at all isozymes tested).	Sehon CA, et al. Potent, selective and orally bioavailable dihydropyrimidine inhibitors of Rho kinase (ROCK1) as potential therapeutic agents for cardiovascular diseases [J]. J Med Chem. 2008 Nov 13;51(21):6631-4.
T4486	iCRT 14		677331-12-3	Cc1cc(\C=C2/SC(=O)N(C2=O)c2ccccc2)c(C)n1-c1cccnc1	C21H17N3O2S	375.44	Stem Cells	Wnt/beta-catenin	Wnt	iCRT 14 is a novel potent inhibitor of β-catenin-responsive transcription (CRT)(IC50= 40.3 nM in assays of Wnt pathway activity).	Gonsalves FC, et al. An RNAi-based chemical genetic screen identifies three small-molecule inhibitors of the Wnt/wingless signaling pathway. Proc Natl Acad Sci USA. 2011 Apr 12;108(15):5954-63.
T4468	WAY 316606		915759-45-4	FC(F)(F)c1ccc(cc1S(=O)(=O)NC1CCNCC1)S(=O)(=O)c1ccccc1	C18H19F3N2O4S2	448.48	Stem Cells	Wnt/beta-catenin inhibitor	sFRP-1	WAY 316606 is an inhibitor of the secreted protein sFRP-1, an endogenous antagonist of the secreted glycoprotein Wnt.	Moore, WJ, et al. Modulation of Wnt Signaling Through Inhibition of Secreted Frizzled-Related Protein I (sFRP-1) with N-Substituted Piperidinyl Diphenylsulfonyl Sulfonamides. Journal of Medicinal Chemistry (2009), 52(1), 105-116.
T4460	Dapagliflozin ((2S)-1,2-propanediol, hydrate)	BMS-512148 (2S)-1,2-propanediol, hydrate;Dapagliflozin ((2S)-1,2-propanediol, hydrate);Dapagliflozin propanediol monohydrate	960404-48-2	O.O[C@H]1[C@H](O)[C@@H](O)[C@@H](O[C@@H]1CO)c3ccc(Cl)c(Cc2ccc(OCC)cc2)c3.C[C@H](O)CO	C24H35ClO9	502.98	GPCR/G Protein	SGLT	SGLT2	Dapagliflozin (2S)-1, 2-propanediol, hydrate is a selective, orally active inhibitor of the renal sodium-glucose co-transporter type 2 (SGLT2). It is in development for the treatment of type 2 diabetes mellitus (T2DM). It inhibits subtype 2 of the sodium-glucose transport proteins (SGLT2), which is responsible for at least 90% of the glucose reabsorption in the kidney.	Plosker GL.etal.Dapagliflozin: a review of its use in type 2 diabetes mellitus.Drugs. 2012 Dec 3;72(17):2289-312.
T4453	JD5037	JD 5037;JD-5037	1392116-14-1	CC(C)[C@H](\N=C(\NS(=O)(=O)c1ccc(Cl)cc1)N1C[C@@H](C(=N1)c1ccc(Cl)cc1)c1ccccc1)C(N)=O	C27H27Cl2N5O3S	572.51	GPCR/G Protein	Cannabinoid Receptor	CB1R	JD-5037 is a novel, peripherally restricted CB1R antagonist with an IC50 of 1.5 nM.	Knani I,etal.Targeting the endocannabinoid/CB1 receptor system for treating obesity in Prader-Willi syndrome.Mol Metab. 2016 Oct 22;5(12):1187-1199.
T4449	LB100	LB 100;LB-100	1632032-53-1	CN1CCN(CC1)C(=O)C1[C@@H]2CC[C@@H](O2)C1C(O)=O	C13H20N2O4	268.31	Metabolism	PPAR inhibitor	PP2A	LB-100 is a water soluble protein phosphatase 2A (PP2A) inhibitor. Phase 1.	Bai X, et al. Inhibition of protein phosphatase 2A sensitizes pancreatic cancer to chemotherapy by increasing drug perfusion via HIF-1α-VEGF mediated angiogenesis. Cancer Lett. 2014 Oct 7. pii: S0304-3835(14)00589-8.
T4444	A-674563 HCl (552325-73-2(free base))		T4444	Cl.Cc1n[nH]c2ccc(cc12)-c1cncc(OC[C@@H](N)Cc2ccccc2)c1	C22H23ClN4O	394.9	PI3K/Akt/mTOR signaling;Cell Cycle/Checkpoint;GPCR/G Protein	Akt;CDK;PKA	Akt1;CDK2;PKA	A-674563 is an orally available, ATP-competitive, and reversible inhibitor of Akt (Ki: 11 nM for Akt1) [1]. It exhibits inhibitory activity against PKA and Cdk2 (IC50: 16/46 nM) but is 10- to >1, 800-fold selective for Akt1 versus additional kinases in the CMGC, CAMK, and TK families [1].	Luo Y, Shoemaker A R, Liu X, et al. Potent and selective inhibitors of Akt kinases slow the progress of tumors in vivo.[J]. Molecular Cancer Therapeutics, 2005, 4(6):977.
T4427	PF06409577	PF 06409577;PF-06409577	1467057-23-3	OC(=O)c1c[nH]c2cc(Cl)c(cc12)-c1ccc(cc1)C1(O)CCC1	C19H16ClNO3	341.79	PI3K/Akt/mTOR signaling	AMPK	AMPK	PF-06409577 is an effective, orally active, and specific allosteric activator of AMPK (EC50: 7 nM, for α1β1γ1).	Cameron K O, Kung D W, Kalgutkar A S, et al. Discovery and preClinicalal characterization of 6-chloro-5-[4-(1-hydroxycyclobutyl) phenyl]-1 H-indole-3-carboxylic Acid (PF-06409577), a direct activator of adenosine monophosphate-activated protein kinase (AMPK), for the potential treatment of diabetic nephropathy[J]. Journal of medicinal chemistry, 2016, 59(17): 8068-8081.
T4424	SLV2436	SLV 2436;SLV-2436;SEL-201;SEL201-88	2095704-43-9	Nc1n[nH]c2cc(ccc12)-c1ccc(=O)n(Cc2cccc(Cl)c2)c1	C19H14ClN4O	349.79	MAPK	MNK	MNK1;MNK2	SLV-2436 (SEL201) is a novel effective and ATP-competitive inhibitor of MNK1 and MNK2 (IC50: 10.8/5.4 nM).	Zhan Y, Guo J, Yang W, et al. MNK1/2 inhibition limits oncogenicity and metastasis of KIT-mutant melanoma.[J]. Journal of Clinical Investigation, 2017, 127(11):4179.
T4423	LY303511 hydrochloride		2070014-90-1	Cl.O=C2C=C(Oc1c(cccc12)c3ccccc3)N4CCNCC4	C19H19ClN2O2	342.82	PI3K/Akt/mTOR signaling	mTOR	mTOR inhibitor	LY303511 (NV-128)is a potent mTOR inhibitor	Shi Y,etal.Computational modelling of LY303511 and TRAIL-induced apoptosis suggests dynamic regulation of cFLIP.Bioinformatics. 2013 Feb 1;29(3):347-54.
T4408	Elafibranor	GFT505	923978-27-2	CSc1ccc(cc1)C(=O)/C=C/c2cc(C)c(OC(C)(C)C(=O)O)c(C)c2	C22H24O4S	384.49	Metabolism	PPAR agonist	PPAR-α;PPAR-δ	Elafibranor is an agonist of the peroxisome proliferator-activated receptor-α (PPAR-α) and peroxisome proliferator-activated receptor-δ (PPAR-δ) with EC50 values of 45 and 175 nM, respectively.	Liu ZM,etal.Early investigational drugs targeting PPAR-α for the treatment of metabolic disease.Expert Opin Investig Drugs. 2015 May;24(5):611-21.
T4380	Ac-CoA Synthase Inhibitor1	ACSS2 inhibitor	508186-14-9	COCCNC(=O)Nc2cc3nc(c1cccs1)c(nc3cc2)c4cccs4	C20H18N4O2S2	410.51	Metabolism;Chromatin/Epigenetic	Fatty Acid Synthase inhibitor;Histone Acetylation inhibitor	ACSS2	ACSS2 inhibitor is the most potent and specific inhibitor of acetate-dependent acetyl-CoA synthetase 2 (ACSS2).	Comerford SA,etal.Acetate dependence of tumors.Cell. 2014 Dec 18;159(7):1591-602.
T4353	SR18292	SR 18292;SR-18292	2095432-55-4	Cc1ccc(CN(CC(O)COc2cccc3[nH]ccc23)C(C)(C)C)cc1	C23H30N2O2	366.51	Metabolism	PPAR	PGC-1α	SR-18292 is a PPAR gamma coactivator-1α (PGC-1α) inhibitor, which increases PGC-1α acetylation, suppresses gluconeogenic gene expression and reduces glucose production in hepatocytes.	Sharabi K,etal.Selective Chemical Inhibition of PGC-1α Gluconeogenic Activity Ameliorates Type 2 Diabetes.Cell. 2017 Mar 23;169(1):148-160.
T4352	SB756050	SB 756050;SB-756050	447410-57-3	O=S(=O)(N1CCN(S(=O)(=O)c2ccc(OC)c(OC)c2)CCC1)c1ccc(OC)c(OC)c1	C21H28N2O8S2	500.59	GPCR/G Protein	GPCR19 inhibitor	TGR5	SB756050 is a specific TGR5 agonist.	Hodge RJ, et al. Safety, Pharmacokinetics, and Pharmacodynamic Effects of a Selective TGR5 Agonist, SB-756050, in Type 2 Diabetes. Clin Pharmacol Drug Dev. 2013 Jul;2(3):213-22.
T4347	ML355		1532593-30-8	COC1=CC=CC(=C1O)CNC2=CC=C(C=C2)S(=O)(=O)NC3=NC4=CC=CC=C4S3	C21H19N3O4S2	441.52	Metabolism	Lipoxygenase	12-Lipoxygenase	ML355, a specific, effective 12-Lipoxygenase(12-LOX) inhibitors(IC50=0.34 μM), possess favorable ADME properties.	Luci DK, et al. Synthesis and structure-activity relationship studies of 4-((2-hydroxy-3-methoxybenzyl)amino)benzenesulfonamide derivatives as potent and selective inhibitors of 12-lipoxygenase. J Med Chem. 2014 Jan 23;57(2):495-506.
T4328	OSS_128167	SIRT6-IN-1	887686-02-4	O=C(Nc1cc(ccc1)C(=O)Nc2cc(C(=O)O)c(O)cc2)c3ccco3	C19H14N2O6	366.33	Chromatin/Epigenetic	Sirtuin inhibitor	SIRT6;SIRT2;SIRT1	OSS_128167 is a specific SIRT6 inhibitor, and for SIRT6(IC50=89 μM), SIRT1(IC50=1578 μM) and SIRT2(IC50=751 μM).	Parenti MD, et al. Discovery of novel and selective SIRT6 inhibitors. J Med Chem. 2014 Jun 12;57(11):4796-804.
T4327	Prexasertib dihydrochloride	LY2606368 (dihydrochloride);Prexasertib HCl;LY2606368	1234015-54-3	Cl.Cl.COc1cccc(OCCCN)c1-c1cc(Nc2cnc(cn2)C#N)n[nH]1	C18H21Cl2N7O2	438.31	Cell Cycle/Checkpoint;PI3K/Akt/mTOR signaling	Chk;S6 Kinase	Chk1;Chk2;RSK	Prexasertib (LY2606368) is an ATP-competitive CHK1 inhibitor (Ki: 0.9 nmol/L). in the cell-free assay, its IC50 values are 8 nM and 9 nM for CHK2 and RSK, respectively.	Hong D,etal.Phase I Study of LY2606368, a Checkpoint Kinase 1 Inhibitor, in Patients With Advanced Cancer.J Clin Oncol. 2016 May 20;34(15):1764-71.
T4323	PF04457845	PF 04457845;PF-04457845	1020315-31-4	FC(F)(F)c1ccc(Oc2cccc(\C=C3/CCN(CC3)C(=O)Nc3cccnn3)c2)nc1	C23H20F3N5O2	455.44	Metabolism	FAAH	hFAAH;rFAAH	PF-04457845 is a greatly and effctive FAAH inhibitor, and for hFAAH(IC50=7.2±0.63 nM) and rFAAH(IC50=7.4±0.62 nM).	Johnson DS, et al. Discovery of PF-04457845: A Highly Potent, Orally Bioavailable, and Selective Urea FAAH Inhibitor. ACS Med Chem Lett. 2011 Feb 10;2(2):91-96.
T4319	Hispidol	(Z)-Hispidol	5786-54-9	c1cc(ccc1/C=C\1/C(=O)c2c(O1)cc(cc2)O)O	C15H10O4	254.24	Apoptosis	TNF inhibitor	TNF-α	Hispidol ((Z)-Hispidol) is a potential therapeutic for inflammatory bowel disease; inhibits TNF-α induced adhesion of monocytes to colon epithelial cells with an IC50 of 0.50 μM.	Kadayat TM, et al. Discovery and structure-activity relationship studies of 2-benzylidene-2,3-dihydro-1H-inden-1-one and benzofuran-3(2H)-one derivatives as a novel class of potential therapeutics for inflammatory bowel disease. Eur J Med Chem. 2017 Sep 8;137:575-597.
T4309	CIL56	CA3	300802-28-2	O\N=C1/c2cc(ccc2-c2ccc(cc12)S(=O)(=O)N1CCCCC1)S(=O)(=O)N1CCCCC1	C23H27N3O5S2	489.6	Immunology/Inflammation	ROS	ROS	CIL56 is a small molecule that induces cellular ferroptosis through the production of iron-dependent reactive oxygen species (ROS). It also induces accumulation of long-chain saturated, monounsaturated, and polyunsaturated fatty acids in HT-1080 cells in vitro.HT-1080 cells lacking acetyl-CoA carboxylase 1 (ACC1), the rate-limiting enzyme in fatty acid synthesis, exhibit 5-fold resistance to CIL5…	Yang WS,etal.Ferroptosis: Death by Lipid Peroxidation.Trends Cell Biol. 2016 Mar;26(3):165-176.
T4302	iCRT3		901751-47-1	O=C(NCCC1=CC=CC=C1)CSCC2=C(C)OC(C3=CC=C(CC)C=C3)=N2	C23H26N2O2S	394.53	Stem Cells;	Wnt/beta-catenin	Wnt,Wnt/β-catenin	iCRT3 is a Wnt and β-catenin-responsive transcription inhibitor.	Xiao H, et al. A Novel Positive Feedback Loop Between NTSR1 and Wnt/β-Catenin Contributes to Tumor Growth of Glioblastoma. Cell Physiol Biochem. 2017 Oct 24;43(5):2133-2142.
T4301	AD80		1384071-99-1	CC(C)N1C2=C(C(=N1)C3=CC=C(C=C3)NC(=O)NC4=C(C=CC(=C4)C(F)(F)F)F)C(=NC=N2)N	C22H19F4N7O	473.44	Tyrosine Kinase/Adaptors;MAPK;Angiogenesis;PI3K/Akt/mTOR signaling	c-RET;Raf;Src;S6 Kinase	RET, RAF, SRC, S6K	AD80, a multikinase inhibitor, inhibits RET, RAF, SRCand S6K, with greatly reduced mTOR activity.	Dar AC, et al. Chemical genetic discovery of targets and anti-targets for cancer polypharmacology.Nature. 2012 Jun 6;486(7401):80-4.
T4296	MTX211	MTX 211;MTX-211	1952236-05-3	c1nc(Cl)c(NS(=O)(=O)C)cc1c1cc2c(Nc3cc(Cl)c(F)cc3)ncnc2cc1	C20H14Cl2FN5O2S	478.33	Angiogenesis; PI3K/Akt/mTOR signaling; JAK/STAT signaling; Tyrosine Kinase/Adaptors	EGFR inhibitor; PI3K inhibitor	EGFR; PI3K	MTX-211, an inhibitor of EGFR and PI3K, is used for the therapy of cancer and other diseases.	Small molecule inhibitors of egfr and pi3k. WO 2016100347 A2
T4287	Succinobucol	Probucol monosuccinate;AGI-1067	216167-82-7	CC(C)(C)c1cc(cc(c1O)C(C)(C)C)SC(C)(C)Sc1cc(c(c(c1)C(C)(C)C)OC(=O)CCC(=O)O)C(C)(C)C	C35H52O5S2	616.91	Others	Others	Others	Succinobucol is a novel phenolic antioxidant small molecule with anti-oxidant and anti-inflammatory properties. It designed to treat atherosclerosis of the blood vessels of the heart or coronary artery disease.	Houston SA, et al. An investigation of the antiplatelet effects of succinobucol (AGI-1067). Platelets. 2017 May;28(3):295-300
T4264	Takinib	EDHS-206	1111556-37-6	CCCN1C2=CC=CC=C2N=C1NC(=O)C3=CC=CC(=C3)C(=O)N	C18H18N4O2	322.37	MAPK/ERK Pathway	MAP3K	TAK1	Takinib is a specific and effective TAK1 inhibitor(IC50= 9.5 nM).	Totzke J, et al. Takinib, a Selective TAK1 Inhibitor, Broadens the Therapeutic Efficacy of TNF-α Inhibition for Cancer and Autoimmune Disease. Cell Chem Biol. 2017 Aug 17;24(8):1029-1039.
T4245	IWP 4	Inhibitor of Wnt Production-4	686772-17-8	COc1ccccc1-n1c(SCC(=O)Nc2nc3ccc(C)cc3s2)nc2CCSc2c1=O	C23H20N4O3S3	496.6	Cytoskeletal Signaling; Stem Cells	Wnt/beta-catenin inhibitor	Wnt	IWP-4 is a potent Wnt inhibitor.	Lian X, et al. Robust cardiomyocyte differentiation from human pluripotent stem cells via temporal modulation of canonical Wnt signaling. Proc Natl Acad Sci U S A. 2012 Jul 3;109(27):E1848-57.
T4221	PF6260933	PF 6260933;PF-6260933;PF-06260933	1811510-56-1	c1cc(ccc1c1c(ncc(c1)c1cnc(cc1)N)N)Cl	C16H13ClN4	296.76	MAPK	MAPK inhibitor	MAP4K4 for Cell; MAP4K4 for Kinase	PF-06260933 is a highly selective small-molecule MAP4K4 inhibitor with IC50s of 3.7 and 160 nM for kinase and cell, respectively.	Ammirati M, et al. Discovery of an in Vivo Tool to Establish Proof-of-Concept for MAP4K4-Based Antidiabetic Treatment. ACS Med Chem Lett. 2015 Oct 6;6(11):1128-33.
T4220	BQR695	BQR 695;BQR-695;NVP-BQR695	1513879-21-4	CNC(=O)CNc1cnc2ccc(cc2n1)c1cc(c(cc1)OC)OC	C19H20N4O3	352.39	PI3K/Akt/mTOR signaling	PI3K inhibitor	PI3KIIIβ	BQR-695 is a phosphatidylinositol 4-kinase (PI4K) inhibitor with IC50s of 80 and 3.5 nM for human PI4KIIIβ and Plasmodium variant of PI4KIIIβ, respectively.	Fowler ML, et al. Using hydrogen deuterium exchange mass spectrometry to engineer optimized constructs for crystallization of protein complexes: Case study of PI4KIIIβ with Rab11. Protein Sci. 2016 Apr;25(4):826-39.
T4219	Autophinib		1644443-47-9	Cc1cc(n[nH]1)Nc1cc(nc(n1)Oc1ccc(cc1)[N+](=O)[O-])Cl	C14H11ClN6O3	346.73	Autophagy; PI3K/Akt/mTOR signaling	Autophagy inhibitor; PI3K inhibitor	rapamycin-induced autophagy; starvation-induced autophagy; VPS34	Autophinib is a potent autophagy inhibitor with a novel chemotype with IC50 values of 90 and 40 nM for autophagy in starvation induced autophagy assay and rapamycin induced autophagy assay.	Robke L, et al. Phenotypic Identification of a Novel Autophagy Inhibitor Chemotype Targeting Lipid Kinase VPS34. Angew Chem Int Ed Engl. 2017 Jul 3;56(28):8153-8157.
T4211	SAG hydrochloride (912545-86-9(free base))	Smoothened Agonist HCl	T4211	Cl.CN[C@H]1CC[C@@H](CC1)N(Cc1cccc(c1)-c1ccncc1)C(=O)c1sc2ccccc2c1Cl	C28H29Cl2N3OS	526.52	GPCR/G Protein; Stem Cells	Hedgehog/Smoothened agonist	Hedgehog/Smoothened	SAG hydrochloride is a chlorobenzothiophene-containing compound which acts as a SMO agonist.	Chen JK, et al. Small molecule modulation of Smoothened activity. Proc Natl Acad Sci U S A. 2002 Oct 29;99(22):14071-6.
T4199	Desmethyl-VS-5584		1246535-95-4	Nc1ncc(c2c3ncn(C(C)C)c3nc(N3CCOCC3)n2)cn1	C16H20N8O	340.39	PI3K/Akt/mTOR signaling	mTOR inhibitor; PI3K inhibitor	mTOR; PI3K	Desmethyl-VS-5584 is a dimethyl analog of VS-5584, which is a novel and highly selective PI3K/mTOR kinase inhibitor for the treatment of cancer.	Shao Z,et al. VS-5584, a Novel PI3K-mTOR Dual Inhibitor, Inhibits Melanoma Cell Growth In Vitro and In Vivo. PLoS One. 2015 Jul 23;10(7).
T4192	hnps-PLA Inhibitor		185298-58-2	O=C(N)C(=O)c1c(CC)n(Cc2ccccc2)c2c1c(OCC(=O)N)ccc2	C21H21N3O4	379.42	Immunology/Inflammation; Metabolism	LTR inhibitor; Phospholipase inhibitor	LTA(4)H-h; hnsPLA2	Hnps-PLA Inhibitor is an inhibitor of human nonpancreatic secretory Phospholipase A (hnps-PLA).	Meng H, Liu Y, Zhai Y, Lai L. Optimization of 5-hydroxytryptamines as dual function inhibitors targeting phospholipase A2 and leukotriene A4 hydrolase. Eur J Med Chem. 2013 Jan;59:160-7
T4167	B-Raf inhibitor 1 dihydrochloride		1191385-19-9	Cc1c(c2c(cc1)c(ncc2)Nc1ccc(cc1)Cl)Nc1c(cccn1)c1c2c(ncn1)nc[nH]2.Cl.Cl	C26H19ClN8	478.94	MAPK	Raf inhibitor	B-Raf	B-Raf inhibitor 1 is a potent and selective B-Raf inhibitor.	Wang X, et al. J Med Chem. 2012 Sep 13;55(17): 7332-41.
T4135	OTS964		1338545-07-5	Cl.C[C@@H](CN(C)C)c1ccc(cc1)-c1c(O)cc(C)c2[nH]c(=O)c3sccc3c12	C23H24N2O2S·HCl	428.97	MAPK	TOPK inhibitor	TOPK	OTS964 is a potent and selective TOPK inhibitor with potential anticancer activity.	Matsuo Y, et al. TOPK inhibitor induces complete tumor regression in xenograft models of human cancer through inhibition of cytokinesis. Sci Transl Med. 2014 Oct 22;6(259):259ra145
T4134	OTS514 hydrochloride(1338540-63-8(free base))	OTS-514 hydrochloride	T4134	Cl.C[C@@H](CN)c1ccc(cc1)-c1c(O)cc(C)c2[nH]c(=O)c3sccc3c12	C21H20N2O2S.HCl	400.92	MAPK	TOPK inhibitor	TOPK	OTS514 is a highly effective TOPK(T-LAK cell-originated protein kinase) inhibitor (IC50: 2.6 nM).	Kato T, et al. Oncotarget. 2016, 7(14):17652-64.
T4133	CCT196969		1163719-56-9	CC(C)(C)c1cc(NC(=O)Nc2ccc(Oc3ccnc4[nH]c(=O)cnc34)cc2F)n(n1)-c1ccccc1	C27H24FN7O3	513.53	MAPK;Angiogenesis;	Raf; Src	C-RAF	CCT196969 is a novel orally available, pan-RAF inhibitor with anti-SRC activity. It also inhibits SRC, LCK, and the p38 MAPKs.	Girotti MR,etal.Paradox-breaking RAF inhibitors that also target SRC are effective in drug-resistant BRAF mutant melanoma.Cancer Cell. 2015 Jan 12;27(1):85-96.
T4108	3-TYP	3-(1H-1,2,3-triazol-4-yl) pyridine	120241-79-4	c1[nH]nnc1-c1cccnc1	C7H6N4	146.15	Chromatin/Epigenetic; DNA Damage/DNA Repair	Sirtuin inhibitor	SIRT1; SIRT2; SIRT3	3-TYP is a selective SIRT3 inhibitor.	Pi H, et al. SIRT3-SOD2-mROS-dependent autophagy in cadmium-induced hepatotoxicity and salvage by melatonin. Autophagy. 2015;11(7):1037-51
T4092	AG 126	Tyrphostin AG126	118409-62-4	C1=CC(=C(C=C1C=C(C#N)C#N)O)[N+](=O)[O-]	C10H5N3O3	215.17	Immunology/Inflammation; MAPK; Neuroscience	COX inhibitor; ERK inhibitor	COX-2; ERK1,2	The tyrphostin AG-126 selectively inhibits the phosphorylation of ERK1 (p44) and ERK2 (p42) at 25-50 μM. It blocks the production of TNF-α in vitro2 and in vivo, attenuating signaling through NF-κB, the induced expression of COX-2 and iNOS, and the inflammatory response in diverse animal models. AG-126 weakly inhibits epidermal GFRK (IC50: 450 μM) and platelet-derived GFRK (IC50 > 100 μM).	Novogrodsky, A.,Vanichkin, A.,Patya, M., et al. Prevention of lipopolysaccharide-induced lethal toxicity by tyrosine kinase inhibitors. Science 264(5163), 1319-1322 (1994).
T4091	LY3214996		1951483-29-6	CC1(N(CCN2CCOCC2)C(=O)c2c1sc(c2)c1ccnc(Nc2ccnn2C)n1)C	C22H27N7O2S	453.57	MAPK	ERK inhibitor	ERK1; ERK2	LY-3214996 is a potent and selective, orally available inhibitor of the extracellular signal-regulated kinase (ERK) 1 and 2, with potential antineoplastic activity.	Shripad V. Bhagwat, et al. Abstract 4973: Discovery of LY3214996, a selective and novel ERK1/2 inhibitor with potent antitumor activities in cancer models with MAPK pathway alterations. Cancer Research. July 2017.
T4078	SB242235	SB 242235;SB-242235	193746-75-7	COc1nccc(n1)c1c(ncn1C1CCNCC1)c1ccc(cc1)F	C19H20FN5O	353.39	MAPK	p38 MAPK inhibitor	p38 MAPK	SB-242235 is a potent and selective p38 MAP kinase inhibitor that may be an effective therapy for cytokine-mediated diseases.	Badger, A.M., et al., Differential effects of SB 242235, a selective p38 mitogen-activated protein kinase inhibitor, on IL-1 treated bovine and human cartilage/chondrocyte cultures. Osteoarthritis Cartilage, 2000. 8(6): p. 434-43.
T4062	CAY10602		374922-43-7	Fc1ccc(cc1)n1c2nc3ccccc3nc2c(c1N)S(=O)(=O)c1ccccc1	C22H15FN4O2S	418.44	Chromatin/Epigenetic; DNA Damage/DNA Repair	Sirtuin inhibitor	SIRT1	CAY10602 is a SIRT1 activator. CAY10602 was derived from high throughput screening for compounds that increase SIRT1-mediated deacetylation of a SIRT1-specific substrate. Functional assays show that CAY10602 dose-dependently suppresses the NF-κB-dependent induction of TNF-α by lipopolysaccharide in THP-1 cells, with approximately 75% inhibition achieved at 60 μM, without cytotoxicity.	Höppner S, et al. Fragmentation studies of SIRT1-activating drugs and their detection in human plasma for doping control purposes. Rapid Commun Mass Spectrom. 2013 Jan 15;27(1):35-50.
T4052	KML29		1380424-42-9	O=C(OC(C(F)(F)F)C(F)(F)F)N1CCC(C(c2ccc3OCOc3c2)(O)c2cc3OCOc3cc2)CC1	C24H21F6NO7	549.42	Metabolism	Lipase inhibitor	MAGL	KML29 is highly selective and effective monoacylglycerol lipase (MAGL) inhibitor. It has effective inhibition of human/mouse/rat MAGL (IC50: 5.9/15/43 nM). It has not inhibitory for FAAH (IC50 > 50 μM). It also effectively and selectively blocks hydrolysis of 2-arachidonoylglycerol (2-AG) in mice (IC50: 2.5 nM, 2-AG; >50 μM, AEA).	Chang JW, et al. Highly selective inhibitors of monoacylglycerol lipase bearing a reactive group that is bioisosteric with endocannabinoid substrates. Chem Biol. 2012 May 25;19(5):579-588.
T4046	BX517	BX 517;BX-517;PDK1 inhibitor 2	850717-64-5	O=C(Nc1cc2c(NC(=O)/C/2=C(\c2ccc[nH]2)/C)cc1)N	C15H14N4O2	282.3	PI3K/Akt/mTOR signaling	PDK inhibitor	PDK1	BX-517 is a potent and selective inhibitor of PDK1.	Islam I, et al. Indolinone based phosphoinositide-dependent kinase-1 (PDK1) inhibitors. Part 2: optimization of BX-517. Bioorg Med Chem Lett. 2007 Jul 15;17(14):3819-25.
T4043	ETC159	ETC 159;ETC-159;ETC-1922159	1638250-96-0	O=c1c2c(ncn2CC(=O)Nc2ccc(c3ccccc3)nn2)n(C)c(=O)n1C	C19H17N7O3	391.38	Cytoskeletal Signaling; Stem Cells	Wnt/beta-catenin inhibitor	β-catenin	ETC-159 is a potent, orally available PORCN inhibitor. It inhibits β-catenin reporter activity with an IC50 of 2.9 nM.	Madan B, et al. Wnt addiction of genetically defined cancers reversed by PORCN inhibition. Oncogene. 2015 Aug 10. doi: 10.1038/onc.2015.280.
T4034	Solamargine	δ-Solanigrine;Solamargin	20311-51-7	C[C@H]1[C@H]2[C@H](C[C@H]3[C@@H]4CC=C5C[C@H](CC[C@]5(C)[C@H]4CC[C@]23C)O[C@@H]2O[C@H](CO)[C@@H](O[C@@H]3O[C@@H](C)[C@H](O)[C@@H](O)[C@H]3O)[C@H](O)[C@H]2O[C@@H]2O[C@@H](C)[C@H](O)[C@@H](O)[C@H]2O)O[C@]11CC[C@@H](C)CN1	C45H73NO15	868.07	JAK/STAT signaling; MAPK; Stem Cells	p38 MAPK inhibitor; STAT inhibitor	p38 MAPK; STAT3	Solamargine is a major steroidal alkaloid glycoside extracted from a traditional Chinese medicine herb, Solanum nigrum L. (SNL); has been shown to inhibit growth and induce apoptosis of various cancer cells.	Sani IK., et al. Solamargine inhibits migration and invasion of human hepatocellular carcinoma cells through down-regulation of matrix metalloproteiN/Ases 2 and 9 expression and activity. Toxicol In Vitro. 2015 Aug;29(5):893-900.
T4019	Cambinol	SIRT1/2 Inhibitor IV;NSC 112546	14513-15-6	O=c1c(Cc2c3ccccc3ccc2O)c(c2ccccc2)[nH]c(=S)[nH]1	C21H16N2O2S	360.09	Chromatin/Epigenetic; DNA Damage/DNA Repair	Sirtuin inhibitor	SIRT1; SIRT2	Cambinol is a cell-permeable b-naphthol compound that inhibits the NAD-dependent deacetylase activity of SIRT1/2 (IC50: 56/59 μM, respectively) in a substrate-, but not NAD-, competitive manner. Cambinol inhibits SIRT5 deacetylase activity only at much higher concentrations (IC50 >300 μM) and no inhibitory for the class I and II HDACs. In BCL6-expressing Burkitt lymphoma cell lines, Cambinol-indu…	Lugrin J.,et al. The sirtuin inhibitor cambinol impairs MAPK signaling, inhibits inflammatory and innate immune responses and protects from septic shock. Biochim Biophys Acta. 2013 Jun;1833(6):1498-510.
T4011	NCB0846	NCB 0846;NCB-0846	1792999-26-8	C1C[C@H](CC[C@H]1O)Oc1cccc2cnc(nc12)Nc1cc2c(cc1)nc[nH]2	C21H21N5O2	375.42	Cytoskeletal Signaling; Stem Cells	Wnt/beta-catenin inhibitor	TNIK	NCB-0846 is an orally active TNIK inhibitor (IC50: 21 nM).	Masuda M, et al. TNIK inhibition abrogates colorectal cancer stemness. Nat Commun. 2016 Aug 26;7:12586.
T3S2344	Dimethylacrylshikonin	β, β-Dimethylacrylshikonin	24502-79-2	C\C(C)=C/C[C@@H](OC(=O)\C=C(\C)C)C1=CC(=O)c2c(O)ccc(O)c2C1=O	C21H22O6	370.4	MAPK	ERK	ERK	1. Dimethylacrylshikonin is a promising agent for developing an improved strategy for radiotherapy against tumors. (a) Injection of Dimethylacrylshikonin combined with IR treatment significantly suppressed tumor growth of the HCT-116 xenograft. (b) Dimethylacrylshikonin significantly suppressed the growth of H(22) transplantable hepatoma, and induced the activation of caspase-3 . (c) Dimethylacry…	Kwak S , Jeong Y , Kim B , et al. β,β-Dimethylacrylshikonin sensitizes human colon cancer cells to ionizing radiation through the upregulation of reactive oxygen species[J]. Oncology Letters, 2014.
T3S1641	Esculentoside H		66656-92-6	COC(=O)[C@@]1(C)CC[C@@]2(CC[C@]3(C)C(=CC[C@@H]4[C@@]5(C)C[C@H](O)[C@H](O[C@@H]6OC[C@@H](O[C@@H]7O[C@H](CO)[C@@H](O)[C@H](O)[C@H]7O)[C@H](O)[C@H]6O)[C@@](C)(CO)[C@@H]5CC[C@@]34C)[C@@H]2C1)C(=O)O[C@@H]1O[C@H](CO)[C@@H](O)[C@H](O)[C@H]1O	C48H76O21	989.1	Apoptosis	TNF	TNF-α	Phytolaccaceae has anti-tumor activity, the mechanism may be related to the capacity of Esculentoside H for TNF release.	Hu ZL, Zhang JP, et al.Effect of esculentoside H on release of tumor necrosis factor from mouse peritoneal macrophages.Zhongguo Yao Li Xue Bao. 1993 Nov;14(6):550-2.
T3S1612	kuwanon G	Kuwanone G;Moracenin B	75629-19-5	C\C(C)=C\Cc1c(oc2c([C@H]3C=C(C)C[C@H]([C@@H]3C(=O)c3ccc(O)cc3O)c3ccc(O)cc3O)c(O)cc(O)c2c1=O)-c1ccc(O)cc1O	C40H36O11	692.7	Metabolism;Proteases/Proteasome;Neuroscience	protein tyrosine phosphatase;Glucokinase;Tyrosinase;AChR	α-glucosidase;PTP1B;AChE;BChE	1. Kuwanon G as dual inhibitors of PTP1B and α-glucosidase enzymes, as well as insulin sensitizers, it may potentially be utilized as an effective treatment for Type II diabetes mellitus. 2. Kuwanon G has anti-inflammatory activity, it can attenuate atherosclerosis through inhibiting foam cell formation and inflammatory response. 3. Kuwanon G is a potent inhibitor of Mycobacterium tuberculosis pr…	Paudel P, Yu T , Seong SH, et al. Protein Tyrosine Phosphatase 1B Inhibition and Glucose Uptake Potentials of Mulberrofuran G, Albanol B, and Kuwanon G from Root Bark of Morus alba L. in Insulin-Resistant HepG2 Cells: An In Vitro and In Silico Study[J]. International Journal of Molecular Sciences, 2018, 19(5):1542-.
T3S1513	(20R)-Protopanaxdiol	Protopanaxadiol;20R-Protopanaxadiol	7755-01-3	C\C(C)=C/CC[C@@](C)(O)[C@H]1CC[C@]2(C)[C@@H]1[C@H](O)C[C@@H]1[C@@]3(C)CC[C@H](O)C(C)(C)[C@@H]3CC[C@@]21C	C30H52O3	460.74	Others	Others	Others	1. Protopanaxdiol has the effect of anti-tumor through increasing the activity of body immunity, inhibiting tumor interstitial microvascular density and its proliferation activity, improving the lymphocyte transformation, the activity of NK cells and the contents of IL-2 significantly. 2. Protopanaxdiol prevents and heals obesity, fatty liver and hypertriglyceridemia in mice fed with a high-fat d…	Liu R , Zhang J Z , Liu W C , et al. Anti-obesity effects of protopanaxdiol types of ginsenosides isolated from the leaves of american ginseng (panax quinquefolius l.) in mice fed with a high-fat diet[J]. Fitoterapia, 2010, 81(8):1079-1087.
T3S1416	Decursin	(+)-Decursin;Decursinol angelate	5928-25-6	C\C(C)=C\C(=O)O[C@H]1Cc2cc3ccc(=O)oc3cc2OC1(C)C	C19H20O5	328.36	Cytoskeletal Signaling;MAPK;NF-κB	PKC	PKCα	1. Decursin is able to attenuate kainic acid-induced seizures and could have potential as an antiepileptic drug. 2. Decursin exhibits hepatoprotective effects , potentially by inhibiting the TGF-β1 induced NOX activation and Smad signaling. 3. Decursin has anti-cancer activity , mediated suppression of the PKCα, MAPK and NF-κB pathways in MCF-7 cells. 4. Decursin exhibits cytotoxicity against var…	Kim J M , Noh E M , Kim M S , et al. Decursin prevents TPA-induced invasion through suppression of PKCα/p38/NF-κB-dependent MMP-9 expression in MCF-7 human breast carcinoma cells[J]. International Journal of Oncology, 2014.
T3S0737	Flavokawain A	Flavokavain A	3420-72-2	COc1ccc(cc1)\C=C\C(=O)c1c(O)cc(OC)cc1OC	C18H18O5	314.33	MAPK;NF-κB	p38 MAPK;NF-κB;JNK	p38	1. Flavokawain A has anti-tumor activity, such as inhibits growth of bladder tumor cells in a nude mice model , prevents the recurrence and progression of non-muscle-invasive urothelial cell carcinoma. 2. Flavokawain A can significantly reduce the expression of CDK1-inhibitory kinases, Myt1 and Wee1, and cause cyclin B1 protein accumulation leading to CDK1 activation in T24 cells. 3. Flavokawain …	Kwon D J , Ju S M , Youn G S , et al. Suppression of iNOS and COX-2 expression by flavokawain A via blockade of NF-κB and AP-1 activation in RAW 264.7 macrophages[J]. Food & Chemical Toxicology An International Journal Published for the British Industrial Biological Research Association, 2013, 58(3):479-486.
T3S0364	L-Arginine	(S)-(+)-Arginine;L-Arg	74-79-3	N[C@@H](CCCNC(N)=N)C(O)=O	C6H14N4O2	174.2	Immunology/Inflammation	IL Receptor	IL-2	1. L-Arginine exhibits anti-atherosclerotic effect. 2. L-Arginine and soy enriched diet are effective in prevention of osteoporosis associated with diabetes mellitus. 3. Exogenous L-Arginine could enhance neonate lymphocyte proliferation through an interleukin-2-independent pathway. 4. A combination of oral L-citrulline and L-Arginine effectively and rapidly augments NO-dependent responses at the…	Bakker J, et al. Administration of the nitric oxide synthase inhibitor NG-methyl-L-arginine hydrochloride (546C88) by intravenous infusion for up to 72 hours can promote the resolution of shock in patients with severe sepsis: results of a randomized, double-blind, placebo-controlled multicenter study (study no. 144-002). Crit Care Med. 2004 Jan;32(1):1-12.
T3S0195	Nootkatone		4674-50-4	C[C@@H]1CC(=O)C=C2CC[C@H](C[C@@]12C)C(C)=C	C15H22O	218.34	PI3K/Akt/mTOR signaling	AMPK	AMPK	1. Nootkatone can provide effective tick control. 2. (+)-Nootkatone has antiallergic, anti-inflammatory, and antiplatelet activities. 3. Nootkatone can prevent obesity and improve physical performance through AMPK activation in skeletal muscle and liver.	Seo E J , Lee D U , Kwak J H , et al. Antiplatelet effects of Cyperus rotundus and its component (+)-nootkatone[J]. Journal of Ethnopharmacology, 2011, 135(1):0-54.
T3S0153	Xanthatin		26791-73-1	C[C@H]1C[C@@H]2OC(=O)C(=C)[C@H]2CC=C1\C=C\C(C)=O	C15H18O3	246.3	Stem Cells	Wnt/beta-catenin	Wnt/β-catenin	1. Xanthatin has cytotoxic activity. 2. Xanthatin has antibacterial and antifungal activies against MRSA. 3. Xanthatin may have therapeutic potential against NSCLC. 4. Xanthatin can inhibit murine melanoma B16-F1 cell proliferation possibly associated with activation of Wnt/β-catenin pathway and its activity against melanoma tumor might also be relevant to inhibition of angiogenesis.	Ginesta-Peris E , Garcia-Breijo F J , E. Primo-Yúfera. Antimicrobial activity of xanthatin from Xanthium spinosum L.[J]. Letters in Applied Microbiology, 2010, 18(4):206-208.
T3O2749	L-Leucine	(S)-Leucine;Leu	61-90-5	CC(C)C[C@H](N)C(O)=O	C6H13NO2	131.17	PI3K/Akt/mTOR	mTOR	mTOR	Leucine is one of nine essential amino acids in humans (provided by food), Leucine is important for protein synthesis and many metabolic functions. Leucine contributes to regulation of blood-sugar levels; growth and repair of muscle and bone tissue; growth hormone production; and wound healing. Leucine also prevents breakdown of muscle proteins after trauma or severe stress and may be beneficial …	Borack, M., & Volpi, E. (2016). Efficacy and Safety of Leucine Supplementation in the Elderly. The Journal Of Nutrition, 146(12), 2625S-2629S. doi: 10.3945/jn.116.230771
T3994	Verinurad	RDEA3170	1352792-74-5	CC(C)(Sc1ccncc1-c1ccc(C#N)c2ccccc12)C(O)=O	C20H16N2O2S	348.42	Membrane transporter/Ion channel	OAT inhibitor	URAT1	Verinurad (RDEA3170) is an organic anion transporter URAT1 (SLC22A12) inhibitor for the treatment of gout and hyperuricemia.	Diaz-Torné C, Perez-Herrero N, Perez-Ruiz F. New medications in development for the treatment of hyperuricemia of gout. Curr Opin Rheumatol. 2015 Mar;27(2):164-9.
T3986	SF2523		1174428-47-7	O=c1cc(N2CCOCC2)oc2c1scc2c1ccc2OCCOc2c1	C19H17NO5S	371.41	DNA Damage/DNA Repair; Chromatin/Epigenetic; PI3K/Akt/mTOR signaling	DNA-PK inhibitor; Epigenetic Reader Domain inhibitor; mTOR inhibitor; PI3K inhibitor	DNA-PK; BRD4; mTOR; PI3Kα; PI3Kγ	SF2523 is a highly selective and potent inhibitor.	Andrews FH, et al. Dual-activity PI3K-BRD4 inhibitor for the orthogonal inhibition of MYC to block tumor growth and metastasis. Proc Natl Acad Sci U S A. 2017 Feb 14;114(7):E1072-E1080.
T3985	GDC0326	GDC 0326;GDC-0326	1282514-88-8	C(=O)([C@H](C)Oc1ccc2c3n(CCOc2c1)cc(n3)c1n(ncn1)C(C)C)N	C19H22N6O3	382.18	PI3K/Akt/mTOR signaling	PI3K inhibitor	PI3Kα	GDC-0326 is a potent and selective inhibitor of α-Isoform of Phosphoinositide 3-Kinase (PI3Kalpha inhibitor).	Heffron TP., et al. The Rational Design of Selective Benzoxazepin Inhibitors of the α-Isoform of Phosphoinositide 3-Kinase Culminating in the Identification of (S)-2-((2-(1-Isopropyl-1H-1,2,4-triazol-5-yl)-5,6-dihydrobenzo[f]imidazo[1,2-d][1,4]oxazepin-9-yl)oxy)propanamide (GDC-0326). J Med Chem. 2016 Feb 11;59(3):985-1002.
T3978	GSK2330672	Iinerixibat;linerixibat	1345982-69-5	CCCC[C@@]1(CS(=O)(=O)c2cc(c(cc2[C@H](N1)c1ccccc1)OC)CNC(CC(=O)O)CC(=O)O)CC	C28H38N2O7S	546.68	Microbiology&Virology	HBV inhibitor	hASBT	GSK2330672 is a highly effective, nonabsorbable ASBT inhibitor (IC50: 42 ± 3 nM). It can lower glucose in an animal model of type 2 diabetes and shows excellent developability properties.	Nunez DJ, et al. Glucose and lipid effects of the ileal apical sodium-dependent bile acid transporter inhibitor GSK2330672: double-blind randomized trials with type 2 diabetes subjects taking metformin. Diabetes Obes Metab. 2016 Jul;18(7):654-62.
T3954	Adelmidrol		1675-66-7	C(CCCC(=O)NCCO)CCCC(=O)NCCO	C13H26N2O4	274.36	Cell Cycle/DNA Damage; Immunology/Inflammation; NF-κB	COX; NF-κB; PPAR	COX; NF-κB; PPAR	Adelmidrol is an anti-inflammatory ethanolamide derivative of azelaic acid.	Petrosino S,et al. Adelmidrol increases the endogenous concentrations of palmitoylethanolamide in canine keratinocytes and down-regulates an inflammatory reaction in an in vitro model of contact allergic dermatitis. Vet J. 2016 Jan;207:85-91.
T3953	Salermide		1105698-15-4	CC(C(=O)Nc1cccc(c1)\N=C\c1c(O)ccc2ccccc12)c1ccccc1	C26H22N2O2	394.47	Chromatin/Epigenetic; DNA Damage/DNA Repair	Sirtuin inhibitor	SIRT1; SIRT2	Salermide is an inhibitor of Sirt1 and Sirt2, causing strong cancer-specific apoptotic cell death.	Lara E, et al. Oncogene. 2009, 28(6):781-91.
T3941	Choline Fenofibrate	ABT-335;Trilipix	856676-23-8	CC(C)(C(=O)[O-])Oc1ccc(cc1)C(=O)c1ccc(cc1)Cl.C[N+](C)(C)CCO	C22H28ClNO5	421.91	Cell Cycle/DNA Damage; Metabolic Enzyme/Protease	P450; PPAR	P450; PPAR	Choline Fenofibrate is a choline formulation of fenofibrate, a synthetic phenoxy-isobutyric acid derivate and prodrug with antihyperlipidemic activity.	Jones PH, et al. Evaluation of a new formulation of fenofibric acid, ABT-335, co-administered with statins : study design and rationale of a phase III clinical programme. Clin Drug Investig. 2008;28(10):625-34.
T3881	Vaccarin		53452-16-7	OC[C@H]1O[C@@H](Oc2ccc(cc2)-c2cc(=O)c3c(O)c([C@@H]4O[C@H](CO)[C@@H](O)[C@H](O)[C@H]4O[C@@H]4OC[C@H](O)[C@H](O)[C@H]4O)c(O)cc3o2)[C@H](O)[C@@H](O)[C@@H]1O	C32H38O19	726.64	Cytoskeletal Signaling; MAPK; PI3K/Akt/mTOR signaling	Akt activator; ERK; Integrin	P-Akt; PERK; CD31	Vaccarin is a major flavonoid glycoside in Vaccariae semen, its biotransformation pathways involves methylation, hydroxylation, glycosylation and deglycosylation.	Xie F,et al. Vaccarin promotes endothelial cell proliferation in association with neovascularization in vitro and in vivo. Mol Med Rep. 2015 Jul;12(1):1131-6.
T3876	Loureirin B		119425-90-0	COc1cc(c(c(c1)OC)CCC(=O)c1ccc(cc1)O)OC	C18H20O5	316.35	MAPK; Membrane Transporter/Ion Channel; Metabolic Enzyme/Protease; Stem Cells	ERK; JNK; PAI-1; Potassium Channel	ERK; JNK; PAI-1; Potassium Channel	Loureirin B can downregulate the expression of fibrosis-related molecules by regulating MMPs and TIMPs levels, inhibit scar fibroblast proliferation and suppress TGF-β1-induced fibrosis, during which TGF-β1/Smad2/3 pathway is likely involved.	Bai X, et al. Loureirin B inhibits fibroblast proliferation and extracellular matrix deposition in hypertrophic scar via TGF-β/Smad pathway. Exp Dermatol. 2015 May;24(5):355-60.
T3863	Chikusetsusaponin IVa	Calenduloside F	51415-02-2	C[C@]12CC[C@@H](C([C@@H]1CC[C@@]1([C@@H]2CC=C2[C@]1(CC[C@@]1([C@H]2CC(CC1)(C)C)C(=O)O[C@H]1[C@@H]([C@H]([C@@H]([C@H](O1)CO)O)O)O)C)C)(C)C)O[C@H]1[C@@H]([C@H]([C@@H]([C@H](O1)C(=O)O)O)O)O	C42H66O14	794.98	PI3K/Akt/mTOR signaling	AMPK activator	AMPK	Chikusetsusaponin IVa is a novel AMPK activator, can induce insulin secretion from βTC3 cells via GPR4 mediated calcium and PKC pathways, may be developed into a new potential for therapeutic agent used in T2DM patients.	Li Y, ET AL. Chikusetsu saponin IVa regulates glucose uptake and fatty acid oxidation: implications in antihyperglycemic and hypolipidemic effects. J Pharm Pharmacol. 2015 Jul;67(7):997-1007.
T3857	magnolin	(+)-Magnolin	31008-18-1	COc1ccc(cc1OC)[C@H]1OC[C@H]2[C@@H]1CO[C@@H]2c1cc(OC)c(OC)c(OC)c1	C23H28O7	416.47	MAPK	ERK inhibitor	ERK1; ERK2	Magnolin reduces the renal oxidative stress, suppresses caspase-3 activity, and increases Bcl-2 expression in vivo and in vitro. Magnolin has anti-inflammatory and antioxidative effects.	Wang F,et al. Magnolin protects against contrast-induced nephropathy in rats via antioxidation and antiapoptosis. Oxid Med Cell Longev. 2014;22014:203458.
T3805	Cimifugin beta-D-glucopyranoside	Prim-O-glucosylcimifugin;Cimifugin 7-glucoside	80681-45-4	CC(C)([C@@H]1Cc2c(O1)cc1c(c2OC)c(=O)cc(o1)CO[C@H]1[C@@H]([C@H]([C@@H]([C@H](O1)CO)O)O)O)O	C22H28O11	468.45	Apoptosis	TNF inhibitor	TNF-α	Prim-O-glucosylcimifugin can inhibit the proliferation of SMC(smooth muscle cell) stimulated by TNF-alpha, increase the proportion of G0/G1 phase.	Zhao XL,et al. [Studies on effects of calycosin-7-O-β-D-glucoside on prim-O-glucosylcimifugin and cimifugin in vivo pharmacokinetics]. Zhongguo Zhong Yao Za Zhi.
T3729	Ethyl gallate	Phyllemblin;gallic acid ethyl ester;Nipagallin A	831-61-8	CCOC(=O)c1cc(c(c(c1)O)O)O	C9H10O5	198.17	Cytoskeletal Signaling; NF-Κb; Proteases/Proteasome; PI3K/Akt/mTOR signaling	Akt inhibitor; MMP inhibitor; NF-κB inhibitor	Akt; MMP-2; MMP-9; NF-κB	Ethyl gallate obviously decreases cell proliferation in MDA-MB-231 and MCF-7 cells in a dose- and time-dependent manner, exhibits cytotoxicity in a dose-dependent manner. Ethyl gallate can inhibit the abilities of invasion of breast cancer in vitro by inhibiting the mRNA levels of MMP-9/MMP-2, phosphorylation of Akt and protein expression of NF-κB and inhibits hydrogen peroxide signaling, may rep…	Cui H, et al. Oncol Rep. Ethyl gallate suppresses proliferation and invasion in human breast cancer cells via Akt-NF-κB signaling. 2015 Mar;33(3):1284-90.
T3725	K-Ras(G12C) Inhibitor 6		2060530-16-5	Clc1ccc(OCC(=O)N2CCC(NC(=O)CCCS)CC2)c(Cl)c1	C17H22Cl2N2O3S	405.33	MAPK	Raf inhibitor	K-Ras	K-Ras(G12C) inhibitor 6 is an irreversible, allosteric inhibitor of the K-Ras(G12C) mutant that causes 100% modification of the protein when used at 10 μM for 24 hours in vitro.	Hunter JC, Gurbani D, Ficarro SB, Carrasco MA, Lim SM, Choi HG, Xie T, Marto JA, Chen Z, Gray NS, Westover KD. Proc Natl Acad Sci U S A. 2014 Jun 17;111(24):8895-900.
T3714	SUN 11602		704869-38-5	C(=O)(c1ccc(cc1)CN1CCC(CC1)N(C)C(=O)CNc1c(c(c(c(c1C)C)N)C)C)N	C26H37N5O2	451.61	Angiogenesis; MAPK; Tyrosine Kinase/Adaptors	ERK activator; FGFR activator	ERK1; ERK2; FGFR	SUN11602, an aniline compound, mimics the neuroprotective mechanisms of basic fibroblast growth factor. It mimics the neuroprotective effects of bFGF and prevents glutamate-induced neuronal death. It also increases levels of CALB1 gene expression in cerebrocortical neurons and triggers phosphorylation of FGFR and ERK1/2.	Murayama N, et al. ACS Chem Neurosci. 2013, 4(2):266-76.
T3711	RAF709		1628838-42-5	c1c(cc(cc1)C(F)(F)F)C(=O)Nc1cnc(c(c1)c1cnc(c(c1)N1CCOCC1)OC1CCOCC1)C	C28H29F3N4O4	542.21	MAPK	Raf inhibitor	B-Raf; C-Raf	RAF709 is a novel Raf kinase inhibitor with IC50s of 0.5 and 1.8 nM for c-Raf and b-Raf, respectively.	Robert AVERSA, et al. Biaryl amide compounds as kinase inhibitors. WO2014151616A1.
T3710	XMD16-5		1345098-78-3	CN1c2ccccc2C(=O)Nc2cnc(Nc3ccc(cc3)N3CCC(O)CC3)nc12	C23H24N6O2	416.19	Metabolism	PPAR inhibitor	TNK2; TNK2	XMD16-5 is a TNK2 inhibitor. TNK2 genomic amplification has been associated with late-stage or metastatic lung and prostate Ys. Overexpression of TNK2 promoted metastasis in a mouse model of breast Y. TNK2 signaling is disrupted in breast, prostate and gastrointestinal tumors.	Maxson JE, et al. Cancer Res. 2016, 76(1):127-38.
T3709	XMD8-87	ACK1-B19	1234480-46-6	COc1cc(ccc1Nc1ncc2NC(=O)c3ccccc3N(C)c2n1)N1CCN(C)CC1	C24H27N7O2	445.22	Metabolism	PPAR inhibitor	TNK2; TNK2	XMD8-87 is a TNK2 inhibitor with activity in the inhibition of TNK2 phosphorylation. XMD8-87 and XMD16-5 potently inhibit phosphorylation of TNK2 truncation mutations found in solid tumor types.	Maxson JE, et al. Cancer Res. 2016, 76(1):127-38.
T3707	GNE3511	GNE 3511;GNE-3511	1496581-76-0	FC1(F)CCN(C1)c1cc(cc(Nc2cc(ccn2)C#N)n1)C1CCN(CC1)C1COC1	C23H26F2N6O	440.21	DNA Damage/DNA Repair; MAPK	DNA Alkylation inhibitor; MAPK inhibitor	DLK; MAP3K12	GNE-3511 is a potent and selective dual leucine zipper kinase inhibitors.	Patel S, et al. J Med Chem. 2015 Jan 8;58(1):401-18.
T3705	GDC0084	GDC 0084;GDC-0084;RG7666	1382979-44-3	c1c(cnc(n1)N)c1nc2c(c(n1)N1CCOCC1)nc1n2CCOC1(C)C	C18H22N8O2	382.19	PI3K/Akt/mTOR signaling	mTOR inhibitor; PI3K inhibitor	mTOR; PI3Kα; PI3Kβ; PI3Kγ; PI3Kδ	GDC-0084 (RG7666) is a PI3K inhibitor with potential antineoplastic activity. GDC-0084 specifically inhibits PI3K in the PI3K/AKT kinase (or protein kinase B) signaling pathway, thereby inhibiting the activation of the PI3K signaling pathway. This may result in the inhibition of both cell growth and survival in susceptible tumor cell populations.	Heffron TP, et al. ACS Med Chem Lett. 2016, 7(4):351-6.
T3692	GNE 477		1032754-81-6	Cc1c(sc2c1nc(nc2N1CCOCC1)c1cnc(nc1)N)CN1CCN(CC1)S(=O)(=O)C	C21H28N8O3S2	504.63	PI3K/Akt/mTOR signaling	mTOR inhibitor; PI3K inhibitor	mTOR; PI3Kα	GNE-477 is a potent and efficacious dual PI3K/mTOR inhibitor.	Heffron TP, et al. Bioorg Med Chem Lett. 2010 Apr 15;20(8):2408-11.
T3684	CP21R7	CP21	125314-13-8	C1(=O)C(=C(C(=O)N1)c1cc(ccc1)N)c1cn(c2c1cccc2)C	C19H15N3O2	317.3	PI3K/Akt/mTOR signaling; Stem Cells	GSK-3 inhibitor	GSK-3β	CP21R7 is an effective and specific GSK3β inhibitor. It is used as an activator of stem cells prior to the induction of differentiation of stem cells to smooth muscle and endothelial cells. CP21R7 can be combined with BMP4 to commit human pluripotent stem cells to a mesodermal fate.	Gong L, et al. Bioorg Med Chem Lett. 2010 Mar 1;20(5):1693-6.
T3678	Entrectinib	RXDX-101;NMS-E628	1108743-60-7	CN1CCN(CC1)c1cc(c(cc1)C(=O)Nc1n[nH]c2c1cc(cc2)Cc1cc(cc(c1)F)F)NC1CCOCC1	C31H34F2N6O2	560.64	Angiogenesis; Immunology/Inflammation; Tyrosine Kinase/Adaptors	ALK inhibitor; ROS inhibitor; Trk receptor inhibitor	ALK; ROS1; TrkA; TrkB; TrkC	Entrectinib is an inhibitor of TrkA (IC50: 1.7 nM), TrkB (IC50: 0.1 nM), and TrkC (IC50: 0.1 nM), as well as anaplastic lymphoma kinase (ALK; IC50: 1.6 nM) and C-ros oncogene 1 (ROS1; IC50: 0.2 nM). Entrectinib blocks proliferation of ALK-dependent cell lines, including those with C1156Y or L1196M resistance mutations, and inhibits ALK‐dependent signaling. It has been shown to inhibit the growth …	Rolfo C, et al. Expert Opin Investig Drugs. 2015, 24(11), 1493-1500.
T3676	Sesamol	1,3-Benzodioxol-5-ol;3,4-Methylenedioxyphenol	533-31-3	C1Oc2c(O1)cc(cc2)O	C7H6O3	138.12	PI3K/Akt/mTOR signaling	AMPK activator	AMPK	Sesamol could decrease lung inflammation and lipopolysaccharide (LPS)-induced lung injury in rats. Sesamol ameliorates inflammatory and oxidative damage by upregulating AMPK activation and Nrf2 signaling and blocking the NF-κB and MAPK signaling pathways and inhibits melanin biosynthesis by down-regulating tyrosinase activity and melanin production via regulation of gene expression of melanogenes…	Wu XL, et al. Inflamm Res. 2015 Aug;64(8):577-88.
T3675	1-Deoxynojirimycin	Duvoglustat;moranolin;Moranoline	19130-96-2	C1[C@@H]([C@H]([C@@H]([C@H](N1)CO)O)O)O	C6H13NO4	163.17	Others	Others inhibitor	α-glycosidase	1-Deoxynojirimycin is a potent α-glucosidase inhibitor, suppressing postprandial blood glucose, thereby possibly preventing diabetes mellitus.	Jiang P, et al. Sci Rep. 2015 Feb 24;5:8563.
T3672	Nomilin		1063-77-0	CC(=O)O[C@H]1CC(=O)OC(C)(C)[C@@H]2CC(=O)[C@]3(C)[C@H](CC[C@@]4(C)[C@@H](OC(=O)[C@H]5O[C@@]345)c3ccoc3)[C@@]12C	C28H34O9	514.57	MAPK	MAPK inhibitor	MAPK	Nomilin is naturally occurring triterpenoids, have immunomodulatory activity.	Battinelli L, et al. Effect of limonin and nomilin on HIV-1 replication on infected human mononuclear cells.[J]. Planta Medica, 2003, 69(10):910-913.
T3668	Galangin	3,5,7-Trihydroxyflavone;Norizalpinin	548-83-4	c1ccc(cc1)c1c(c(=O)c2c(cc(cc2o1)O)O)O	C15H10O5	270.2	MAPK; NF-Κb	ERK inhibitor; NF-κB inhibitor	ERK; NF-κB	Galangin is an agonist/antagonist of the arylhydrocarbon receptor, and also shows inhibition of CYP1A1 activity.	Ciolino HP, et al. The flavonoid galangin is an inhibitor of CYP1A1 activity and an agonist/antagonist of the aryl hydrocarbon receptor. Br J Cancer. 1999 Mar;79(9-10):1340-6.
T3641	BAW2881	NVP-BAW2881	861875-60-7	O=C(c1c2ccc(Oc3nc(N)ncc3)cc2ccc1)Nc1cccc(C(F)(F)F)c1	C22H15F3N4O2	424.38	Angiogenesis; MAPK; Cytoskeletal Signaling; Tyrosine Kinase/Adaptors	Bcr-Abl inhibitor; Raf inhibitor; VEGFR inhibitor	c-Abl; B-Raf (V599E); C-Raf-1; hVEGFR2	BAW2881 is a potent and selective VEGFR inhibitor (vascular endothelial growth factor receptor tyrosine kinase inhibitor) with activity to inhibit chronic and acute skin inflammation.	Bold G, et al. J Med Chem. 2016,59(1):132-46.
T3640	GW 4869	GW69A;GW554869A	6823-69-4	Cl.Cl.O=C(Nc1ccc(cc1)C1=NCCN1)\C=C\c1ccc(cc1)\C=C\C(=O)Nc1ccc(cc1)C1=NCCN1	C30H30Cl2N6O2	577.5	Metabolism	Phospholipase inhibitor	neutral sphingomyelinase	A cell-permeable, symmetrical dihydroimidazolo-amide compound that acts as a potent, specific, non-competitive inhibitor of N-SMase (neutral sphingomyelinase) [IC50 = ~ 1 μM, rat brain; Km for sphingomyelin ~13 μM]. Does not inhibit human A-SMase (acid sphingomyelinase) even at 150 μM. Weakly inhibits the activities of bovine protein phosphatase 2A and mammalian lyso-PAF PLC, while no inhibition …	Luberto C, et al. Inhibition of tumor necrosis factor-induced cell death in MCF7 by a novel inhibitor of neutralsphingomyelinase. J Biol Chem. 2002 Oct 25;277(43):41128-39.
T3635	IQ1	IQ 1;IQ-1	331001-62-8	CC(=O)c1ccc(N\N=C(C(N)=O)/C2=NC(C)(C)Cc3ccccc23)cc1	C21H22N4O2	362.42	Stem Cells	Wnt/beta-catenin	Wnt	Maintains embryonic stem cell (ESC) pluripotency in Wnt3a-treated cells; enables Wnt/β-catenin-driven expansion of mouse ESCs and prevents spontaneous differentiation. Upregulates expression of Oct4 and Sox2 transcription factors. Binds to serine/threonine phosphatase PP2A and prevents PP2A/Nkd interaction.	Sasaki T, et al. PLoS One. 2013, 8(9):e75010.
T3627	IQ-1S	IQ-1;IQ-1S (free acid)	23146-22-7	O/N=C/1\c2c(c3nc4ccccc4nc13)cccc2	C15H9N3O	247.25	MAPK	JNK inhibitor	JNK1; JNK2; JNK3	IQ-1S is an effective and specific c-Jun N-Terminal Kinase Inhibitor. IQ-1S inhibits murine delayed-type hypersensitivity. IQ-1S can reduce inflammation and cartilage loss associated with CIA and can serve as a small-molecule modulator for mechanistic studies of JNK function in rheumatoid arthritis. IQ-1S is highly specific for JNK and that its neutral form is the most abundant species at physiol…	Igor A. Schepetkin et al. J Pharmacol Exp Ther, 2015 Jun, 353(3): 505-516.
T3623	Cobimetinib	XL518;GDC-0973;RG7420	934660-93-2	C1CCN[C@@H](C1)C1(CN(C1)C(=O)c1c(c(c(cc1)F)F)Nc1c(cc(cc1)I)F)O	C21H21F3IN3O2	531.32	MAPK	MEK inhibitor	MEK1	Cobimetinib is a selective inhibitor of mitogen-activated protein kinase kinase (MEK) (IC50: 0.9 nM). Cobimetinib specifically binds to and inhibits the catalytic activity of MEK1, resulting in inhibition of extracellular signal-related kinase 2 (ERK2) phosphorylation and activation and decreased tumor cell proliferation.	Hoeflich KP, et al. Cancer Res. 2012, 72(1), 210-219.
T3621	Brigatinib	AP-26113	1197953-54-0	CN1CCN(CC1)C1CCN(CC1)c1cc(c(cc1)Nc1ncc(c(n1)Nc1ccccc1P(=O)(C)C)Cl)OC	C29H39ClN7O2P	584.09	Angiogenesis; Immunology/Inflammation; Tyrosine Kinase/Adaptors; JAK/STAT signaling	ALK inhibitor; EGFR inhibitor; FLT inhibitor; IGF-1R inhibitor; ROS inhibitor	ALK; EGFR (C797S/del19); FLT3; IGF-1R; ROS1	Brigatinib is a highly potent and selective ALK inhibitor.	Wei-Sheng Huang, et al. J Med Chem, 2016, 59(10):4948-4964.
T3620	Solcitinib	GLPG-0778;GSK-2586184	1206163-45-2	CC1(CN(C1)C(=O)c1ccc(cc1)c1cccc2nc(nn12)NC(=O)C1CC1)C	C22H23N5O2	389.18	Angiogenesis; Chromatin/Epigenetic; JAK/STAT signaling; Stem Cells	JAK inhibitor	JAK1	Solcitinib (GSK2586184, GLPG0778) is a JAK1 inhibitor. Solcitinib may be potentially used for the treatment of psoriasis, ulcerative colitis, and systemic lupus erythematosus.	Kahl L, et al. Lupus. 2016 Apr 6. pii: 0961203316640910.;
T3616	Carbazochrome	Adedolon;Adchnon;Adrenostazin;Cromadrenal;Adona;AC-17	69-81-8	CN1CC(O)C2=C\C(=N\NC(N)=O)C(=O)C=C12	C10H12N4O3	236.23	Metabolism; Others	Others; Phospholipase	myosin light-chain kinase; PLA2	Carbazochrome is an antihemorrhagic, or hemostatic, agent that will cease blood flow by causing the aggregation and adhesion of platelets in the blood to form a platelet plug, ceasing blood flow from an open wound. It is hoped that this drug can be used in the future for preventing excessive blood flow during surgical operations and the treatment of hemorrhoids, but research on its effectiveness …	Cecilia I, et al. Can Vet J. 2009 Aug; 50(8): 821–827.
T3604	Sodium Dichloroacetate	Sodium dichloroacetate (DCA);bichloroacetic acid;BCA;DCA	2156-56-1	C(C(=O)[O-])(Cl)Cl.[Na+]	C2HCl2NaO2	150.92	PI3K/Akt/mTOR signaling	PDK inhibitor	PDK	Dichloroacetate, a specific inhibitor of pyruvate dehydrogenase kinase (PDK) with IC50 values of 183 and 80 μM for PDK2 and PDK4 respectively, has been shown to derepress a mitochondrial potassium-ion channel axis, trigger apoptosis in cancer cells, and inhibit tumor growth.	Bonnet S, et al. Y Cell. 2007 Jan;11(1):37-51.
T3598	JNK-IN-7	JNK inhibitor	1408064-71-0	C(=O)(Nc1cccc(c1)C(=O)Nc1ccc(cc1)Nc1nccc(n1)c1cnccc1)/C=C/CN(C)C	C28H27N7O2	493.56	MAPK	JNK inhibitor	JNK1; JNK2; JNK3	JNK-IN-7 is a selective JNK1/2/3 inhibitor (IC50: 1.54/1.99/0.75 nM). It can also inhibit phosphorylation of c-Jun, which is a substrate of JNK kinase.	Zhang T, et al. Discovery of Potent and Selective Covalent Inhibitors of JNK. Chem Biol. 2012 Jan 27;19(1):140-54.
T3591	URB602		565460-15-3	C1CCC(CC1)OC(=O)Nc1cccc(c1)c1ccccc1	C19H21NO2	295.38	Metabolism	Lipase inhibitor	rat brain MGL	URB602 is a specific monoacylglycerol lipase (MGL) inhibitor, which inhibits rat brain MGL (IC50: 28±4 μM) through a noncompetitive mechanism.	Hohmann AG, et al. An endocannabinoid mechanism for stress-induced analgesia. Nature. 2005 Jun 23;435(7045):1108-12.
T3588	JK184		315703-52-7	CCOc1ccc(cc1)Nc1nc(cs1)c1c(nc2n1cccc2)C	C19H18N4OS	350.44	GPCR/G Protein; Stem Cells	Hedgehog/Smoothened inhibitor	Hedgehog	JK184 is a potent Hedgehog (Hh) pathway inhibitor.	Zhang N, et al. Biodegradable polymeric micelles encapsulated JK184 suppress tumor growth through inhibiting Hedgehog signaling pathway. Nanoscale. 2015 Feb 14;7(6):2609-24.
T3586	Compound 401	2-morpholino-4H-pyrimido[2,1-a]isoquinolin-4-one	168425-64-7	C1COCCN1c1cc(=O)n2ccc3ccccc3c2n1	C16N15H3O2	281.31	DNA Damage/DNA Repair; PI3K/Akt/mTOR signaling	DNA-PK inhibitor	DNA-PK	Compound 401 is a synthetic DNA-PK inhibitor (IC50 = 0.28 μM) that also targets mTOR but not PI3K.	Ballou LM,et al. Inhibition of mammalian target of rapamycin signaling by 2-(morpholin-1-yl)pyrimido[2,1-alpha]isoquinolin-4-one. J Biol Chem. 2007 Aug 17;282(33):24463-70. Epub 2007 Jun 11.
T3580	FIPI	5-Fluoro-2-indolyl deschlorohalopemide	939055-18-2	O=C(c1cc2c(ccc(F)c2)[nH]1)NCCN1CCC(n2c(=O)[nH]c3c2cccc3)CC1	C23H24FN5O2	421.48	Metabolism	Phospholipase inhibitor	PLD1; PLD2	FIPI is a derivative of halopemide which potently inhibits both PLD1 (IC50 = 25 nM) and PLD2 (IC50 = 20 nM); prevents PLD regulation of F-actin cytoskeleton reorganization, cell spreading, and chemotaxis.	Monovich L, et al. Optimization of halopemide for phospholipase D2 inhibition. Bioorg Med Chem Lett. 2007 Apr 15;17(8):2310-1.
T3579	PLX8394		1393466-87-9	F[C@@H]1CCN(C1)S(=O)(=O)Nc1ccc(F)c(C(=O)c2c[nH]c3ncc(cc23)-c2cnc(nc2)C2CC2)c1F	C25H21F3N6O3S	542.54	MAPK	Raf inhibitor	BRAFV600E	PLX8394 is an orally active inhibitor of serine/threonine-protein kinase B-Raf (BRAF) protein. PLX8394 can selectively bind to and inhibit the activity of both wild-type and mutated forms of BRAF, then inhibit the proliferation of tumor cells which express mutated forms of BRAF. PLX8394 appears to be effective against tumors that express multiple mutated forms of the kinase and may be an effectiv…	Basile KJ, et al. Inhibition of mutant BRAF splice variant signaling by next-generation, selective RAF inhibitors. Pigment Cell Melanoma Res. 2014 May;27(3):479-484.
T3561	CPI1189	CPI 1189;CPI-1189;REN-1189	183619-38-7	CC(=O)Nc1ccc(cc1)C(=O)NC(C)(C)C	C13H18N2O2	234.3	Apoptosis	TNF inhibitor	TNF-α	REN-1189 is a TNF-a release inhibitor potentially for the treatment of sciatica and postherpetic neuralgia.	Bjugstad KB,et al. Preventive actions of a synthetic antioxidant in a novel animal model of AIDS dementia. Brain Res. 1998 Jun 8;795(1-2):349-57.
T3560	Desmethylanethol trithione	ADT-OH	18274-81-2	Oc1ccc(cc1)-c1cc(=S)ss1	C9H6OS3	226.33	Cytoskeletal Signaling; Angiogenesis; PI3K/Akt/mTOR signaling; Tyrosine Kinase/Adaptors	Akt inhibitor; VEGFR inhibitor	Akt; VEGFR	ADT-OH is a derivative of anethole dithiolethione (ADT) and synthetic hydrogen sulfide (H2S) donor. In the in vitro glucose-oxygen deprivation (OGD) model, ADT-OH markedly attenuated tPA-enhanced Akt activation and VEGF expression in brain microvascular endothelial cells. Finally, ADT-OH improved functional outcomes in mice subjected to MCAO and tPA infusion. H2S donors reduced tPA-induced cerebr…	Hasegawa U,et al. Hydrolysis-Sensitive Dithiolethione Prodrug Micelles. Macromol Biosci. 2015 Nov;15(11):1512-22.
T3556	NIH12848	NIH 12848;NIH-12848	959551-10-1	FC(F)(F)c1ccccc1c1nc2ccccc2c(NCc2cccs2)n1	C20H14F3N3S	385.41	PI3K/Akt/mTOR signaling	PI3K inhibitor	PI5P4Kγ	NIH-12848 is a putative inhibitor of phosphatidylinositol 5-phosphate 4-kinase γ (PI5P4Kγ) with an IC50 of 1 μM.	Clarke, J., Giudici, M., Burke, J., Williams, R., Maloney, D., Marugan, J., & Irvine, R. (2015). The function of phosphatidylinositol 5-phosphate 4-kinase γ (PI5P4Kγ) explored using a specific inhibitor that targets the PI5P-binding site. Biochemical Journal, 466(2), 359-367. doi: 10.1042/bj20141333
T3547	Sotagliflozin	LP-802034;LX-4211	1018899-04-1	[C@@H]1([C@@H]([C@H]([C@@H]([C@H](O1)SC)O)O)O)c1cc(c(cc1)Cl)Cc1ccc(cc1)OCC	C21H25ClO5S	424.93	GPCR/G Protein	SGLT inhibitor	SGLT1; SGLT2	LX-4211 is an orally bioavailable inhibitor of the sodium-glucose co-transporter subtype 1 (SGLT1) and 2 (SGLT2), with potential antihyperglycemic activity.	Zambrowicz B, et al. Clin Pharmacol Ther. 2012, 92(2), 158-169.
T3541	CC115	CC 115;CC-115	1228013-15-7	CCN1C(=O)CNc2ncc(nc12)-c1ccc(nc1C)-c1ncn[nH]1	C16H16N8O	336.35	DNA Damage/DNA Repair; PI3K/Akt/mTOR signaling	DNA-PK inhibitor; mTOR inhibitor; PI3K inhibitor	DNA-PK; mTOR; PI3Kα	CC-115 is a inhibitor of mTOR/DNA-PK (IC50= 21/ 13 nM).	Thijssen R, et al. Blood. 2016, 128(4):574-83.
T3530	Otenabant	CP-945598	686344-29-6	NC(=O)C1(NCC)CCN(CC1)c5ncnc3c5nc(c2ccccc2Cl)n3c4ccc(Cl)cc4	C25H25Cl2N7O	510.42	GPCR/G Protein	Cannabinoid Receptor	CB1	Otenabant has been investigated for the treatment of Obesity.	John R. Hadcock, et al. In vitro and in vivo pharmacology of CP-945,598, a potent and selective cannabinoid CB1 receptor antagonist for the management of obesity. Biochemical and Biophysical Research Communications, 2010; 394;366-371.
T3518	GSK269962A	GSK 269962;GSK269962A HCl;GSK269962B	850664-21-0	CCn1c2cc(ncc2nc1c1nonc1N)Oc1cccc(c1)NC(=O)c1ccc(cc1)OCCN1CCOCC1	C29H30N8O5	570.61	Cell Cycle/Checkpoint; PI3K/Akt/mTOR signaling; Stem Cells	ROCK inhibitor; S6 Kinase inhibitor	MSK1; ROCK1; ROCK2; RSK1	GSK269962 is a selective ROCK(Rho-associated protein kinase) inhibitor with IC50 values of 1.6 and 4 nM for ROCK1 and ROCK2, respectively.	Doe C, et al. J Pharmacol Exp Ther. 2007, 320(1):89-98.
T3514	CZ415		1429639-50-8	O=C(NCC)Nc1ccc(c2nc(N3[C@@H](C)COCC3)c3c(C(C)(C)S(=O)(=O)C3)n2)cc1	C22H29N5O4S	459.56	PI3K/Akt/mTOR signaling	mTOR inhibitor	mTOR	CZ415 is a potent and highly selective mTOR inhibitor.	Cansfield AD, et al. ACS Med Chem Lett. 2016, 7(8):768-73.
T3468	eFT508	Tomivosertib	1849590-01-7	C12(CCCCC1)n1c(c(cc(c1=O)Nc1ncnc(c1)N)C)C(=O)N2	C17H20N6O2	340.39	MAPK	MNK inhibitor	MNK1; MNK2	eFT508 is a potent, highly selective MNK1 and MNK2 inhibitor with IC50 value of 1-2 nM.	Kevin R Webster, et al. eFT508, a Potent and Selective Mitogen-Activated Protein Kinase Interacting Kinase (MNK) 1 and 2 Inhibitor, is Efficacious in Preclinical Models of Diffuse Large B-Cell Lymphoma (DLBCL). Abstract#1554.
T3467	Miransertib	ARQ-092;AKT inhibitor 2	1313881-70-7	c1(c(cccn1)c1n(c2c(ccc(n2)c2ccccc2)n1)c1ccc(cc1)C1(CCC1)N)N	C27H24N6	432.53	Cytoskeletal Signaling; PI3K/Akt/mTOR signaling	Akt inhibitor	Akt	ARQ-092 is an orally bioavailable, selective, and potent allosteric Akt inhibitor.	Yu Y, et al. PLoS One. 2015, 10(10):e20140479.
T3462	BMS-582949 HCl	BMS-582949 hydrochloride	912806-16-7	n12ncnc(c1c(c(c2)C(=O)NCCC)C)Nc1c(ccc(c1)C(=O)NC1CC1)C.Cl	C22H27ClN6O2	442.95	MAPK	p38 MAPK inhibitor	p38α	The BMS-582949 hydrochloride is a highly specific p38α MAPK inhibitor (IC50: 13 nM).	Liu C, et al. Discovery of 4-(5-(cyclopropylcarbamoyl)-2-methylphenylamino)-5-methyl-N-propylpyrrolo[1,2-f][1,2,4]triazine-6-carboxamide (BMS-582949), a clinical p38α MAP kinase inhibitor for the treatment of inflammatory diseases. J Med Chem. 2010 Sep 23;53(18):6629-39.
T3460	HhAntag		496794-70-8	C(=O)(c1cc(cc(c1)OC)OC)Nc1cc(c(cc1)Cl)c1nc2c([nH]1)cc(cc2)N(C)C	C24H23ClN4O3	450.92	GPCR/G Protein; Stem Cells	Hedgehog/Smoothened inhibitor	Gli	HhAntag is a small molecule inhibitor of GLI1-mediated transcription, an essential down-stream element of the Hedgehog (Hh) pathway with the anti-tumor activity.	Actis, Marcelo; Connelly, Michele C.; Mayasundari, Anand et al. A structure-activity relationship study of small-molecule inhibitors of GLI1-mediated transcription. Biopolymers (2011), 95(1), 24-30.
T3447	Thiomyristoyl		1429749-41-6	O=C(OCC1=CC=CC=C1)N[C@@H](CCCCNC(CCCCCCCCCCCCC)=S)C(NC2=CC=CC=C2)=O	C34H51N3O3S	581.85	Chromatin/Epigenetic; DNA Damage/DNA Repair	Sirtuin inhibitor	SIRT1; SIRT2	Thiomyristoyl is an effective and selective SIRT2 inhibitor (IC50: 28 nM). It inhibits SIRT1 (IC50: 98 μM) but no effect on SIRT3 even at 200 μM.	Jing H, et al. Cancer Cell. 2016, 29(3):297-310.
T3417	Amentoflavone	Didemethyl-ginkgetin;3',8''-Biapigenin;Amenthoflavone	1617-53-4	Oc1ccc(cc1)-c1cc(=O)c2c(O)cc(O)c(-c3cc(ccc3O)-c3cc(=O)c4c(O)cc(O)cc4o3)c2o1	C30H18O10	538.46	Endocrinology/Hormones; Immunology/Inflammation; Metabolism; GPCR/G Protein; Neuroscience	COX inhibitor; Opioid Receptor antagonist; P450 antagonist; Phospholipase antagonist	COX; COX-2; κ-opioid receptor; CYP2C9; CYP3A4; PLA2	Amentoflavone, as a potent inhibitor of CYP3A4 and CYP2C9, can interact with many other medications. CYP3A4 and CYP2C9 are proteins used for drug metabolism in the body. Amentoflavone also is an inhibitor of human cathepsin B. It has antimalarial activity in trials significant affinities towards the Delta-1, kappa opioid receptors (as an antagonist) and binds to benzodiazepine receptors. Amentofl…	Sakthivel KM, et al. Int Immunopharmacol. 2013 Nov;17(3):907-16.
T3415	Secoisolariciresinol diglucoside	LGM2605	148244-82-0	COc1cc(C[C@@H](CO[C@@H]2O[C@H](CO)[C@@H](O)[C@H](O)[C@H]2O)[C@H](CO[C@@H]2O[C@H](CO)[C@@H](O)[C@H](O)[C@H]2O)Cc2ccc(O)c(OC)c2)ccc1O	C32H46O16	686.71	Immunology/Inflammation	ROS inhibitor	ROS	Secoisolariciresinol Diglucoside was cytoprotective in an in vitro model of iron overload-induced redox-inflammatory damage. Secoisolariciresinol Diglucoside (25 mg/kg b.w.) exerts the antihyperglycemic effect by preventing the liver from peroxidation damage through inhibition of ROS level mediated increased level of enzymatic and non-enzymatic antioxidants.	Tao YL, et al. Appl Microbiol Biotechnol. 2014 Mar;98(6):2519-31.
T3403	Glabridin	Q-100692;KB-289522;LS-176045	59870-68-7	CC1(C)Oc2ccc3C[C@@H](COc3c2C=C1)c1ccc(O)cc1O	C20H20O4	324.37	Proteases/Proteasome	Tyrosinase inhibitor	T1 tyrosinase; T3 tyrosinase	Glabridin may serve as an anti-inflammatory agent in diabetes-related vascular dysfunction, through regulating the synthesis and activity of iNOS under high-glucose levels; may possess a therapeutic effect on metabolic disorders( such as diabetes and hyperglycemia), by modulating glucose metabolism through AMPK in skeletal muscle cells. Glabridin may have potential as a chemopreventive agent agai…	Yokota Tm , et al. Pigment Cell Res. 1998 Dec;11(6):355-61.
T3399	Psoralidin		18642-23-4	CC(=CCc1c(cc2c(c1)c1c(c3c(o1)cc(cc3)O)c(=O)o2)O)C	C20H16O5	336.34	Cytoskeletal Signaling; Others; PI3K/Akt/mTOR signaling	Akt inhibitor; Others inhibitor	Akt; Phosphatidylinositol 3-kinase	Psoralidin inhibits Akt phosphorylation and phosphatidylinositol 3-kinase activation and transcriptionally. Psoralidin possesses anticancer and chemopreventive properties.	Sun H, et al. J Pharm Sci. 2015 Jul;104(7):2369-77.
T3395	Timosaponin AIII	Timosaponin A3;Filiferin B;AneMarsaponin A3	41059-79-4	C[C@H]1[C@H]2[C@H](C[C@H]3[C@@H]4CC[C@@H]5C[C@H](CC[C@]5(C)[C@H]4CC[C@]23C)O[C@@H]2O[C@H](CO)[C@H](O)[C@H](O)[C@H]2O[C@@H]2O[C@H](CO)[C@@H](O)[C@H](O)[C@H]2O)O[C@]11CCC(C)CO1	C39H64O13	740.92	PI3K/Akt/mTOR signaling	mTOR inhibitor	mTORC1	Timosaponin AIII induces autophagy in HeLa cells followed by apoptotic cell death (IC50: 10 μM). The Timosaponin AIII cellular response is mediated via inhibition of mTORC1 and induction of ER stress (IC50: 2.5 μM, BT474 cells; 6 μM, MDAMB231). The Timosaponin AIII pro-apoptotic response is selective for tumor cells over normal cells but autophagy is induced in both.	Wu ZT, et al. Acta Pharmacol Sin. 2014 Sep;35(9):1188-98.
T3394	Timosaponin BII	Prototimosaponin A III	136656-07-0	C[C@@H](CCC1(O)O[C@H]2C[C@H]3[C@@H]4CC[C@@H]5C[C@H](CC[C@]5(C)[C@H]4CC[C@]3(C)[C@H]2[C@@H]1C)O[C@@H]1O[C@H](CO)[C@H](O)[C@H](O)[C@H]1O[C@@H]1O[C@H](CO)[C@@H](O)[C@H](O)[C@H]1O)CO[C@@H]1O[C@H](CO)[C@@H](O)[C@H](O)[C@H]1O	C45H76O19	920.07	Neuroscience; Others	BACE inhibitor; Beta Amyloid inhibitor; Others inhibitor	BACE1; Aβ; β-CTF	Timosaponin BII has anti-dementia activity and may be useful for the treatment of type 2 diabetes. Timosaponin BII has antioxidant activity, can inhibit the up-regulation of BACE1 and reduced the over-production of β-CTF and Aβ in rat retina, which was induced by FeCl₃.	Huang JF, et al. BMC Complement Altern Med. 2012 Oct 22;12:189.
T3390	Obacunone		751-03-1	CC1([C@@H]2CC(=O)[C@@]3([C@@H]([C@]2(C=CC(=O)O1)C)CC[C@@]1([C@@]23[C@H](O2)C(=O)O[C@H]1c1cocc1)C)C)C	C26H30O7	454.5	MAPK	p38 MAPK inhibitor	p38 MAPK	Obacunone has cytotoxicity in androgen-dependent human prostate Y cells. Obacunone exerts an antivirulence effect on S. Typhimurium and may serve as a lead compound for development of antivirulence strategies for S. Typhimurium. Obacunone may have the potential to prevent estrogen-responsive breast Y through inhibition of the aromatase enzyme and inflammatory pathways, as well as activation of ap…	Murthy KN, et al.Toxicology. 2015 Mar 2;329:88-97.
T3385	Gypenoside XVII	Gynosaponin S;GP-17	80321-69-3	C\C(C)=C/CC[C@](C)(O[C@@H]1O[C@H](CO[C@@H]2O[C@H](CO)[C@@H](O)[C@H](O)[C@H]2O)[C@@H](O)[C@H](O)[C@H]1O)[C@H]1CC[C@]2(C)[C@@H]1[C@H](O)C[C@@H]1[C@@]3(C)CC[C@H](O[C@@H]4O[C@H](CO)[C@@H](O)[C@H](O)[C@H]4O)C(C)(C)[C@@H]3CC[C@@]21C	C48H82O18	947.16	PI3K/Akt/mTOR signaling; Stem Cells	GSK-3 inhibitor	GSK-3β	Gypenoside XVII confers protection against Aβ25-35-induced neurotoxicity through estrogen receptor-dependent activation of PI3K/Akt pathways, activation of Nrf2/ARE/HO-1 and inactivation of GSK-3β pathways.	Shin KC, et al. Biotechnol Lett. 2014 Jun;36(6):1287-93.
T3374	Dihydrotanshinone I	15,16-dihydrotanshinone I;DHTS	87205-99-0	C[C@H]1COC2=C1C(=O)C(=O)c1c2ccc2c(C)cccc12	C18H14O3	278.31	Immunology/Inflammation	ROS inhibitor	ROS	Dihydrotanshinone I is a natural compound extracted from Salvia miltiorrhiza Bunge used for treating of cardiovascular diseases.	Wei, Y., Xu, M., Ren, Y., Lu, G., Xu, Y., Song, Y., & Ji, H. (2016). The cardioprotection of dihydrotanshinone I against myocardial ischemia–reperfusion injury via inhibition of arachidonic acid ω-hydroxylase. Canadian Journal Of Physiology And Pharmacology, 94(12), 1267-1275. doi: 10.1139/cjpp-2016-0036
T3363	Jervine	11-Ketocyclopamine;Iervin;Jerwiny	469-59-0	O=C1C2=C(C)[C@]3(CC[C@H]2[C@@H]2CC=C4C[C@H](CC[C@]4(C)[C@@H]12)O)O[C@@H]1C[C@@H](CN[C@H]1[C@H]3C)C	C27H39NO3	425.61	GPCR/G Protein; Stem Cells	Hedgehog/Smoothened inhibitor	Hedgehog; Smoothened	The biological activity of Jervine is mediated via its interaction with the 7 passes transmembrane protein Smoothened. Jervine binds with and inhibits smoothened, which is an integral part of the Hedgehog signaling pathways. With smoothened inhibited, the GLI1 transcription cannot be activated and Hedgehog target genes cannot be transcribed.	ten Berge D, et al. Development. 2001, 128(15):2929-38.
T3362	Eupatilin	NSC 122413	22368-21-4	COc1c(cc(cc1)c1cc(=O)c2c(c(c(cc2o1)O)OC)O)OC	C18H16O7	344.32	Autophagy; Cell Cycle/DNA Damage	Autophagy; PPAR	Autophagy; PPAR	Eupatilin, a flavone derived from Artemisia princepsPampanini, is a PPARα agonist, with pharmacological activity.	Li YY, et al. Oncol Lett. 2015 Oct;10(4):2505-2510.;
T3354	BIA10-2474		1233855-46-3	c1c(ccc[n+]1[O-])c1ncn(c1)C(=O)N(C)C1CCCCC1	C16H20N4O2	300.36	Metabolism	FAAH inhibitor	FAAH	BIA10-2474 is a long-acting reversible inhibitor of fatty acid amide hydrolase (FAAH) that increases levels of the neurotransmitter anandamide in the central nervous system and in peripheral tissues (that is, the rest of the body other than the brain and spinal cord). BIA 10-2474 interacts with the human endocannabinoid system. BIA 10-2474 was in development for the treatment of a range of differ…	Tong J, et al. Inhibition of fatty acid amide hydrolase by BIA 10-2474 in rat brain. J Cereb Blood Flow Metab. 2016 Sep 20.
T3351	CC223	CC 223;CC-223	1228013-30-6	CO[C@H]1CC[C@@H](CC1)N1C(=O)CNc2ncc(nc12)-c1ccc(nc1)C(C)(C)O	C21H27N5O3	397.47	DNA Damage/DNA Repair; Angiogenesis; PI3K/Akt/mTOR signaling; Tyrosine Kinase/Adaptors	c-Fms inhibitor; DNA-PK inhibitor; FLT inhibitor; mTOR inhibitor; PI3K inhibitor	c-Fms; DNA-PK; FLT4; mTOR; PI3K-α	CC-223 is an orally available mTOR inhibitor with potential antitumor activity. CC-223 inhibits the activity of mTOR, which may result in the induction of tumor cell apoptosis and a decrease in tumor cell proliferation. CC-223 is a potent mTOR kinase inhibitor (IC50: 16 nM), with >150-fold sensitivity than the related lipid kinase PI3Kα (IC50: 4 μM).	Mortensen DS, et al. Mol Cancer Ther. 2015, 14(6), 1295-1305.
T3348	PIK293	PIK 293;PIK-293	900185-01-5	Cc1c2c(ccc1)nc(n(c2=O)c1ccccc1C)Cn1c2c(cn1)c(ncn2)N	C22H19N7O	397.43	PI3K/Akt/mTOR signaling	PI3K inhibitor	p110α; p110β; p110γ; p110δ	PIK-293 is a PI3K inhibitor, for PI3Kδ( IC50=0.24 μM), and less potent for PI3Kα/β/ γ.	Knight ZA et al. Cell, 2006, 125(4), 733-747.
T3346	AKT inhibitor VIII	AKTi-1/2	612847-09-3	O=c1[nH]c2ccccc2n1C1CCN(Cc2ccc(cc2)-c2nc3cc4[nH]cnc4cc3nc2-c2ccccc2)CC1	C34H29N7O	551.64	Cytoskeletal Signaling; PI3K/Akt/mTOR signaling	Akt inhibitor	Akt1; Akt2; Akt3	AKT inhibitor VIII is a highly specific Akt1/2 inhibitor (IC50: 58/210 nM). The selectivity for Akt1 is higher about 36-fold than Akt3.	Lindsley CW, et al. Bioorg Med Chem Lett. 2005, 15(3), 761-764.
T3338	AZD6738	Ceralasertib	1352226-88-0	n1c(nc(cc1N1CCOC[C@H]1C)C1([S@@](=O)(=N)C)CC1)c1c2c(ncc1)[nH]cc2	C20H24N6O2S	412.51	DNA Damage/DNA Repair; PI3K/Akt/mTOR signaling	ATM/ATR inhibitor	ATR	AZD6738 is an orally active, and selective ATR kinase inhibitor with IC50 of 1 nM.	Vendetti FP, et al. Oncotarget. 2015. doi: 10.18632/oncotarget.6247.
T3332	Isosteviol	(-)-Isosteviol	27975-19-5	C[C@]12C[C@@]3(CC1=O)CC[C@H]1[C@@](C)(CCC[C@@]1(C)C(O)=O)C3CC2	C20H30O3	318.45	Immunology/Inflammation; Apoptosis; Membrane transporter/Ion channel; NF-Κb; Neuroscience	COX inhibitor; IL Receptor inhibitor; NF-κB inhibitor; Potassium Channel inhibitor; TNF inhibitor	COX-2; IL-6; NF-κB; Potassium Channel; TNF-α	Isosteviol, a common natural sweetener, belongs to tetracyclic diterpene glycosides. The pharmacology researches have suggested that stevioside and its hydrolysis products, steviol, isosteviol and steviolbioside, have many biological activities, such as reducing blood glucose, lowering blood pressure, anti-inflammation, anti-tumor, anti-diarrhea, antibacterium, immunoregulation, etc.	Wang Z, et al. Biochem Biophys Res Commun,2012, 417(4): 1280-1285.
T3312	AM2394	AM 2394;AM-2394	1442684-77-6	O=C(NC)Nc1cc(Oc2cc(C)cnc2)c(c2ccc(OCC(C)(O)C)nc2)cn1	C22H25N5O4	423.19	Metabolism	Glucokinase agonist	glucokinase	AM-2394 is an effective and specific Glucokinase agonist (GKA, EC50: 60 nM), which catalyzes the phosphorylation of glucose to glucose-6-phosphate. AM-2394 increases the affinity of GK for glucose by approximately 10-fold, exhibits moderate clearance and good oral bioavailability in multiple animal models, and lowers glucose excursion following an oral glucose tolerance test in an ob/ob mouse mod…	Dransfield PJ, et al. Novel Series of Potent Glucokinase Activators Leading to the Discovery of AM-2394. ACS Med Chem Lett. 2016 May 23;7(7):714-8.
T3283	Cetilistat	ATL-962	282526-98-1	CCCCCCCCCCCCCCCCOc1nc2c(cc(cc2)C)c(=O)o1	C25H39NO3	401.58	Metabolism	Lipid	Lipase	Cetilistat is a novel inhibitor of pancreatic lipase being developed by Alizyme for the treatment of obesity and associated co-morbidities, including type 2 diabetes.	Yamada Y et al. Hormone and Metabolic Research. 40 (8): 539–43.
T3280	Disodium clodronate tetrahydrate	Clodronate disodium tetrahydrate;clodronic acid disodium tetrahydrate;Clodronate disodium;Clastoban	88416-50-6	O.O.O.O.[Na+].[Na+].OP([O-])(=O)C(Cl)(Cl)P(O)([O-])=O	CH10Cl2Na2O10P2	360.92	Apoptosis; Immunology/Inflammation	IL Receptor; TNF inhibitor	IL-1β; IL-6; TNF-α	Disodium clodronate tetrahydrate inhibits bone resorption and soft tissue calcification.	Pennanen, Niina et al. Pharmaceutical Research. 12 (6): 916–922.
T3254	PHYTOL	trans-Phytol;(E)-Phytol	150-86-7	CC(C)CCCC(C)CCCC(C)CCC\C(C)=C\CO	C20H40O	296.54	Metabolism	PPAR	PPAR	Phytol, a diterpene alcohol from chlorophyll widely used as a food additive and in medicinal fields, shows antinociceptive and antioxidant activities as well as anti-inflammatory and antiallergic effects. It is a specific activator of PPARα.	Daines, Alison. Current Organic Chemistry. 7 (16): 1625–34.
T3215	JNJ42165279	JNJ 42165279;JNJ-42165279	1346528-50-4	C1CN(CCN1Cc1cc2c(cc1)OC(O2)(F)F)C(=O)Nc1c(ccnc1)Cl	C18H17ClF2N4O3	410.8	Metabolism	FAAH inhibitor	hFAAH; rFAAH	JNJ-42165279 covalently inactivates the FAAH enzyme but is highly selective with regard to other enzymes, ion channels, transporters, and receptors. JNJ-42165279 (10 μM) exhibits high selectivity against a panel of 50 receptors, enzymes, transporters, and ion-channels, at which concentration it does not produce >50% inhibition of binding to any of the targets. Fortunately, JNJ-42165279 (10 μM) al…	Keith JM, et al. ACS Med Chem Lett. 2015 Nov 2;6(12):1204-8.
T3200	DB07268		929007-72-7	c1cccc(c1Nc1ccnc(n1)Nc1cccc(c1)O)C(=O)N	C17H15N5O2	321.33	MAPK	JNK inhibitor	JNK1	DB07268 is a potent and selective JNK1 inhibitor.	Liu M, et al. Bioorg Med Chem Lett. 2007 Feb 1;17(3):668-72.
T3170	Troglitazone	CS-045;Rezulin;Romglizone;Prelay;Romozin;Noscal	97322-87-7	c12c(CCC(O1)(COc1ccc(cc1)CC1C(=O)NC(=O)S1)C)c(c(c(c2C)C)O)C	C24H27NO5S	441.54	Metabolism	PPAR agonist	PPARγ	Troglitazone is a PPARγ agonist with anti-inflammatory and anti-tumor activity.	Park JW, et al. Thyroid. 2005, 15(3):222-31.
T3166	VX-11e	VTX-11e;Vertex-11e;TCS ERK 11e	896720-20-0	Cc1cnc(Nc2ccc(cc2Cl)F)nc1c1cc(C(=O)N[C@H](CO)c2cccc(c2)Cl)[nH]c1	C24H20Cl2FN5O2	500.35	Cell Cycle/Checkpoint; PI3K/Akt/mTOR signaling; Angiogenesis; MAPK; Chromatin/Epigenetic; Stem Cells; Tyrosine Kinase/Adaptors	Aurora Kinase inhibitor; CDK inhibitor; ERK inhibitor; FLT inhibitor; GSK-3 inhibitor	Aurora A; CDK2; ERK2; FLT3; GSK-3	VX-11e is a potent, selective, and orally bioavailable ERK(Extracellular Signal-Regulated Kinase) inhibitor; antitumor agent.	Aronov AM, et al. J Med Chem. 2009, 52(20), 6362-6368.
T3156	Ciliobrevin A	HPI-4;Hedgehog Pathway Inhibitor 4	302803-72-1	Clc1ccc(C(=O)C(\C#N)=C2/NC(=O)c3ccccc3N2)c(Cl)c1	C17H9Cl2N3O2	358.18	GPCR/G Protein; Stem Cells	Hedgehog/Smoothened inhibitor	Hedgehog	Ciliobrevin A is a hedgehog (Hh) signaling pathway inhibitor with IC50 less than 10 μM.	Hyman JM, et al. Proc Natl Acad Sci U S A. 2009, 106(33):14132-7.
T3153	Serabelisib	INK1117;MLN1117;TAK-117	1268454-23-4	C1COCCN1C(=O)c1cnc2n1cc(cc2)c1cc2c(cc1)oc(n2)N	C19H17N6O3	363.37	PI3K/Akt/mTOR signaling	mTOR inhibitor; PI3K inhibitor	mTOR; p110α; p110β; p110γ; p110δ	MLN1117 (INK1117) is a p110α/β/γ/δ inhibitor (IC50: 15/4.5/1.9/13.39 μM).	Yap TA, et al. Curr Opin Pharmacol. 2015 Aug;23:98-107.
T3144	Wnt agonist 1	BML-284	853220-52-7	COc1cccc(c1)-c1cc(NCc2ccc3OCOc3c2)nc(N)n1	C19H18N4O3·HCl	386.83	Cytoskeletal Signaling; Stem Cells	Wnt/beta-catenin inhibitor	Wnt	Wnt agonist 1 (BML-284) is a potent, selective and , cell-permeable Wnt signaling activator.	Angew Chem Int Ed Engl. 2005, 44(13), 1987-1990.
T3138	Astaxanthin	β-Carotene-4,4'-dione;trans-Astaxanthin;AstaXin;AstaREAL;Ovoester	472-61-7	C/C(=C\C=C\C=C(/C)\C=C\C=C(/C)\C=C\C1=C(C)C(=O)[C@H](CC1(C)C)O)/C=C/C=C(\C)/C=C/C1=C(C)C(=O)[C@H](CC1(C)C)O	C40H52O4	596.84	Metabolism	PPAR	PPARγ	Astaxanthin is a keto-carotenoid in the terpenes class of chemical compounds. It is classified as a xanthophyll but it is a carotenoid with no vitamin A activity. It is present in most red-colored aquatic organisms. Astaxanthin has shown to mediate anti-oxidant and anti-inflammatory actions. It may be found in fish feed or some animal food as a color additive.	Zhang J, et al. J Cell Mol Med. 2015 Sep;19(9):2215-31.
T3134	Mirin		1198097-97-0	NC1=NC(=O)\C(S1)=C\c1ccc(O)cc1	C10H8N2O2S	220.25	DNA Damage/DNA Repair; PI3K/Akt/mTOR signaling	ATM/ATR inhibitor	MRN	Mirin is a potent Mre11–Rad50–Nbs1 (MRN) complex inhibitor, and inhibits Mre11-associated exonuclease activity.	Dupré A, et al. Nat Chem Biol. 2008, 4(2), 119-125.
T3132	SC66		871361-88-5	O=C1\C(CCC\C1=C/c1ccncc1)=C\c1ccncc1	C18H16N2O	276.33	Cytoskeletal Signaling; PI3K/Akt/mTOR signaling	Akt inhibitor	Akt	SC66 is a AKT inhibitor in HepG2, HA22T/VGH, and PLC/PRF/5 cells (IC50: about 0.75 μg/ml, at 72 h).	Cusimano A, et al. Oncotarget. 2015 Jan 30;6(3):1707-22.
T3107	Alvelestat	AZD9668;Avelestat	848141-11-7	Cc1c(cc(C(=O)NCc2ccc(cn2)S(C)(=O)=O)c(=O)n1-c1cccc(c1)C(F)(F)F)-c1ccnn1C	C25H22F3N5O4S	545.53	Proteases/Proteasome	Serine Protease inhibitor	neutrophil elastase; neutrophil elastase	Alvelestat is an orally bioavailable, selective and reversible inhibitor of human neutrophil elastase (NE), with potential anti-inflammatory activity.	Stevens T, et al. J Pharmacol Exp Ther. 2011, 339(1), 313-320.
T3104	LY2608204		1234703-40-2	C1CCC(CC1)[C@@H]1C[C@]1(C(=O)Nc1ncc(s1)SCCN1CCCC1)c1ccc(cc1)S(=O)(=O)C1CC1	C28H37N3O3S3	559.81	Metabolism	Glucokinase activator	glucokinase	LY2608204 has been used in trials studying the treatment of Diabetes Mellitus, Type 2.	Gupta, M., & Vadde, R. (2019). Insights into the structure–function relationship of both wild and mutant zinc transporter ZnT8 in human: a computational structural biology approach. Journal Of Biomolecular Structure And Dynamics, 1-15. doi: 10.1080/07391102.2019.1567391
T3101	NQDI1	NQDI 1;NQDI-1	175026-96-7	CCOC(=O)c1c2-c3ccccc3C(=O)c3cccc([nH]c1=O)c23	C19H13NO4	319.31	Apoptosis; MAPK	ASK inhibitor; MAPK inhibitor	ASK1; MAP3K5	NQDI-1 is a selective inhibitor of apoptosis signal-regulating kinase 1 (ASK1, MAP3K5) (IC50/Ki: 3 μM/500 nM).	Hao H, et al. Mol Med Rep. 2016, 13(6):4585-4592.
T3090	Abietic Acid	Sylvic acid;Abietate;L-Abietic acid;Rosin Acid	514-10-3	CC(C)C1=CC2=CC[C@@H]3[C@@]([C@H]2CC1)(CCC[C@@]3(C)C(=O)O)C	C20H30O2	302.45	Metabolism; Proteases/Proteasome	MMP inhibitor; PPAR activator	MMP-1; PPARα; PPARγ	Abietic Acid is the primary component of resin acid isolated from rosin.	Jeon Y, et al. Exp Dermatol. 2015 Feb;24(2):140-5.
T3079	GSK1838705A		1116235-97-2	c1(nc(nc2c1cc[nH]2)Nc1c(cc2c(c1)N(CC2)C(=O)CN(C)C)OC)Nc1c(c(ccc1)F)C(=O)NC	C27H29FN8O3	532.57	Angiogenesis; MAPK; PI3K/Akt/mTOR signaling; Tyrosine Kinase/Adaptors	ALK inhibitor; IGF-1R inhibitor; JNK inhibitor; S6 Kinase inhibitor	ALK; IGF-1R; Insulin Receptor; JNK3; RSK1	GSK1838705A is an effective IGF-1R inhibitor (IC50: 2.0 nM), modestly potent to IR (IC50: 1.6 nM) and ALK (IC50: 0.5 nM), respectively, and little inhibition to other protein kinases.	Sabbatini P, et al. Mol Cancer Ther. 2009, 8(10), 2811-2820.
T3077	SB216763		280744-09-4	N1C(=O)C(=C(C1=O)c1cn(c2c1cccc2)C)c1c(cc(cc1)Cl)Cl	C19H12N2O2Cl2	371.22	PI3K/Akt/mTOR signaling; Stem Cells	GSK-3 inhibitor	GSK-3α; GSK-3β	SB216763 is an effective and specific GSK-3α/β inhibitor (IC50: 34.3 nM).	Coghlan MP, et al. Chem Biol, 2000, 7(10), 793-803.
T3076	GLPG0634 analogue	GLPG0634 analog	1206101-20-3	O=C(C1CC1)Nc1nn2c(c3ccc(OCc4ccc(C#N)nc4)cc3)cccc2n1	C21H23N5O3S	425.5	Angiogenesis; Chromatin/Epigenetic; JAK/STAT signaling; Stem Cells	JAK inhibitor	JAK1; JAK2; JAK3	GLPG0634 (analog) is a specific JAK1 inhibitor with IC50 of 10/28/810/116 nM for JAK1/2/3 and TYK2, respectively.	Van Rompaey L, et al. J Immunol. 2013, 191(7), 3568-3577.
T3072	XL019		945755-56-6	C1C[C@H](NC1)C(=O)Nc1ccc(cc1)c1nc(ncc1)Nc1ccc(cc1)N1CCOCC1	C25H28N6O2	444.53	Angiogenesis; Chromatin/Epigenetic; Tyrosine Kinase/Adaptors; JAK/STAT signaling; Stem Cells	FLT inhibitor; JAK inhibitor; PDGFR inhibitor	FLT3; JAK1; JAK2; JAK3; PDGFRβ	XL019 is a potent and selective JAK2 inhibitor with IC50 of 2.2 nM, 100 fold selectivity over JAK1.	Forsyth T, et al. Bioorg Med Chem Lett, 2012, 22(24), 7653-7658.
T3070	GANT61	NSC 136476	500579-04-4	C1(N(CCCN1Cc1c(N(C)C)cccc1)Cc1c(N(C)C)cccc1)c1ccncc1	C27H35N5	429.6	GPCR/G Protein; Stem Cells	Hedgehog/Smoothened inhibitor	GLI1	GANT 61 is an inhibitor for Gli1 and Gli2.	Lauth M, et al. Proc Natl Acad Sci, 2007, 104(20), 8455-8560
T3069	AZD1480		935666-88-9	C[C@H](Nc1ncc(Cl)c(Nc2cc(C)[nH]n2)n1)c1ncc(F)cn1	C14H14ClFN8	348.77	Angiogenesis; Chromatin/Epigenetic; JAK/STAT signaling; Stem Cells	JAK inhibitor	JAK2	AZD1480 is a novel ATP-competitive JAK2 inhibitor (IC50: 0.26 nM), selectivity act against Tyk2 and JAK3, and to a smaller extent against JAK1. AZD1480 has been used in trials studying the treatment of Solid Malignancies, Post-Polycythaemia Vera, Primary Myelofibrosis (PMF), and Essential Thrombocythaemia Myelofibrosis.	E Derenzini, et al. Blood Cancer J, 2011, 1(12), e46.
T3068	AT9283	J-504568	896466-04-9	O=C(NC1CC1)Nc1c[nH]nc1-c1nc2cc(CN3CCOCC3)ccc2[nH]1	C19H23N7O2	381.43	Angiogenesis; Cell Cycle/Checkpoint; Chromatin/Epigenetic; Cytoskeletal Signaling; JAK/STAT signaling; Stem Cells	Aurora Kinase inhibitor; Bcr-Abl inhibitor; JAK inhibitor	Aurora A; Aurora B; Abl1 (T315I); JAK2; JAK3	AT9283 is an effective multi-targeted inhibitor of JAK2(IC50=1.2 nM) and JAK3(IC50=1.1 nM), Aurora A, Aurora B and Abl(T315I).	Howard S, et al. J Med Chem, 2009, 52(2), 379-388.
T3067	Tideglusib	NP031112;NP-12	865854-05-3	c1ccc(cc1)Cn1c(=O)n(sc1=O)c1cccc2ccccc12	C19H14N2O2S	334.39	PI3K/Akt/mTOR signaling; Stem Cells	GSK-3 inhibitor	GSK-3β	Tideglusib, a non-ATP competitive inhibitor of glycogen synthase kinase 3 (GSK-3), is with anti-inflammatory and neuroprotective activities.	Domínguez JM, et al. J Biol Chem, 2012, 287(2), 893-90
T3065	TG101209		936091-14-4	Cc1cnc(nc1Nc1cc(ccc1)S(=O)(=O)NC(C)(C)C)Nc1ccc(cc1)N1CCN(CC1)C	C26H35N7O2S	509.67	Angiogenesis; Apoptosis; Chromatin/Epigenetic; Tyrosine Kinase/Adaptors; JAK/STAT signaling; Stem Cells	c-RET inhibitor; FLT inhibitor; JAK inhibitor	RET; FLT3; JAK2; JAK3	TG101209 is a selective JAK2 inhibitor with IC50 of 6 nM.	Pardanani A, et al, Leukemia, 2007, 21(8), 1658-1668.
T3062	WIKI4		838818-26-1	COc1ccc(cc1)-n1c(SCCCN2C(=O)c3cccc4cccc(C2=O)c34)nnc1-c1ccncc1	C29H23N5O3S	521.59	Metabolism	PPAR inhibitor	TNKS2	WIKI4 is a potent inhibitor of Wnt/β-catenin signaling and tankyrase 2 (TNKS2).	James RG, et al. PLoS One. 2012, 7(12), e50457.
T3056	Bavachinin	Bavachinin A;7-O-Methylbavachin	19879-30-2	COc1cc2O[C@@H](CC(=O)c2cc1C\C=C(\C)C)c1ccc(O)cc1	C21H22O4	338.4	Metabolism	PPAR	PPAR	Bavachinin(7-O-Methylbavachin) is a natural compound isolated from the Chinese herb Fructus Psoraleae with potent anti-angiogenic activity.	Chen X, et al. FEBS Lett. 2013 Sep 17;587(18):2930-5.
T3042	JAK2 Inhibitor V	Z3;NSC 42834;JAK2 Inhibitor V Z3	195371-52-9	O=C(C(CCc1ccccn1)(CCc1ccccn1)C)c1ccccc1	C23H24N2O	344.45	Angiogenesis; Chromatin/Epigenetic; JAK/STAT signaling; Stem Cells	JAK inhibitor	JAK2; JAK2 (V617F)	NSC 42834(JAK2 Inhibitor V, Z3) is a novel specific inhibitor of Jak2, inhibiting Jak2-V617F and Jak2-WT autophosphorylation in a dose-dependent manner.	Jacqueline Sayyah, et al. Mol Y Ther 2008;7(8):2308-18.
T3032	VE821	VE 821;VE-821;ATR Inhibitor IV	1232410-49-9	CS(=O)(=O)c1ccc(cc1)-c1cnc(N)c(n1)C(=O)Nc1ccccc1	C18H16N4O3S	368.41	DNA Damage/DNA Repair; PI3K/Akt/mTOR signaling	ATM/ATR	ATR	VE-821 is a selective ATP competitive inhibitor of ATR( Ki/IC50: 13/26 nM in cell-free assays).	Reaper PM, et al. Selective killing of ATM- or p53-deficient cancer cells through inhibition of ATR. Nat Chem Biol. 2011 Apr 13;7(7):428-30.
T3025	Asiaticoside	Madecassol;Ba 2742;BRN0078195;CCRIS8995;NSC166062;Emdecassol	16830-15-2	C[C@@H]1CC[C@@]2(CC[C@]3(C)C(=CC[C@@H]4[C@@]5(C)C[C@@H](O)[C@H](O)[C@@](C)(CO)[C@@H]5CC[C@@]34C)[C@@H]2[C@H]1C)C(=O)O[C@@H]1O[C@@H](CO[C@@H]2O[C@H](CO)[C@@H](O[C@@H]3O[C@@H](C)[C@H](O)[C@@H](O)[C@H]3O)[C@H](O)[C@H]2O)[C@@H](O)[C@H](O)[C@H]1O	C48H78O19	959.15	MAPK; Stem Cells	p38 MAPK inhibitor; TGF-beta/Smad inhibitor	p38 MAPK; TGFβ1	Asiaticoside (Madecassol) is the active chemical component of the plant Centella asiatica. Asiaticoside is used to study potential treatments for wounds and burns.	Luo Y, et al. Mol Med Rep. 2015 Dec;12(6):8294-300.
T3012	Mangiferin	Alpizarin;Chinomin;Hedysarid	4773-96-0	c1c2c(cc(c1O)O)oc1cc(c(c(c1c2=O)O)[C@H]1[C@@H]([C@H]([C@@H]([C@H](O1)CO)O)O)O)O	C19H18O11	422.35	Immunology/Inflammation;NF-κB	Nrf2;NF-κB	Nrf2;p50;p65	Mangiferin is used for antidiabetes. Extracted from Mangifera indica L..	Miura T, et al. Phytomedicine. 2001 Mar;8 (2):85-7.
T3001	Honokiol	NSC 293100	35354-74-6	C=CCc1cc(c(cc1)O)c1cc(c(cc1)O)CC=C	C18H18O2	266.32	Cytoskeletal Signaling; MAPK; PI3K/Akt/mTOR signaling	Akt inhibitor; MEK inhibitor	P-Akt; MEK	Honokiol is the active principle of magnolia extract. It inhibits the activation of Akt and enhances the phosphorylation of ERK1/ERK2.	Bai X, et al. J Biol Chem, 2003, 278(37), 35501-35507.
T3000	Magnolol	NSC 293099;5,5'-Diallyl-2,2'-biphenyldiol	528-43-8	Oc1c(cc(CC=C)cc1)c1c(O)ccc(CC=C)c1	C18H18O2	266.32	Apoptosis; Metabolism; NF-Κb	NF-κB inhibitor; p53 activator; PPAR inhibitor	NF-κB; p53; PPARγ	Magnolol is a dual agonist of RXRα( EC50=10.4 μM) and PPARγ(EC50=17.7 μM). It blocks TNF-α-induced NF-KB activation.	Ai J, et al. Pharmacology, 2001, 63(1), 34-41.
T2S2264	Linalool	Phantol;(±)-Linalool;Linalol	78-70-6	C\C(C)=C/CCC(C)(O)C=C	C10H18O	154.25	Apoptosis; Immunology/Inflammation; NF-Κb	TNF inhibitor	TNF-α; IL-6	1. Linalool, a natural compound of the essential oils, has been shown to have antinociceptive, antimicrobial, and anti-inflammatory properties. 2. Linalool was protected against LPS/GalN-induced liver injury through induction of antioxidant defense via Nrf2 activating and reduction inflammatory response via NF-κB inhibition. 3. Linalool biosynthesis and accumulation might be involved in plant def…	Coelho VR, et al. Phytomedicine. 2011, 18(10):896-901.
T2S0731	Trilobatin	P-Phlorizin	4192-90-9	OC[C@H]1O[C@@H](Oc2cc(O)c(C(=O)CCc3ccc(O)cc3)c(O)c2)[C@H](O)[C@@H](O)[C@@H]1O	C21H24O10	436.41	Apoptosis	TNF	TNF-α	Trilobatin has anti-oxidant effect, can increase superoxide dismutase (SOD) activity.Trilobatin has anti-inflammatory effect, it potentially inhibits the lipopolysaccharide (LPS)-induced inflammatory response by suppressing the NF-κB signaling pathway.Trilobatin shows a strong inhibitory activity against α-glucosidase and a moderate inhibitory activity against α-amylase for management of postpran…	Fan X , Zhang Y , Dong H , et al. Trilobatin attenuates the LPS-mediated inflammatory response by suppressing the NF-κB signaling pathway[J]. Food Chemistry, 2015, 166:609-615.
T2P2919	(4S)-4-Hydroxy-L-isoleucine	Hydroxyisoleucine	55399-93-4	C[C@H](O)[C@H](C)[C@H](N)C(O)=O	C6H13NO3	147.17	PI3K/Akt/mTOR signaling	PI3K	PI3K	4-Hydroxyisoleucine (HIL) from fenugreek (Trigonella foenum-graecum) seeds is a potential insulinotropic (anti-diabetic) and anti-obesity amino acid. HIL stimulates glucose-dependent insulin secretion from pancreatic cells. HIL activates insulin receptor substrate-associated phosphoinositide 3 (PI3) kinase activity. HIL reduces plasma levels of triglycerides, free fatty acids and cholesterol.
T2A2481	Taurochenodeoxycholic Acid	12-Deoxycholyltaurine;Taurochenodeoxycholate;TCDCA;Chenodeoxycholyltaurine;Chenyltaurine	516-35-8	C[C@H](CCC(=O)NCCS(O)(=O)=O)[C@H]1CC[C@H]2[C@@H]3[C@H](O)C[C@@H]4C[C@H](O)CC[C@]4(C)[C@H]3CC[C@]12C	C26H45NO6S	499.7	Apoptosis	Caspase; TNF	Caspase; TNF-α	Taurochenodeoxycholic acid is one of the main bioactive substances of animals' bile acid.	Wang X, et al. Taurochenodeoxycholic acid induces NR8383 cells apoptosis via PKC/JNK-dependent pathway. Eur J Pharmacol. 2016 Sep 5;786:109-15.
T2993	Cordycepin	3'-Deoxyadenosine	73-03-0	C1[C@H](O[C@H]([C@@H]1O)n1cnc2c1ncnc2N)CO	C10H13N5O3	251.24	Apoptosis	TNF inhibitor	TNF-α	Cordycepin is a purine nucleoside antimetabolite and antibiotic isolated from the fungus Cordyceps militaris with potential antineoplastic activity.	Yang J, et al. Int J Immunopathol Pharmacol. 2015 Sep;28(3):296-307.
T2968	Hyodeoxycholic acid	HDCA;NSC 60672;α-Hyodeoxycholic Acid	83-49-8	C[C@H](CCC(=O)O)[C@H]1CC[C@@H]2[C@@]1(CC[C@H]1[C@H]2C[C@@H]([C@H]2[C@@]1(CC[C@H](C2)O)C)O)C	C24H40O4	392.58	Metabolism	FXR antagonist	FXR	Hyodeoxycholic Acid has been used in trials studying the treatment of Hypercholesterolemia.	Shih DM, et al. FASEB J. 2013 Sep;27(9):3805-17.
T2966	Beta-Sitosterol	22,23-Dihydrostigmasterol;β-Sitosterol;SKF 14463;Azuprostat;Betaprost;Cupreol	83-46-5	[C@@H]1(O)CC2=CC[C@@H]3[C@@H]([C@]2(CC1)C)CC[C@]1([C@H]3CC[C@@H]1[C@@H](CC[C@H](C(C)C)CC)C)C	C29H50O	414.72	Metabolism	Lipase inhibitor	PPL	β-Sitosterol has recently been shown to induce G2/M arrest, endoreduplication, and apoptosis through the Bcl-2 and PI3K/Akt signaling pathways. β-Sitosterol, a main dietary phytosterol found in plants, may have the potential for prevention and therapy for human cancer. Although the exact mechanism of action of β-sitosterols is unknown, it may be related to cholesterol metabolism or anti-inflammat…	Ong SL, et al. Porcine Pancreatic Lipase Inhibitory Agent Isolated from Medicinal Herb and Inhibition Kinetics of Extracts from Eleusine indica (L.) Gaertner. J Pharm (Cairo). 2016;2016:8764274.
T2961	Notoginsenoside R1	Sanqi glucoside R1;Sanchinoside R1	80418-24-2	[C@@H]1([C@@H]([C@H]([C@@H]([C@H](O1)CO)O)O)O)O[C@@](C)(CCC=C(C)C)[C@H]1CC[C@]2([C@@]3(C[C@@H]([C@H]4C([C@H](CC[C@@]4([C@H]3C[C@H]([C@H]12)O)C)O)(C)C)O[C@H]1[C@@H]([C@H]([C@@H]([C@H](O1)CO)O)O)O[C@H]1[C@@H]([C@H]([C@@H](CO1)O)O)O)C)C	C47H80O18	933.13	MAPK	ERK inhibitor	ERK1; ERK2	Notoginsenoside R1 has been shown to exhibit antioxidant, antiapoptotic, anti-inflammatory, and immune-stimulatory properties.	Xu Y, et al. Am J Chin Med. 2014;42(4):799-816.
T2938	Polydatin	Piceid	65914-17-2	C1=CC(=CC=C1/C=C/C2=CC(=CC(=C2)O[C@H]3[C@@H]([C@H]([C@@H]([C@H](O3)CO)O)O)O)O)O	C20H22O8	390.39	Metabolism	Phospholipase inhibitor	PLA2	Polydatin, or Piceid, is a natural precursor and glycoside form of resveratrol with a monocrystalline structure. While it is isolated from the bark of Picea sitchensis or Polygonum cuspidatum, Polydatin may be detected in grape, peanut, hop cones, red wines, hop pellets, cocoa-containing products, chocolate products and many daily diets. Polydatin possesses anti-inflammatory, immunoregulatory, an…	Shiyu S, et al. BMC Cell Biol, 2011, 25, 12:31.
T2932	Ginsenoside Rh1	Sanchinoside B2;Sanchinoside Rh1;Prosapogenin A2;20(S)-Ginsenoside Rh1	63223-86-9	C\C(C)=C\CC[C@](C)(O)[C@H]1CC[C@]2(C)[C@@H]1[C@H](O)C[C@@H]1[C@@]3(C)CC[C@H](O)C(C)(C)[C@@H]3[C@H](C[C@@]21C)O[C@@H]1O[C@H](CO)[C@@H](O)[C@H](O)[C@H]1O	C36H62O9	638.87	Apoptosis; Cell Cycle/DNA Damage; Immunology/Inflammation	IL Receptor; PPAR; TNF Receptor	IL Receptor; PPAR; TNF Receptor	Ginsenoside Rg1, one of the main constituents of Panax ginseng, exhibits anti-inflammatory effect.	Luo SL, et al. Lett Appl Microbiol. 2015 Jan;60(1):72-8.
T2925	Schizandrin B	gamma-Schisandrin;Wuweizisu-B;Schisandrin B;Schisandrin B (Sch B)	61281-37-6	C[C@@H]1Cc2cc3c(c(c2c2c(c(c(cc2C[C@@H]1C)OC)OC)OC)OC)OCO3	C23H28O6	400.46	DNA Damage/DNA Repair; PI3K/Akt/mTOR signaling	ATM/ATR inhibitor	ATR	Schisandrin B has an antioxidant effect on rodent liver and heart.	Wu YF, et al. World J Gastroenterol, 2004, 10(20), 2944-2948.
T2924	Phloretin	RJC 02792;NSC 407292;Dihydronaringenin	60-82-2	c1(c(c(cc(c1)O)O)C(=O)CCc1ccc(cc1)O)O	C15H14O5	274.28	GPCR/G Protein	SGLT inhibitor	SGLT1; SGLT2	Phloretin is a well-known inhibitor of eukaryotic urea transporters, blocks VacA-mediated urea and ion transport. Phloretin is a dihydrochalcone, a type of natural phenols. It can be found in apple tree leaves and the Manchurian apricot. It promotes potent antioxidative activities in peroxynitrite scavenging and the inhibition of lipid peroxidation. It has been found to inhibit the growth of seve…	Chan SS, et al. Am J Physiol, 1962, 203, 975-979.
T2922	Phlorizin	NSC 2833;Floridzin;Phloridzin	60-81-1	O([C@H]1[C@H](O)[C@@H](O)[C@H](O)[C@H](O1)CO)c1c(c(cc(c1)O)O)C(=O)CCc1ccc(cc1)O	C21H24O10	436.42	GPCR/G Protein	SGLT inhibitor	hSGLT1; hSGLT2	Phlorizin is a non-selective SGLT inhibitor found in apple, for hSGLT1( Ki=300 nM) and hSGLT2( Ki=39 nM) .	Taton J, et al. Endokrynol Pol, 2010, 61(3), 303-310.
T2907	Tanshinone I	Tanshinone A	568-73-0	Cc1cccc2c1ccc1c2C(=O)C(=O)c2c1occ2C	C18H12O3	276.29	Metabolism	Phospholipase inhibitor	PLA2	Tanshinone I, an active principle isolated from the herbal medicine Salvia miltiorrhiza, displays cytotoxicity against tumor cells.	Kim SY, et al. Phytother Res, 2002, 16(7), 616-620.
T2895	Lupeol	Fagarasterol;(3β,13ξ)-Lup-20(29)-en-3-ol;Clerodol;Monogynol B;Farganasterol	545-47-1	[C@H]12[C@@](CC[C@]3([C@@]4(CC[C@H]5C([C@H](CC[C@@]5([C@H]4CC[C@H]13)C)O)(C)C)C)C)(CC[C@H]2C(=C)C)C	C30H50O	426.73	Cytoskeletal Signaling; PI3K/Akt/mTOR signaling	Akt inhibitor	P-Akt	Lupeol is a novel androgen receptor inhibitor with anti-inflammatory and antioxidant activity.	Liu Y, et al. Technol Y Res Treat. 2015 Oct 6. pii: 1533034615609014.
T2879	Fisetin		528-48-3	c1cc(c(cc1c1c(c(=O)c2c(o1)cc(cc2)O)O)O)O	C15H10O6	286.24	Chromatin/Epigenetic; DNA Damage/DNA Repair	Sirtuin activator	SIRT	Fisetin (Fustel), an agent extracted from Rhus succedanea L, can modulate sirtuins.	Kim SC, et al. Biochem Biophys Res Commun. 2015 Nov 27;467(4):638-44.
T2873	Ginsenoside Rg2	Panaxoside Rg2;Prosapogenin C2;Chikusetsusaponin I;(20S)Ginsenoside Rg2	52286-74-5	C[C@@H]1O[C@@H](O[C@@H]2[C@@H](O)[C@H](O)[C@@H](CO)O[C@H]2O[C@H]2C[C@]3(C)[C@H](C[C@@H](O)[C@@H]4[C@H](CC[C@@]34C)[C@@](C)(O)CC\C=C(/C)C)[C@@]3(C)CC[C@H](O)C(C)(C)[C@H]23)[C@H](O)[C@H](O)[C@H]1O	C42H72O13	785.01	PI3K/Akt/mTOR signaling; Stem Cells	GSK-3 antagonist	GSK-3β	Ginsenoside Rg2 is one of the major active components of ginseng, act as an NF-κB inhibitor.	Cho YS, et al. Korean J Physiol Pharmacol. 2013 Apr;17(2):133-7.
T2872	Ginsenoside Re	Panaxoside Re;Sanchinoside Re;Ginsenoside B2;Chikusetsusaponin Ivc	52286-59-6	C[C@@H]1O[C@@H](O[C@@H]2[C@@H](O)[C@H](O)[C@@H](CO)O[C@H]2O[C@H]2C[C@]3(C)[C@H](C[C@@H](O)[C@@H]4[C@H](CC[C@@]34C)[C@](C)(CC\C=C(/C)C)O[C@@H]3O[C@H](CO)[C@@H](O)[C@H](O)[C@H]3O)[C@@]3(C)CC[C@H](O)C(C)(C)[C@H]23)[C@H](O)[C@H](O)[C@H]1O	C48H82O18	947.14	MAPK; Neuroscience; NF-κB	Amyloid-β; JNK; NF-κB	Amyloid-β; JNK; NF-κB	Ginsenoside Re may have properties that inhibit or prevent the growth of tumors.	Nam Y, et al. J Appl Toxicol. 2015 Aug;35(8):927-44.
T2867	Diosgenin	Nitogenin	512-04-9	C[C@H]1[C@H]2[C@H](C[C@H]3[C@@H]4CC=C5C[C@@H](O)CC[C@]5(C)[C@H]4CC[C@]23C)O[C@]11CC[C@@H](C)CO1	C27H42O3	414.63	JAK/STAT Signaling; Stem Cells	STAT	STAT3	Diosgenin is a spirostan found in DIOSCOREA and other plants. It has favorable effects in the improvement of diabetes and regulation of lipid metabolism.	Wu L, et al. Biol Reprod. 2015 Jan;92(1):24.
T2859	Biochanin A	Olmelin;4-Methylgenistein	491-80-5	COc1ccc(cc1)c1coc2cc(O)cc(O)c2c1=O	C16H12O5	284.26	Angiogenesis; Metabolism; JAK/STAT signaling; Tyrosine Kinase/Adaptors	EGFR inhibitor; FAAH inhibitor	EGFR; FAAH (human); FAAH (mouse); FAAH (rat)	Biochanin A is an isoflavone derivative isolated from red clover Trifolium pratense with anticarcinogenic properties. Biochanin A is a naturally occurring fatty acid amide hydrolase (FAAH) inhibitor.	Akiyama T, et al. J Biol Chem, 1987, 262(12), 5592-5595.
T2858	Baicalein	5,6,7-Trihydroxyflavone	491-67-8	c1ccc(cc1)c1cc(=O)c2c(c(c(cc2o1)O)O)O	C15H10O5	270.24	Immunology/Inflammation	ROS inhibitor	XO	Baicalein is a xanthine oxidase inhibitor.	Shieh DE,et al. Antioxidant and free radical scavenging effects of baicalein, baicalin and wogonin. Anticancer Res. 2000 Sep-Oct;20(5A):2861-5.
T2854	Forsythin	Phillyrin	487-41-2	[C@@H]1([C@@H]([C@H]([C@@H]([C@H](O1)CO)O)O)O)Oc1c(cc(cc1)[C@H]1OC[C@H]2[C@@H]1CO[C@H]2c1cc(c(cc1)OC)OC)OC	C27H34O11	534.56	PI3K/Akt/mTOR signaling	AMPK	AMPK	Phillyrin is a novel AMPK activator, has anti-obesity effects in nutritive obesity mice, it can prevent lipid accumulation in HepG2 cells by blocking the expression of SREBP-1c and FAS through LKB1/AMPK activation. Phillyrin may be a new preventive agent of acute lung injury in the clinical setting, it potentially contributes to the suppression of the activation of MAPK and NF-κB pathways, it als…	Do MT, et al. Phillyrin attenuates high glucose-induced lipid accumulation in human HepG2 hepatocytes through the activation of LKB1/AMP-activated protein kinase-dependent signalling. Food Chem. 2013 Jan 15;136(2):415-25.
T2853	Curcumol	(-)-Curcumol	4871-97-0	C1C[C@@H]([C@@]23C[C@H]([C@@](CC(=C)[C@H]12)(O3)O)C(C)C)C	C15H24O2	236.35	Angiogenesis; Chromatin/Epigenetic; JAK/STAT signaling; Stem Cells	JAK inhibitor	JAK	Curcumol, a pure monomer isolated extracted from Rhizoma Curcumaeis, has antitumor activities.	Zhang W, et al. Med Oncol, 2011, 28(1), 307-314.
T2841	Plumbagin	2-Methyljuglone;Plumbagine;Plumbaein;Plumbagone	481-42-5	CC1=CC(=O)c2c(O)cccc2C1=O	C11H8O3	188.18	Immunology/Inflammation	ROS agonist	ROS	Plumbagin is a yellow dye, formally derived from naphthoquinone. It is named after the plant genus Plumbago, from which it was originally isolated. It is also commonly found in the carnivorous plant genera Drosera and Nepenthes. It is also a component of the black walnut drupe.	Sumsakul W,et al. Asian Pac J Trop Med. 2015 Nov;8(11):914-918.
T2840	Phloracetophenone	1-(2,4,6-Trihydroxyphenyl)ethanone;2,4,6-trihydroxyacetophenone	480-66-0	CC(=O)c1c(cc(cc1O)O)O	C8H8O4	168.15	Others	Others inhibitor	Others	2', 4', 6'-Trihydroxyacetophenone has antiobesity and hypolipidemic effects, may be partly mediated by delaying the intestinal absorption of dietary fat by inhibiting pancreatic lipase activity.	Lai YH, et al. Rapid Commun Mass Spectrom. 2014 Aug 15;28(15):1716-22.
T2836	Isorhamnetin	3'-Methylquercetin;3-methylquercetin;3'-Methoxyquercetin;Isorhamnetol	480-19-3	COc1c(ccc(c1)c1c(c(=O)c2c(cc(cc2o1)O)O)O)O	C16H12O7	316.27	MAPK; PI3K/Akt/mTOR	MEK; PI3K	MEK; PI3K	Isorhamnetin is the methylated metabolite of quercetin. Quercetin is an important dietary flavonoid with in vitro antioxidant activity. Isorhamnetin prevents endothelial cell injuries from oxidized LDL via inhibition of lectin-like ox-LDL receptor-1 upregulation, interference of ox-LDL-mediated intracellular signaling pathway (p38MAPK activation, NF-kappaB nuclear translocation, eNOS expression) …	Han X, et al. Biomol Ther (Seoul). 2015 Jul;23(4):357-66.
T2827	Asiatic acid	Dammarolic acid;Asiantic acid	464-92-6	C[C@@H]1CC[C@@]2(CC[C@@]3(C(=CC[C@H]4[C@]3(CC[C@@H]3[C@@]4(C[C@H]([C@@H]([C@@]3(C)CO)O)O)C)C)[C@@H]2[C@H]1C)C)C(=O)O	C30H48O5	488.7	MAPK	p38 MAPK inhibitor	p38 MAPK	Asiatic acid is the aglycone of asiaticoside used in wound healing with antioxidant, anti-inflammatory, and neuroprotective properties.	Bunbupha S, et al. Clin Exp Pharmacol Physiol. 2015 Nov;42(11):1189-97.
T2825	Cyclopamine	11-Deoxojervine	4449-51-8	C[C@@H]1[C@@H]2NC[C@@H](C)C[C@H]2O[C@]11CC[C@H]2[C@@H]3CC=C4C[C@@H](O)CC[C@]4(C)[C@H]3CC2=C1C	C27H41NO2	411.63	GPCR/G Protein; Stem Cells	Hedgehog/Smoothened	Smoothened	Cyclopamine, a Smoothened (Smo) antagonist (IC50: 46 nM in TM3Hh12 cells), belongs to the group of steroidal jerveratrum alkaloids.	Peukert S, et al. Identification and structure-activity relationships of ortho-biphenyl carboxamides as potent Smoothened antagonists inhibiting the Hedgehog signaling pathway. Bioorg Med Chem Lett. 2009 Jan 15;19(2):328-31.
T2818	Methyl Vanillate		3943-74-6	COC(=O)c1cc(OC)c(O)cc1	C9H10O4	182.17	Cytoskeletal Signaling; Stem Cells	Wnt/beta-catenin activator	Wnt	Methyl vanillate is Hovenia Dulcis Thunb extract and its ingredient methyl vanillate activate Wnt/β-catenin pathway and increase bone mass in growing or ovariectomized mice. Methyl vanillate is considered to be a slightly soluble (in water) acidic compound. Methyl vanillate can be synthesized from vanillic acid. Methyl vanillate has been identified in foods such as cow's milk and beer.	Cha PH, et al. PLoS One. 2014 Jan 22;9(1):e85546.
T2807	Caffeic Acid		331-39-5	OC(=O)\C=C\c1ccc(O)c(O)c1	C9H8O4	180.16	Membrane Transporter/Ion Channel; Metabolic Enzyme/Protease	Lipoxygenase; Endogenous Metabolite; TRP/TRPV Channel	5-Lipoxygenase; Endogenous Metabolite; hTRPA1	Caffeic Acid is an orally bioavailable, hydroxycinnamic acid derivative and polyphenol, with potential anti-oxidant, anti-inflammatory, and antineoplastic activities.	Pradhananga S, Shim WS. Eur J Pharmacol. 2015 Sep 5;762:313-21.
T2798	Esculetin	Cichorigenin;Aesculetin	305-01-1	c1cc(=O)oc2cc(c(cc12)O)O	C9H6O4	178.14	Metabolism	Lipoxygenase	Lipoxygenase	Esculetin is a coumarin derivative from various natural plant products with various biological and pharmaceutical properties including anti-edema, anti-inflammatory and anti-tumour effects. It inhibits lipoxygenases (LOs).	Yang JY, et al. Obesity (Silver Spring). 2006, 14(10):1691-9.
T2794	Astilbin	Isoastilbin;Neoastilbin;Neoisoastilbin;Taxifolin 3-O-rhamnoside;Taxifolin 3-rhamnoside	29838-67-3	O1[C@@H](O[C@@H]2[C@H](Oc3c(C2=O)c(O)cc(O)c3)c2cc(O)c(O)cc2)[C@H](O)[C@H](O)[C@@H](O)[C@@H]1C	C21H22O11	450.39	Apoptosis; NF-κB	Keap1-Nrf2; NF-κB; TNF	Keap1-Nrf2; NF-κB; TNF-α	Astilbin is actions Flavonoid phytochemical found in St. John′s wort and Traditional Chinese Medicine herbal preparations.	Diao H, Kang Z, Han F, Jiang W. Food Chem Toxicol. 2014 Jan;63:104-10.
T2790	Oridonin	Isodonol;NSC-250682;Rubescenin;Rubescensin A	28957-04-2	CC1(C)CC[C@H](O)[C@]23CO[C@](O)([C@@H](O)[C@H]12)[C@@]12[C@H](O)[C@@H](CC[C@@H]31)C(=C)C2=O	C20H28O6	364.44	PI3K/Akt/mTOR signaling	Akt	Akt1,Akt2	Oridonin is a diterpenoid isolated from Rabdosia rubescens with anti-tumor, anti-bacterial and anti-inflammatory effects. It acts as an inhibitor of AKT, with IC50s of 8.4 and 8.9 μM for AKT1 and AKT2.	Ikezoe T, et al. Int J Oncol, 2003, 23(4), 1187-1193.
T2789	Scutellarin	Breviscapinun;Breviscapine;Scutellarein-7-glucuronide;Breviscapin	27740-01-8	c1cc(ccc1c1cc(=O)c2c(c(c(cc2o1)O[C@H]1[C@@H]([C@H]([C@@H]([C@H](O1)C(=O)O)O)O)O)O)O)O	C21H18O12	462.37	JAK/STAT Signaling; PI3K/Akt/mTOR signaling; Stem Cells	Akt; STAT	Akt; STAT	Scutellarin, an active flavone isolated from Scutellaria baicalensis, can inhibit RANKL-mediated MAPK and NF-κB signaling pathway in osteoclasts, and down-regulate the STAT3/Girdin/Akt signaling in HCC cells.	Ke Y, et al. Scutellarin suppresses migration and invasion of human hepatocellular carcinoma by inhibiting the STAT3/Girdin/Akt activity. Biochem Biophys Res Commun. 2016 Dec 18. pii: S0006-291X(16)32174-X.
T2766	Arctiin	Arctigenin-4-glucoside;NSC 315527;Arctii	20362-31-6	COc1ccc(C[C@H]2COC(=O)[C@@H]2Cc2ccc(c(c2)OC)O[C@H]2[C@@H]([C@H]([C@@H]([C@@H](CO)O2)O)O)O)cc1OC	C27H34O11	534.55	Metabolism	AdipoR	AdipoR	Arctiin acts on an agonists of the adiponectin receptor 1 with anti-cancer effects.	Matsuzaki Y, et al. Oncol Rep. 2008, 19(3):721-7.
T2746	Sophocarpine	Sophocarpine Monohydrate	145572-44-7	O=C1C=CC[C@@H]2[C@H]3CCCN4CCC[C@@H](CN12)[C@@H]34	C15H22N2O	246.35	AMPK	AMPK	AMPK	Sophocarpine, a major ingredient of Sophora alopecuroides, has a wide range of pharmacological effects.	Zhang Y, et al. Int Immunopharmacol, 2008, 8(13-14), 1767-1772.
T2717	Salidroside	Rhodioloside	10338-51-9	c1cc(ccc1CCO[C@H]1[C@@H]([C@H]([C@@H]([C@H](O1)CO)O)O)O)O	C14H20O7	300.3	PI3K/Akt/mTOR	mTOR	mTOR	Salidroside is a bioactive phenolic glycoside compound isolated from Rhodiola crenulata. It is a prolyl endopeptidase Inhibitor.	Hu X, et al. Cell Biol Toxicol, 2010, 26(6), 499-507.
T2708	SL327	SL 327;SL-327	305350-87-2	NC(Sc1ccc(N)cc1)=C(C#N)c1ccccc1C(F)(F)F	C16H12F3N3S	335.35	DNA Damage/DNA Repair; MAPK	DNA/RNA Synthesis inhibitor; MEK inhibitor	AP-1; MEK1; MEK2	SL327 is a selective inhibitor for MEK1/2 with IC50 of 0.18 μM/0.22 μM; able to transport through the blood-brain barrier.	Scherle PA, wt al. J Biol Chem. 2000, 275(47), 37086-37092.
T2706	Palomid 529	P529;SG 00529	914913-88-5	COc1ccc(COc2c(OC)cc3c(oc(=O)c4c3ccc(c4)C(C)O)c2)cc1	C24H22O6	406.43	PI3K/Akt/mTOR signaling	mTOR inhibitor	mTORC1; mTORC2	Palomid 529 has been used in trials studying the treatment of Age-Related Macular Degeneration.	Xue Q, et al. Cancer Res, 2008, 68(22), 9551-9557.
T2702	IWP2	IWP 2;IWP-2	686770-61-6	CC1=CC2=C(C=C1)N=C(NC(=O)CSC1=NC3=C(SCC3)C(=O)N1C1=CC=CC=C1)S2	C22H18N4O2S3	466.6	Cytoskeletal Signaling; Stem Cells	Wnt/beta-catenin inhibitor	Wnt	IWP-2, an inhibitor of Wnt processing and secretion (IC50=27 nM) in a cell-free assay, selectively blocks Porcn-mediated Wnt palmitoylation.	Chen B, et al. Nat Chem Biol, 2009, 5(2), 100-107.
T2701	GSK1292263		1032823-75-8	o1nc(nc1N1CCC(CC1)COc1cnc(cc1)c1ccc(cc1)S(=O)(=O)C)C(C)C	C23H28N4O4S	456.56	Endocrinology/Hormones	GPR agonist	GPR119	GSK1292263 is a GPR119 agonist and has been investigated for the treatment of DIABETES MELLITUS, TYPE 2.	Zhu X, et al. Eur J Med Chem, 2011, 46(7), 2901-2907.
T2696	PRT062607 hydrochloride	P505-15 Hydrochloride;PRT062607 (P505-15, BIIB057) HCl	1370261-97-4	Cl.N[C@H]1CCCC[C@H]1Nc1ncc(C(N)=O)c(Nc2cccc(c2)-n2nccn2)n1	C19H23N9O·HCl	429.91	Angiogenesis; MAPK	MLK; Src; Syk	MLK1; FGR; Syk	PRT062607 (BIIB-057) is a selective inhibitor of Syk (IC50: 1 nM). It displays at least 80-fold selectivity for Syk over other kinases.	Coffey G, et al. Specific inhibition of spleen tyrosine kinase suppresses leukocyte immune function and inflammation in animal models of rheumatoid arthritis. J Pharmacol Exp Ther. 2012 Feb;340(2):350-9.
T2695	TBB	Casein Kinase II Inhibitor I;NSC 231634;4,5,6,7-tetrabromobenzotriazole	17374-26-4	Brc1c(Br)c(Br)c(Br)c2n[nH]nc12	C6HBr4N3	434.71	Metabolism; PI3K/Akt/mTOR signaling; Cell Cycle/Checkpoint; Stem Cells	Casein Kinase inhibitor; CDK inhibitor; GSK-3 inhibitor	CK2; CDK2; GSK-3β	TBB(NSC 231634) is a highly selective, ATP/GTP-competitive inhibitor of casein kinase-2 (CK2).	De Moliner E, et al. Alternative binding modes of an inhibitor to two different kinases. Eur J Biochem. 2003 Aug;270(15):3174-81.
T2685	KU55933	ATM Kinase Inhibitor	587871-26-9	O=c1cc(oc(c1)-c1cccc2Sc3ccccc3Sc12)N1CCOCC1	C21H17NO3S2	395.49	DNA Damage/DNA Repair; PI3K/Akt/mTOR signaling	ATM/ATR inhibitor; DNA-PK inhibitor; mTOR inhibitor; PI3K inhibitor	ATM; ATR; DNA-PK; mTOR; PI3K	KU-55933 (ATM Kinase Inhibitor) is a potent and specific ATM inhibitor.	Hickson I, et al. Cancer Res. 2004, 64(24), 9152-9159.
T2684	JNJ1661010	JNJ 1661010;JNJ-1661010;Takeda-25	681136-29-8	O=C(Nc1ccccc1)N1CCN(CC1)c1nc(ns1)c1ccccc1	C19H19N5OS	365.45	Metabolism	FAAH inhibitor	FAAH (human); FAAH (rat)	JNJ-1661010 is an effective and specific FAAH inhibitor (IC50: 10/ 12 nM for rat/human), shows >100-fold selectivity for FAAH-1 than FAAH-2.	Karbarz MJ, et al. Anesth Analg, 2009, 108(1), 316-329.
T2682	Acalisib	CAL-120;GS-9820	870281-34-8	C[C@H](Nc1ncnc2nc[nH]c12)c1nc2ccc(F)cc2c(=O)n1-c1ccccc1	C21H16FN7O	401.4	PI3K/Akt/mTOR signaling	PI3K inhibitor	PI3Kδ	Acalisib (GS-9820) is a potent and selective inhibitor of PI3Kδ.	Shugg RP, et al. J Biol Chem. 2013 Dec 6;288(49):35346-57.
T2675	AS 602801	Bentamapimod	848344-36-5	N#CC(c1nc2ccccc2s1)c1ccnc(OCc2ccc(CN3CCOCC3)cc2)n1	C25H23N5O2S	457.55	MAPK	JNK inhibitor	JNK1; JNK2; JNK3	AS 602801(Bentamapimod) is a novel, orally active inhibitor of JNK.	Messoussi A, et al. Recent progress in the design, study, and development of c-Jun N-terminal kinase inhibitors as anticanceragents. Chem Biol. 2014 Nov 20;21(11):1433-43.
T2674	GSK0660		1014691-61-2	COc1c(ccc(c1)Nc1ccccc1)NS(=O)(=O)c1c(scc1)C(=O)OC	C19H18N2O5S2	418.49	Metabolism	PPAR agonist	PPARβ; PPARδ	GSK0660 is an antagonist and inverse agonist of PPARβ/δ.	Savage SR, et al. Mol Vis. 2015 May 20;21:568-76.
T2672	TG100-115		677297-51-7	c1cc(cc(c1)O)c1nc2c(nc1c1cc(ccc1)O)nc(nc2N)N	C18H14N6O2	346.34	PI3K/Akt/mTOR signaling	PI3K inhibitor	PI3Kα; PI3Kβ; PI3Kγ; PI3Kδ	TG100-115 is a PI3Kγ/δ inhibitor (IC50: 83/235 nM), with fewer effects on PI3Kα/β.	Doukas J, et al. Proc Natl Acad Sci U S A, 2006, 103(52), 19866-119871.
T2669	Berzosertib	VX-970;VE-822	1232416-25-9	CNCc1ccc(cc1)-c1cc(on1)-c1nc(cnc1N)-c1ccc(cc1)S(=O)(=O)C(C)C	C24H25N5O3S	463.55	DNA Damage/DNA Repair; PI3K/Akt/mTOR signaling	ATM/ATR inhibitor	ATM; ATR	VE-822 has been used in trials studying the treatment of Ovarian Neoplasms, Ovarian Serous Tumor, Adult Solid Neoplasm, Advanced Solid Tumor, and Advanced Solid Neoplasm, among others.	Fokas E, et al. Cell Death Dis, 2012, 3, e441.
T2668	JNK-IN-8	JNK Inhibitor XVI	1410880-22-6	Cc1c(ccc(c1)NC(=O)c1cc(ccc1)NC(=O)/C=C/CN(C)C)Nc1nccc(n1)c1cnccc1	C29H29N7O2	507.59	MAPK; Tyrosine Kinase/Adaptors	c-Kit inhibitor; JNK inhibitor	Kit (V559D); Kit (V559D,T670I); JNK1; JNK2; JNK3	JNK-IN-8 is an irreversible JNK1/2/4 inhibitor (IC50: 4.7/18.7/1 nM). The selectivity is higher 10-fold than MNK2, Fms and no inhibition of Met, c-Kit, PDGFRβ in A375 cell line.	Zhang T, et al. Chem Biol, 2012, 19(1), 140-154.
T2667	PIK75		372196-67-3	CN(\N=C\c1cnc2ccc(Br)cn12)S(=O)(=O)c1cc(ccc1C)[N+]([O-])=O	C16H14BrN5O4S	452.28	DNA Damage/DNA Repair; PI3K/Akt/mTOR signaling	DNA-PK inhibitor; PI3K inhibitor	DNA-PK; p110α; p110β; p110γ; p110δ	PIK-75, a DNA-PK and PI3K inhibitor, suppresses DNA-PK(IC50=2 nM), p110α(IC50=5.8 nM) and p110γ(IC50=76 nM).	Zheng Z, et al. Mol Pharmacol. 2011, 80(4), 657-664.
T2666	Taladegib	LY2940680	1258861-20-9	CN(C1CCN(CC1)c1nnc(c2ccnn2C)c2ccccc12)C(=O)c1c(cc(F)cc1)C(F)(F)F	C26H24F4N6O	512.5	GPCR/G Protein; Stem Cells	Hedgehog/Smoothened antagonist	Smoothened	Taladegib is an orally bioavailable small molecule antagonist of the Hedgehog (Hh)-ligand cell surface receptor smoothened (Smo) with potential antineoplastic activity.	Redmond EM et al. Expert Opin Investig Drugs, 2011, 20(12),1649-1664.
T2661	TGX221	TGX 221;TGX-221	663619-89-4	CC(Nc1ccccc1)c1cc(C)cn2c(=O)cc(nc12)N1CCOCC1	C21H24N4O2	364.44	PI3K/Akt/mTOR signaling	PI3K inhibitor	p110α; p110β; p110γ; p110δ	TGX-221, an effective, specific, and cell membrane permeable inhibitor of the PI3K p110β catalytic subunit, is utilized for cancer treatment.	Chaussade C, et al. Biochem J. 2007, 404(3), 449-458.
T2660	IC87114	IC 87114;IC-87114	371242-69-2	Cc1ccccc1-n1c(Cn2cnc3c(N)ncnc23)nc2cccc(C)c2c1=O	C22H19N7O	397.43	PI3K/Akt/mTOR signaling	PI3K inhibitor	PI3Kβ; PI3Kγ; PI3Kδ	IC-87114 is a specific PI3Kδ inhibitor(IC50=0.5 μM).	Sadhu C, et al. J Immunol, 2003, 170(5), 2647-2654.
T2654	GSK2656157		1337532-29-2	Cc1cccc(CC(=O)N2CCc3c2ccc(-c2cn(C)c4ncnc(N)c24)c3F)n1	C23H21FN6O	416.45	MAPK	ERK inhibitor	PERK	GSK2656157 is a highly specific and ATP-competitive PERK inhibitor (IC50: 0.9 nM) in a cell-free assay. The selectivty is 500-fold higher against a panel of 300 kinases.	Atkins C, et al. Cancer Res, 2013, 73(6), 1993-2002.
T2651	IWR-1-endo	endo-IWR 1;IWR-1	1127442-82-3	O=C(Nc1cccc2cccnc12)c1ccc(cc1)N1C(=O)[C@H]2[C@@H]3C[C@@H](C=C3)[C@H]2C1=O	C25H19N3O3	409.44	Cytoskeletal Signaling; Stem Cells	Wnt/beta-catenin inhibitor	Wnt	IWR-1, a Wnt pathway inhibitor, stabilizes the Axin destruction complex(EC50=0.2 uM).	Lu J, et al. Bioorg Med Chem Lett, 2009, 19(14), 3825-3827.
T2650	MK8245	MK 8245;MK-8245	1030612-90-8	OC(=O)Cn1nnc(n1)-c1cc(no1)N1CCC(CC1)Oc1cc(F)ccc1Br	C17H16BrFN6O4	467.25	Metabolism	Dehydrogenase inhibitor	SCD1 (human); SCD1 (mouse); SCD1 (rat)	MK-8245 is a liver-targeting SCD inhibitor for human SCD1 (IC50: 1 nM) and for rat/mouse SCD1 (IC50: 3 nM), with anti-diabetic and anti-dyslipidemic function.	Oballa RM, et al. J Med Chem, 2011, 54(14), 5082-5096.
T2638	Gandotinib	LY2784544	1229236-86-5	Cc1cc(n[nH]1)Nc1nn2c(c(nc2c(c1)CN1CCOCC1)C)Cc1c(cc(cc1)Cl)F	C23H25ClFN7O	469.94	Angiogenesis; Chromatin/Epigenetic; Tyrosine Kinase/Adaptors; JAK/STAT signaling; Stem Cells	FLT inhibitor; JAK inhibitor	FLT3; JAK1; JAK2; JAK2; JAK2 (V617F)	LY2784544(Gandotinib) is a potent JAK2 inhibitor (IC50: 3 nM), effective in JAK2V617F(Ki: 0.245 nM). The selectivity is higher 8- and 20-fold than JAK1 and JAK3.	Ma L, et al. 53rd ASH Annual Meeting and Exposition, 2011, Abstract 4087.
T2636	Decernotinib	VRT-831509;VX-509	944842-54-0	CC[C@](C)(C(=O)NCC(F)(F)F)Nc1nc(ncc1)c1c[nH]c2c1cccn2	C18H19F3N6O	392.38	Angiogenesis; Tyrosine Kinase/Adaptors; Chromatin/Epigenetic; JAK/STAT signaling; Stem Cells	JAK inhibitor; Tyrosine Kinases inhibitor	JAK1; JAK2; JAK3; Tyk2	Decernotinib(VX-509; VRT-831509) is a potent and selective Janus kinase 3 (JAK3) inhibitor with Ki of 2.5 nM; IC50 is 50-170 nM in cellular assays.	Mahajan S, et al. J Pharmacol Exp Ther. 2015, 353(2), 405-414.
T2624	OSI 930		728033-96-3	FC(F)(F)OC1=CC=C(NC(=O)C2=C(NCC3=CC=NC4=CC=CC=C34)C=CS2)C=C1	C22H16F3N3O2S	443.44	Angiogenesis; MAPK; Tyrosine Kinase/Adaptors	CSF-1R inhibitor; FLT inhibitor; Raf inhibitor; Src inhibitor; VEGFR inhibitor	CSF-1R; FLT1; C-Raf; Lck; VEGFR2 (KDR)	OSI-930, an orally active inhibitor of c-Kit and the vascular endothelial growth factor receptor-2 (VEGFR-2), targets cancer cell proliferation and blood vessel growth (angiogenesis) in tumors.	Garton AJ, et al. Cancer Res. 2006, 66(2):1015-1024.
T2623	PD 98059		167869-21-8	COc1cccc(c1N)-c1cc(=O)c2ccccc2o1	C16H13NO3	267.28	MAPK	MEK	MEK1	PD98059 is a non-ATP competitive MEK inhibitor (IC50: 2/50 μM for MEK1/MEK2).	Alessi DR, et al. PD 098059 is a specific inhibitor of the activation of mitogen-activated protein kinase kinase in vitro and in vivo. J Biol Chem, 1995, 270(46), 27489-27494.
T2619	CH5132799		1007207-67-1	CS(=O)(=O)N1CCc2c(nc(nc12)N1CCOCC1)c1cnc(N)nc1	C15H19N7O3S	377.42	PI3K/Akt/mTOR signaling	mTOR inhibitor; PI3K inhibitor	mTOR; PI3Kα; PI3Kβ; PI3Kγ; PI3Kδ	CH5132799 has been used in trials studying the treatment of Solid Tumors.	Tanaka H, et al, Clin Cancer Res, 2011, 17(10), 3272-3281.
T2616	PIK93	PIK 93;PIK-93	593960-11-3	CC(=O)Nc1nc(C)c(s1)c1cc(c(Cl)cc1)S(=O)(=O)NCCO	C14H16ClN3O4S2	389.88	DNA Damage/DNA Repair; Metabolism; Microbiology&Virology; PI3K/Akt/mTOR signaling	ATM/ATR inhibitor; Carbonic Anhydrase inhibitor; DNA-PK inhibitor; HSV inhibitor; mTOR inhibitor; PI3K inhibitor	ATM; C2β; DNA-PK; hsVps34; mTORC1; p110α; p110β; p110γ; p110δ; PI3KIIIβ	PIK-93 is the first potent, synthetic PI4K inhibitor with IC50 of 19 nM; inhibits PI3Kα with IC50 of 39 nM.	Knight ZA, Cell, 2006, 125(4), 733-747.
T2608	CHIR98014	CHIR 98014;CHIR-98014;CT98014	252935-94-7	c1cc(c(cc1Cl)Cl)c1nc(ncc1n1ccnc1)NCCNc1nc(c(cc1)[N+](=O)[O-])N	C20H17Cl2N9O2	486.31	PI3K/Akt/mTOR signaling; Angiogenesis; Stem Cells; Tyrosine Kinase/Adaptors	FGFR inhibitor; GSK-3 inhibitor; S6 Kinase inhibitor; Src inhibitor	bFGFR; GSK-3α; GSK-3β; p70 S6K; c-Src	CHIR-98014 is a selective GSK3 inhibitor; potentiate insulin activation of glucose transport and utilization in vitro and in vivo.	Ring DB,et al. Diabetes. 2003, 52(3), 588-595.
T2607	MSDC0160	MSDC 0160;MSDC-0160;CAY10415;Mitoglitazone	146062-49-9	CCc1cnc(cc1)C(=O)COc1ccc(cc1)CC1C(=O)NC(=O)S1	C19H18N2O4S	370.42	Others	Others	mTOT	MSDC-0160 is a prototype mTOT-modulating insulin sensitizer being used in trials studying the treatment of Type 2 Diabetes and Alzheimer's Disease.	Rohatgi N, et al. PLoS One. 2013, 8(5), e62012.
T2590	Vismodegib	GDC-0449;Erivedge;RG 3616	879085-55-9	CS(=O)(=O)c1ccc(C(=O)Nc2ccc(Cl)c(c2)-c2ccccn2)c(Cl)c1	C19H14Cl2N2O3S	421.3	GPCR/G Protein; Stem Cells	Hedgehog/Smoothened	Hedgehog	Vismodegib is a hedgehog pathway inhibitor (IC50: 3 nM). It also inhibits P-gp (IC50: 3.0 μM), ABCG2 (IC50: 1.4 μM).	Scales SJ, et al. Mechanisms of Hedgehog pathway activation in cancer and implications for therapy. Trends Pharmacol Sci. 2009 Jun;30(6):303-12.
T2576	Brivanib Alaninate	BMS-582664	649735-63-7	Cc1cc2c(ccc(c2F)Oc2c3c(C)c(cn3ncn2)OC[C@@H](C)OC(=O)[C@H](C)N)[nH]1	C22H24FN5O4	441.46	Angiogenesis; Tyrosine Kinase/Adaptors	FGFR inhibitor; VEGFR inhibitor	FGFR1; Flk1; VEGFR1; VEGFR2	Brivanib Alaninate is the alaninate salt of a vascular endothelial growth factor receptor 2 (VEGFR2) inhibitor with potential antineoplastic activity. Brivanib strongly binds to and inhibits VEGFR2, a tyrosine kinase receptor expressed almost exclusively on vascular endothelial cells; inhibition of VEGFR2 may result in inhibition of tumor angiogenesis, inhibition of tumor cell growth, and tumor r…	Bhide RS, et al. J Med Chem, 2006, 49(7), 2143-2146.
T2514	Linifanib	AL-39324;ABT-869;RG3635	796967-16-3	Cc1cc(c(cc1)F)NC(=O)Nc1ccc(cc1)c1c2c(ccc1)[nH]nc2N	C21H18FN5O	375.4	Angiogenesis; Tyrosine Kinase/Adaptors	c-Kit inhibitor; CSF-1R inhibitor; FLT inhibitor; VEGFR inhibitor	Kit; CSF-1R; FLT3; VEGFR1/FLT1; VEGFR2/KDR	Linifanib (ABT-869) is a novel, potent ATP-competitive VEGFR/PDGFR inhibitor for KDR (IC50: 4 nM), CSF-1R (IC50: 3 nM), Flt-1/3 (IC50: 3/4 nM) and PDGFRβ (IC50: 66 nM). Linifanib may exhibit potent antiproliferative and apoptotic effects on tumor cells whose proliferation is dependent on mutant kinases, such as FMS-related tyrosine kinase receptor-3 (FLT3).	Albert DH, et al. Mol Cancer Ther, 2006, 5(4), 995-1006.
T2513	VX702	VX 702;VX-702	745833-23-2	c1cc(c(c(c1)F)N(c1nc(c(cc1)C(=O)N)c1c(cc(cc1)F)F)C(=O)N)F	C19H12F4N4O2	404.3	MAPK	p38 MAPK inhibitor	p38α	VX-702 is a highly specific p38α MAPK inhibitor, 14-fold higher selectivity for the p38α than p38β. VX-702 is a small molecule investigational oral anti-cytokine therapy for treatment of inflammatory diseases, specifically rheumatoid arthritis (RA).	Kuliopulos A, et al. Thromb Haemost, 2004, 92(6), 1387-1393.
T2508	Binimetinib	ARRY-162;ARRY-438162;MEK162	606143-89-9	Cn1cnc2c1cc(c(c2F)Nc1c(cc(cc1)Br)F)C(=O)NOCCO	C17H15BrF2N4O3	441.23	MAPK	MEK inhibitor	MEK	Binimetinib (MEK162, ARRY-162, ARRY-438162) is an orally available inhibitor of MEK1/2 (IC50: 12 nM) in a cell-free assay.	J Pheneger, et al. 2006, ACR Annual Scientific Meeting. Abst 794.
T2504	Pritelivir	AIC316;BAY 57-1293	348086-71-5	Cc1c(sc(n1)N(C)C(=O)Cc1ccc(cc1)c1ccccn1)S(=O)(=O)N	C18H18N4O3S2	402.49	DNA Damage/DNA Repair	DNA/RNA Synthesis antagonist	helicase primase	Pritelivir (BAY 57-1293) is a potent helicase-primase inhibitor with active against HSV-1 and HSV-2 (IC50: 20 nM).	Kleymann G, et al. Nat Med. 2002, 8(4), 392-398.
T2500	Cediranib	AZD2171;NSC-732208	288383-20-0	Cc1cc2c([nH]1)ccc(c2F)Oc1ncnc2cc(c(cc12)OC)OCCCN1CCCC1	C25H27FN4O3	450.51	Angiogenesis; Tyrosine Kinase/Adaptors	c-Kit inhibitor; PDGFR inhibitor; VEGFR inhibitor	c-Kit; PDGFRβ; VEGFR1/FLT1; VEGFR2/KDR; VEGFR3/FLT4	Cediranib (AZD2171) is a highly potent (IC50 < 1 nmol/L) ATP-competitive inhibitor of recombinant KDR tyrosine kinase in vitro, also inhibits Flt1/4 (IC50: 5 nM/≤3 nM), similar activity against PDGFRβ and c-Kit, selective more for VEGFR than PDGFR-α (36-fold), CSF-1R (110-fold), and Flt3 (1000-fold) in HUVEC cells.	Wedge SR, et al. Cancer Res, 2005, 65(10), 4389-4400.
T2499	Torcetrapib	CP-529414	262352-17-0	FC(F)(F)c1cc2c(N([C@@H](C[C@@H]2N(Cc2cc(cc(c2)C(F)(F)F)C(F)(F)F)C(=O)OC)CC)C(=O)OCC)cc1	C26H25F9N2O4	600.47	Metabolism	CETP inhibitor	CETP	Torcetrapib is a cholesteryl ester transfer protein (CETP) inhibitor that reduces the heterotypic transfer of cholesteryl ester from HDL to LDL and/or VLDL. Torcetrapib failed in phase III trials due to excess deaths.	Clark RW, et al. Arterioscler Thromb Vasc Biol, 2004, 24(3), 490-497.
T2492	Perifosine	D21266;NSC 639966;KRX-0401	157716-52-4	CCCCCCCCCCCCCCCCCCOP(=O)([O-])OC1CC[N+](C)(CC1)C	C25H52NO4P	461.66	Cytoskeletal Signaling; PI3K/Akt/mTOR signaling	Akt inhibitor	Akt	Perifosine is an oral-active, alkyl-phosphocholine Akt inhibitorwith potential antineoplastic activity.	Vyomesh Patel, et al. Cancer Res, 2002, 62(5), 1401-1409
T2485	Baricitinib	LY3009104;INCB028050	1187594-09-7	CCS(=O)(=O)N1CC(C1)(CC#N)n1cc(cn1)c1c2cc[nH]c2ncn1	C16H17N7O2S	371.42	Angiogenesis; Cell Cycle/Checkpoint; Tyrosine Kinase/Adaptors; Chromatin/Epigenetic; JAK/STAT signaling; Stem Cells	Chk inhibitor; JAK inhibitor; Tyrosine Kinases inhibitor	Chk2; JAK1; JAK2; JAK3; Tyk2	Baricitinib is an orally bioavailable inhibitor of Janus kinases 1 and 2 (JAK1/2), with potential anti-inflammatory, immunomodulating and antineoplastic activities.	Fridman JS, et al. J Immunol, 2010, 184(9), 5298-5307.
T2482	AT13148		1056901-62-2	[C@](O)(c1ccc(cc1)Cl)(c1ccc(cc1)c1cn[nH]c1)CN	C17H16ClN3O	313.78	Cytoskeletal Signaling; Cell Cycle/Checkpoint; GPCR/G Protein; Metabolism; PI3K/Akt/mTOR signaling; Stem Cells	Akt inhibitor; PKA inhibitor; ROCK inhibitor; S6 Kinase inhibitor; SGK inhibitor	Akt1; Akt2; Akt3; PKA; ROCK1; ROCK2; p70 S6K; RSK1; SGK3	AT13148 is an oral-active and ATP-competitive, multi-AGC kinase inhibitor for Akt1/2/3, p70S6K, PKA, and ROCKI/II.	Yap TA, et al. Clin Cancer Res. 2012, 18(14), 3912-3923.
T2475	KU0063794		938440-64-3	C[C@@H]1CN(C[C@@H](O1)C)c1nc2c(ccc(n2)c2cc(c(cc2)OC)CO)c(n1)N1CCOCC1	C25H31N5O4	465.54	PI3K/Akt/mTOR signaling	mTOR inhibitor	mTORC1; mTORC2	KU-0063794 is a potent and highly specific dual-mTOR inhibitor of mTORC1 and mTORC2.	García-Martínez JM, et al. Biochem J, 2009, 421(1), 29
T2474	KU60019	KU 60019;KU-60019	925701-49-1	C[C@H]1CN(CC(=O)Nc2ccc3Sc4c(Cc3c2)cccc4-c2cc(=O)cc(o2)N2CCOCC2)C[C@@H](C)O1	C30H33N3O5S	547.67	DNA Damage/DNA Repair; PI3K/Akt/mTOR signaling	ATM/ATR	ATM	Ku-60019 is a potent, reversible inhibitor of ATM kinase (IC50: 6.3 nM). It is much less effective or without effect against a panel of 229 other kinases.	Golding SE, et al. Improved ATM kinase inhibitor KU-60019 radiosensitizes glioma cells, compromises insulin, AKT and ERK prosurvival signaling, and inhibits migration and invasion. Mol Cancer Ther. 2009 Oct;8(10):2894-902.
T2473	PLX4720		918505-84-7	CCCS(=O)(=O)Nc1ccc(F)c(C(=O)c2c[nH]c3ncc(Cl)cc23)c1F	C17H14ClF2N3O3S	413.83	MAPK	Raf	B-Raf; B-Raf (V600E); C-Raf-1 (Y340D/Y341D)	PLX-4720 is a potent and selective inhibitor of B-Raf (V600E) (IC50: 13 nM), equally potent to c-Raf-1(Y340D and Y341D mutations).	Tsai J, et al. Discovery of a selective inhibitor of oncogenic B-Raf kinase with potent antimelanoma activity. Proc Natl Acad Sci U S A, 2008, 105(8), 3041-3046.
T2468	A 769662		844499-71-4	c1ccc(c(c1)c1ccc(cc1)c1csc2c1c(c(c(=O)[nH]2)C#N)O)O	C20H12N2O3S	360.39	Metabolism; PI3K/Akt/mTOR signaling	AMPK activator; Fatty Acid Synthase inhibitor	AMPK; FAS	A-769662 is an effective, reversible AMPK activator(EC50=0.8 μM).	Cool B, et al, Cell Metab, 2006, 3(6), 403-416.
T2466	Osu03012	Osu 03012;Osu-03012;AR-12	742112-33-0	NCC(=O)Nc1ccc(cc1)-n1nc(cc1-c1ccc2c(ccc3ccccc23)c1)C(F)(F)F	C26H19F3N4O	460.45	PI3K/Akt/mTOR signaling	PDK inhibitor	PDK1	AR-12 is an orally bioavailable, small-molecule, celecoxib-derived inhibitor of phosphoinositide-dependent kinase-1 (PDK1) with potential antineoplastic activity.	Zhu J, et al. Cancer Res, 2004, 64(12), 4309-4318.
T2461	PIK90	PIK 90;PIK-90	677338-12-4	COc1ccc2C3=NCCN3C(NC(=O)c3cccnc3)=Nc2c1OC	C18H17N5O3	351.36	PI3K/Akt/mTOR signaling	PI3K inhibitor	PI3Kα; PI3Kβ; PI3Kγ; PI3Kδ	PIK-90, a DNA-PK and PI3K inhibitor, suppresses p110α( IC50=11 nM), p110γ(IC50=18 nM) and DNA-PK(IC50=13 nM) .	Van Keymeulen A, et al. J Cell Biol. 2006, 174(3), 437-445.
T2456	Tivozanib	KRN951;AV-951	475108-18-0	COc1cc2nccc(Oc3cc(Cl)c(NC(=O)Nc4noc(C)c4)cc3)c2cc1OC	C22H19ClN4O5	454.86	Angiogenesis; Tyrosine Kinase/Adaptors	Ephrin Receptor inhibitor; PDGFR inhibitor; VEGFR inhibitor	EphB2; PDGFRα; VEGFR1; VEGFR2; VEGFR3	Tivozanib is an orally bioavailable inhibitor of vascular endothelial growth factor receptors (VEGFRs) 1, 2 and 3 with potential antiangiogenic and antineoplastic activities.	Nakamura K, et al. Cancer Res, 2006, 66(18), 9134-9142.
T2450	SANT1	SANT 1;SANT-1	304909-07-7	Cc1nn(c(C)c1\C=N\N1CCN(Cc2ccccc2)CC1)-c1ccccc1	C23H27N5	373.49	GPCR/G Protein; Stem Cells	Hedgehog/Smoothened antagonist	Smoothened	SANT-1 directly binds to Smoothened (Smo) receptor (Kd: 1.2 nM) and inhibits Smo agonist effects (IC50: 20 nM).	James K. Chen, et al. Proc Natl Acad Sci U S A, 2002, 99(22), 14071-14076.
T2443	CI1040	CI 1040;CI-1040;PD 184352	212631-79-3	Fc1ccc(C(=O)NOCC2CC2)c(Nc2ccc(I)cc2Cl)c1F	C17H14ClF2IN2O2	478.67	MAPK	MEK	MEK1; MEK2	CI-1040 (PD184352) is an ATP non-competitive MEK1/2 inhibitor (IC50: 17 nM).	Sebolt-Leopold JS, et al. Blockade of the MAP kinase pathway suppresses growth of colon tumors in vivo. Nat Med. 1999 Jul;5(7):810-6.
T2433	NU7026	LY293646;DNA-PK Inhibitor II	154447-35-5	O=c1cc(oc2c1ccc1ccccc21)N1CCOCC1	C17H15NO3	281.31	DNA Damage/DNA Repair; PI3K/Akt/mTOR signaling	ATM/ATR inhibitor; DNA-PK inhibitor; PI3K inhibitor	ATM; ATR; DNA-PK; PI3K	NU7026 is an effective DNA-PK inhibitor (IC50: 0.23 μM, in cell-free assays), 60-fold selective for DNA-PK than PI3K and no inhibition against both ATM and ATR.	Veuger SJ, et al. Cancer Res, 2003, 63(18), 62008-62015.
T2432	PD 169316		152121-53-4	[O-][N+](=O)c1ccc(cc1)-c1nc(c([nH]1)-c1ccncc1)-c1ccc(F)cc1	C20H13FN4O2	360.34	MAPK	p38 MAPK inhibitor	p38	PD 169316 is a potent, cell-permeable and selective p38 MAP kinase inhibitor.	Fu Y, et al. Biochem Biophys Res Commun. 2003 Oct 17;310(2):391-7.
T2420	PHT427	PHT 427;PHT-427;CS-0223	1191951-57-1	CCCCCCCCCCCCc1ccc(cc1)S(=O)(=O)Nc1nncs1	C20H31N3O2S2	409.61	Cytoskeletal Signaling; PI3K/Akt/mTOR signaling	Akt inhibitor; PDK inhibitor	Akt; PDK1	PHT-427 is a dual Akt (Ki: 2.7 μM) and PDPK1 (Ki: 5.2 μM) inhibitor (high-affinity binding for the PH domains of Akt and PDPK1).	Meuillet EJ, et al. Mol Cancer Ther, 2010, 9(3), 706-717.
T2418	A66		1166227-08-2	Cc1c(c2csc(C(C)(C)C)n2)sc(n1)NC(=O)N1CCC[C@H]1C(=O)N	C17H23N5O2S2	393.53	PI3K/Akt/mTOR signaling	PI3K inhibitor	p110α; p110γ; p110δ; PI3Kβ	A66 is a specific and effective p110α inhibitor(IC50=32 nM).	Jamieson S, et al. Biochem J, 2011, 438(1), 53-62.
T2416	BIX02189		1094614-85-3	CN(C)Cc1cccc(N\C(c2ccccc2)=C2/C(=O)Nc3cc(ccc23)C(=O)N(C)C)c1	C27H28N4O2	440.54	MAPK; Stem Cells	ERK inhibitor; MEK inhibitor; TGF-beta/Smad inhibitor	ERK5; MEK1; MEK2; MEK5; TGFβR1	BIX02189 is a selective inhibitor of MEK5 with IC50 of 1.5 nM.	Tatake RJ, et al. Biochem Biophys Res Commun, 2008, 377(1), 120-125.
T2415	PP121		1092788-83-4	Nc1ncnc2c1c(nn2C1CCCC1)c1cnc2[nH]ccc2c1	C17H17N7	319.36	Angiogenesis; PI3K/Akt/mTOR signaling; Tyrosine Kinase/Adaptors	Hck inhibitor; mTOR inhibitor; PDGFR inhibitor; Src inhibitor; VEGFR inhibitor	Hck; mTOR; PDGFR; Src; VEGFR	PP-121 is a multi-targeted inhibitor of PDGFR (IC50: 2 nM), Hck (IC50: 8 nM), mTOR (IC50: 10 nM), VEGFR2(IC50: 12 nM), Src (IC50: 14 nM) and Abl (IC50: 18 nM) , also inhibits DNA-PK (IC50: 60 nM).	Apsel B, et al. Nat Chem Biol, 2008, 4(11), 691-699.
T2414	Torkinib	PP 242	1092351-67-1	CC(C)n1nc(-c2cc3cc(O)ccc3[nH]2)c2c(N)ncnc12	C16H16N6O	308.34	PI3K/Akt/mTOR signaling	mTOR; PI3K	mTOR; mTORC1; mTORC2; p110δ	Torkinib (PP 242) is a selective and ATP-competitive mTOR inhibitor (IC50: 8 nM). It also inhibits mTORC1/2 (IC50s: 30/58 nM).	Apsel B, et al. Targeted polypharmacology: discovery of dual inhibitors of tyrosine and phosphoinositide kinases. Nat Chem Biol. 2008 Nov;4(11):691-9.
T2413	FH535		108409-83-2	Cc1c(ccc(c1)[N+](=O)[O-])NS(=O)(=O)c1c(ccc(c1)Cl)Cl	C13H10Cl2N2O4S	361.2	Cytoskeletal Signaling; Metabolism; Stem Cells	PPAR inhibitor; Wnt/beta-catenin inhibitor	PPARγ; PPARδ; Wnt/β-catenin	FH535, a Wnt/β-catenin signaling and PPAR inhibitor, exhibits anti-tumor activities.	Handeli S, et al. Mol Cancer Ther. 2008, 7(3), 521-529.
T2412	SRT1720 hydrochloride	SRT 1720 Hydrochloride;SRT1720 HCl	1001645-58-4	Cl.O=C(Nc1ccccc1-c1cn2c(CN3CCNCC3)csc2n1)c1cnc2ccccc2n1	C25H24ClN7OS	506.22	Chromatin/Epigenetic; DNA Damage/DNA Repair	Sirtuin	SIRT1	SRT 1720 is a selective activator of SIRT1 (EC1.5: 0.16 μM) and shows less potent activities on SIRT2/SIRT3 (EC1.5s: 37 μM/300 μM).	Milne JC et al. Small molecule activators of SIRT1 as therapeutics for the treatment of type 2 diabetes. Nature. 2007 Nov 29;450(7170):712-6.
T2401	Alogliptin Benzoate	SYR 322;Alogliptin（SYR-322）benzoate	850649-62-6	Cn1c(=O)cc(n(c1=O)Cc1ccccc1C#N)N1CCC[C@H](C1)N.c1ccc(cc1)C(=O)O	C25H27N5O4	461.51	Proteases/Proteasome	DPP-4 inhibitor	DPP-4	Alogliptin Benzoate(SYR 322), an effective and specific DPP-4 inhibitor (IC50<10 nM), exhibits greater than 10, 000-fold selectivity over DPP-8/9. Alogliptin may inhibit inflammatory responses by preventing the toll-like receptor 4 (TLR-4)-mediated formation of proinflammatory cytokines.	Feng J, et al. J Med Chem, 2007, 50(10), 2297-2300.
T2398	Tofacitinib Citrate	CP-690550 citrate;Tasocitinib citrate;Tofacitinib (CP-690550) Citrate	540737-29-9	OC(=O)CC(O)(CC(O)=O)C(O)=O.C[C@@H]1CCN(C[C@@H]1N(C)c1ncnc2[nH]ccc12)C(=O)CC#N	C22H28N6O8	504.49	Angiogenesis; Chromatin/Epigenetic; Stem Cells; JAK/STAT signaling	JAK	JAK1; JAK2; JAK3	Tofacitinib citrate is a a potent, cell-permeable inhibitor of JAK1/2/3 (IC50s: 1/20/112 nM).	Changelian PS, et al. Prevention of organ allograft rejection by a specific Janus kinase 3 inhibitor. Science. 2003 Oct 31;302(5646):875-8.
T2397	Topiroxostat	FYX-051	577778-58-6	N#Cc1nccc(c1)c1n[nH]c(n1)c1ccncc1	C13H8N6	248.24	Immunology/Inflammation	ROS inhibitor	XO	Topiroxostat is a selective xanthine oxidase inhibitor developed for treatment and management of hyperuricemia and gout.	Sato T, et al. Bioorg Med Chem Lett. 2009 Nov 1;19(21):6225-9.
T2396	Ramatroban	BAY u3405	116649-85-5	C1Cc2c(C[C@@H]1NS(=O)(=O)c1ccc(cc1)F)c1ccccc1n2CCC(=O)O	C21H21FN2O4S	416.47	Endocrinology/Hormones; Metabolism	GPR antagonist; PPAR antagonist	CRTh2; TXA2R	Ramatroban (BAY u3405) is a thromboxane A(2) (TxA(2)) antagonist marketed for allergic rhinitis. It has been used in trials studying the treatment of Asthma.	Sugimoto H., et al. J Pharmacol Exp Ther, 2003. 305(1): p. 347-52.
T2389	Dapagliflozin	BMS-512148	461432-26-8	CCOc1ccc(cc1)Cc1c(ccc(c1)[C@H]1[C@@H]([C@H]([C@@H]([C@H](O1)CO)O)O)O)Cl	C21H25ClO6	408.87	GPCR/G Protein	SGLT inhibitor	hSGLT2	Dapagliflozin is a selective sodium-glucose co-transporter subtype 2 (SGLT2) inhibitor with antihyperglycemic activity.	Meng W, et al. J Med Chem, 2008, 51(5), 1145-1149.
T2385	Ipragliflozin	ASP1941	761423-87-4	c1ccc2c(c1)cc(s2)Cc1c(ccc(c1)[C@H]1[C@@H]([C@H]([C@@H]([C@H](O1)CO)O)O)O)F	C21H21FO5S	404.45	GPCR/G Protein	SGLT inhibitor	SGLT2	Ipragliflozin is under investigation in Type 2 Diabetes and Diabetes Mellitus, Type 2.	Imamura M, et al. Bioorg Med Chem. 2012 May 15;20(10):3263-79.
T2384	Pomalidomide	CC-4047	19171-19-8	Nc1cccc2C(=O)N(C3CCC(=O)NC3=O)C(=O)c12	C13H11N3O4	273.24	Apoptosis	TNF	TNF-α	Pomalidomide inhibits TNF-α release in LPS stimulated human PBMCs (IC50: 13 nM). It is an anti-angiogenic agent and an immunomodulator.	Muller GW, et al. Amino-substituted thalidomide analogs: potent inhibitors of TNF-alpha production. Bioorg Med Chem Lett. 1999 Jun 7;9(11):1625-30.
T2382	Vemurafenib	PLX4032;RO5185426;RG7204	918504-65-1	CCCS(=O)(=O)Nc1ccc(F)c(C(=O)c2c[nH]c3ncc(cc23)-c2ccc(Cl)cc2)c1F	C23H18ClF2N3O3S	489.92	Angiogenesis; MAPK; Neuroscience; Tyrosine Kinase/Adaptors	ACK; MAPK; Raf; Tyrosine Kinases	ACK1; MAP4K5 (KHS1); B-Raf; B-Raf (V600E); C-Raf; SRMS; FGR	Vemurafenib (PLX4032) is a novel and potent B-Raf (V600E) inhibitor (IC50: 31 nM).	Bollag G, et al. Clinical efficacy of a RAF inhibitor needs broad target blockade in BRAF-mutant melanoma. Nature, 2010, 467(7315), 596-599.
T2377	XL147 analogue	Pilaralisib analogue;SAR245408	956958-53-5	Cc1ccc(cc1)S(=O)(=O)Nc1nc2ccccc2nc1Nc1cc2nsnc2cc1	C21H16N6O2S2	448.52	DNA Damage/DNA Repair; PI3K/Akt/mTOR signaling	DNA-PK inhibitor; PI3K inhibitor	DNA-PK; PI3Kα; PI3Kβ; PI3Kγ; PI3Kδ	XL147 analogue is a selective and reversible class I PI3K inhibitor for PI3Kα/δ/γ.	2010 ASCO Annual Meeting
T2374	HTH-01-015		1613724-42-7	CN1c2cc3ccccc3cc2C(=O)N(C)c2c(C)nc(Nc3cnn(c3)C3CCNCC3)nc12	C26H28N8O	468.55	PI3K/Akt/mTOR signaling	AMPK inhibitor	NUAK1; NUAK2	HTH-01-015 is a selective NUAK1 inhibitor (IC50=100 nM).	Banerjee S, et al. Biochem J. 2014, 457(1), 215-225.
T2367	SKF86002	SKF 86002;SKF-86002	72873-74-6	Fc1ccc(cc1)c1c(n2CCSc2n1)c1ccncc1	C16H12FN3S	297.35	MAPK	p38 MAPK inhibitor	p38 MAPK	SKF-86002 is an effective inhibitor of p38 MAP kinase (IC50: 0.5-1 uM); inhibits LPS-induced IL-1 and TNF-α production in human monocytes (IC50: 1 μM).	Griswold DE, et al. Biochem Pharmacol. 1987 Oct 15;36(20):3463-70.
T2365	Pilaralisib	SAR245408;XL-147	934526-89-3	C(=O)(C(C)(C)N)Nc1cc(ccc1)S(=O)(=O)Nc1nc2c(nc1Nc1c(ccc(c1)OC)Cl)cccc2	C25H25ClN6O4S	541.02	PI3K/Akt/mTOR signaling	PI3K inhibitor	PI3Kα; PI3Kβ; PI3Kγ; PI3Kδ	Pilaralisib is an orally available small molecule that selectively inhibits the activity of phosphoinositide-3 kinase (PI3K). Pilaralisib has been used in trials studying the treatment of Cancer, Lymphoma, Solid Tumors, Glioblastoma, and Breast Cancer, among others.	Foster P, et al. Mol Cancer Ther. 2015, 14(4), 931-940.
T2358	ENMD2076	ENMD 2076;ENMD-2076	934353-76-1	Cc1cc(n[nH]1)Nc1nc(nc(c1)N1CCN(CC1)C)/C=C/c1ccccc1	C21H25N7	375.47	Cell Cycle/Checkpoint; Angiogenesis; Apoptosis; Chromatin/Epigenetic; Tyrosine Kinase/Adaptors	Aurora Kinase inhibitor; c-RET inhibitor; FLT inhibitor; Src inhibitor; VEGFR inhibitor	Aurora A; RET; FLT3; Src; VEGFR3/FLT4	ENMD-2076, a multi-targeted kinase inhibitor, has specific activity against Aurora A, Flt3, KDR/VEGFR2, Flt4/VEGFR3, FGFR1, FGFR2, Src, PDGFRα.	Fletcher GC, et al, Mol Cancer Ther, 2011, 10(1), 126-137.
T2357	GSK1059615	GSK 1059615;GSK-1059615	958852-01-2	c1cc2nccc(c2cc1/C=C\1/C(=O)NC(=O)S1)c1ccncc1	C18H11N3O2S	333.36	PI3K/Akt/mTOR signaling	mTOR inhibitor; PI3K inhibitor	mTOR; PI3Kα; PI3Kβ; PI3Kγ; PI3Kδ	GSK1059615 has been used in trials studying the treatment of Lymphoma, Solid Tumours, Endometrial Cancer, Solid Tumor Cancer, and Metastatic Breast Cancer.	Carnero A. Expert Opin Investig Drugs, 2009, 18(9), 1265-1277.
T2356	Ro 3306		872573-93-8	O=C1N=C(NCc2cccs2)S\C1=C/c1ccc2ncccc2c1	C18H13N3OS2	351.45	Cell Cycle/Checkpoint; Cytoskeletal Signaling; GPCR/G Protein; MAPK; Metabolism	CDK inhibitor; ERK inhibitor; PKA inhibitor; PKC inhibitor; SGK inhibitor	CDK1; ERK; PKA; PKCδ; SGK	RO-3306 is a selectivity ATP-competitive CDK1 inhibitor (Ki: 20 nM). The selectivity of RO-3306 for CDK1 is >15-fold higher than a diverse panel of human kinases.	Vassilev LT, et al. Proc Natl Acad Sci U S A. 2006, 103(28), 10660-10665.
T2351	TAK875	Fasiglifam	1000413-72-8	Cc1cc(cc(c1c1cc(ccc1)COc1cc2c(cc1)[C@@H](CO2)CC(=O)O)C)OCCCS(=O)(=O)C	C29H32O7S	524.63	Endocrinology/Hormones	GPR agonist	GPR40(FFA1)	TAK875 is a potent, selective and orally bioavailable GPR40 agonist.	Tsujihata Y,et al. TAK-875, an orally available G protein-coupled receptor 40/free fatty acid receptor 1 agonist, enhances glucose-dependent insulin secretion and improves both postprandial and fasting hyperglycemia in type 2 diabetic rats.J Pharmacol Exp
T2338	JZL195		1210004-12-8	[O-][N+](=O)c1ccc(OC(=O)N2CCN(Cc3cccc(Oc4ccccc4)c3)CC2)cc1	C24H23N3O5	433.46	Metabolism	FAAH inhibitor; Lipase inhibitor	FAAH; MAGL	JZL195 is a selective and efficacious dual FAAH/MAGL inhibitor.	Long JZ, et al. Proc Natl Acad Sci U S A. 2009 Dec 1;106(48):20270-5.
T2327	Pelitinib	WAY-EKB 569;EKB-569	257933-82-7	CCOc1c(cc2c(c1)ncc(c2Nc1cc(c(cc1)F)Cl)C#N)NC(=O)/C=C/CN(C)C	C24H23ClFN5O2	467.92	Angiogenesis; MAPK; JAK/STAT signaling; Tyrosine Kinase/Adaptors	EGFR inhibitor; MEK inhibitor; Raf inhibitor; Src inhibitor	EGFR; HER2/ErbB2; MEK; Raf; Src	Pelitinib (EKB-569) is an effective irreversible EGFR inhibitor (IC50: 38.5 nM).	Torrance CJ, et al. Nat Med, 2000, 6(9), 1024-1028.
T2316	Omarigliptin	MK-3102	1226781-44-7	CS(=O)(=O)n1cc2CN(Cc2n1)[C@@H]1C[C@@H]([C@H](OC1)c1c(ccc(c1)F)F)N	C17H20F2N4O3S	398.43	Proteases/Proteasome	DPP-4 inhibitor	DPP-4	Omarigliptin has been used in trials studying the treatment of Type 2 Diabetes Mellitus and Chronic Renal Insufficiency.	Biftu T, et al. J Med Chem. 2014 Apr 24;57(8):3205-12.
T2310	CHIR99021	CHIR 99021;CHIR-99021;CT99021	252917-06-9	Cc1cnc([nH]1)-c1cnc(NCCNc2ccc(cn2)C#N)nc1-c1ccc(Cl)cc1Cl	C22H18Cl2N8	465.34	PI3K/Akt/mTOR signaling; Stem Cells	GSK-3	GSK-3α; GSK-3β	CHIR-99021 (CT99021) is a GSK-3α/β inhibitor (IC50: 10/6.7 nM).	Ring DB, et al. Selective glycogen synthase kinase 3 inhibitors potentiate insulin activation of glucose transport and utilization in vitro and in vivo. Diabetes. 2003 Mar;52(3):588-95.
T2308	HS173	HS 173;HS-173	1276110-06-5	S(=O)(=O)(Nc1cc(cnc1)c1ccc2n(c1)c(cn2)C(=O)OCC)c1ccccc1	C21H18N4O4S	422.46	PI3K/Akt/mTOR signaling	PI3K inhibitor	PI3Kα	HS-173 is an effective PI3Kα inhibitor (IC50: 0.8 nM).	Kim O, et al. J Med Chem. 2011, 54(7), 2455-2466.
T2301	SB202190	FHPI	152121-30-7	Oc1ccc(cc1)-c1nc(c([nH]1)-c1ccncc1)-c1ccc(F)cc1	C20H14N3OF	331.34	MAPK	p38 MAPK	p38α; p38β	SB 202190 is a selective and cell-permeable inhibitor of p38 MAPK (IC50s: 50/100 nM for p38α/p38β).	Davies SP, et al. Specificity and mechanism of action of some commonly used protein kinase inhibitors. Biochem J. 2000 Oct 1;351(Pt 1):95-105.
T2299	BMS833923	BMS 833923;BMS-833923;XL-139	1059734-66-5	c12c(c(nc(n1)Nc1ccc(cc1)C(=O)Nc1cc(ccc1C)CNC)c1ccccc1)cccc2	C30H27N5O	473.57	GPCR/G Protein; Stem Cells	Hedgehog/Smoothened antagonist	Smoothened	BMS-833923, an orally bioavailable Smoothened antagonist, inhibits BODIPY cyclopamine binding to SMO in a dose-dependent manner (IC50: 21 nM).	Tang JY, et al. Semin Cutan Med Surg. 2011, 30(4 Suppl), S14-18.
T2297	PIK294	PIK 294;PIK-294	900185-02-6	Cc1c2c(ccc1)nc(n(c2=O)c1ccccc1C)Cn1c2c(c(n1)c1cc(ccc1)O)c(ncn2)N	C28H23N7O2	489.53	PI3K/Akt/mTOR signaling	PI3K inhibitor	p110α; p110α; p110β; p110γ; p110δ	PIK-294 is a excellently specific p110δ inhibitor(IC50=10 nM).	Knight ZA, et al. Cell. 2006, 125(4), 733-747.
T2296	Trelagliptin succinate	SYR-472 succinate;SYR472	1029877-94-8	Cn1c(=O)cc(n(c1=O)Cc1c(ccc(c1)F)C#N)N1CCC[C@H](C1)N.C(CC(=O)O)C(=O)O	C22H26FN5O6	475.47	Proteases/Proteasome	DPP-4 inhibitor	DPP-4	Trelagliptin(SYR-472) is a long-acting inhibitor of dipeptidyl peptidase-4 (DPP-4), being developed for the treatment of type 2 diabetes (T2D).	McKeage K. Drugs. 2015 Jul;75(10):1161-4.2. Inagaki N, et al. Lancet Diabetes Endocrinol. 2015 Mar;3(3):191-7.
T2295	SB590885		405554-55-4	CN(C)CCOc1ccc(cc1)-c1nc(c([nH]1)-c1ccncc1)-c1ccc2c(CC\C2=N\O)c1	C27H27N5O2	453.54	MAPK	Raf inhibitor	B-Raf	SB590885 is an effective B-Raf inhibitor (Ki: 0.16 nM, in a cell-free assay). The selectivity of SB590885 for B-Raf is 11-fold greater over c-Raf, no acts to other human kinases.	King AJ, et al. Cancer Res, 2006, 66(23), 11100-11105.
T2293	SGX523	SGX 523;SGX-523	1022150-57-7	c1cnc2c(c1)cc(cc2)Sc1n2c(nn1)ccc(n2)c1cnn(c1)C	C18H13N7S	359.41	Angiogenesis; MAPK; Tyrosine Kinase/Adaptors; Cytoskeletal Signaling	Bcr-Abl inhibitor; c-Met/HGFR inhibitor; p38 MAPK inhibitor; Raf inhibitor	Abl; c-Met; p38α; B-Raf (V599E); C-Raf	SGX-523 is a selective Met inhibitor (IC50: 4 nM), no inhibitory to Abl, BRAFV599E, p38α, and c-Raf.	Buchanan SG, et al. Mol Cancer Ther, 2009, 8(12), 3181-3190.
T2288	Motesanib	AMG 706	453562-69-1	CC1(C)CNC2=C1C=CC(NC(=O)C1=C(NCC3=CC=NC=C3)N=CC=C1)=C2	C22H23N5O	373.46	Angiogenesis; Tyrosine Kinase/Adaptors	VEGFR inhibitor	VEGFR1; VEGFR2; VEGFR3	Motesanib is an orally bioavailable receptor tyrosine kinase inhibitor with potential antineoplastic activity. AMG 706 selectively targets and inhibits vascular endothelial growth factor (VEGFR), platelet-derived growth factor (PDGFR), Kit, and Ret receptors, thereby inhibiting angiogenesis and cellular proliferation.	Polverino A, et al. AMG 706, an oral, multikinase inhibitor that selectively targets vascular endothelial growth factor, platelet-derived growth factor, and kit receptors, potently inhibits angiogenesis and induces regression in tumor xenografts. Cancer R
T2287	PIK-75 hydrochloride	PIK-75;PIK-75 HCl	372196-77-5	Cc1ccc(cc1S(=O)(=O)N(C)/N=C/c1cnc2ccc(cn12)Br)[N+](=O)[O-].Cl	C16H14BrN5O4S·HCl	488.74	DNA Damage/DNA Repair; PI3K/Akt/mTOR signaling	DNA-PK inhibitor; PI3K inhibitor	DNA-PK; p110α; p110β; p110γ; p110δ	PIK-75 Hydrochloride is a p110α inhibitor with IC50 of 5.8 nM (200-fold more potently than p110β), isoform-specific mutants at Ser773, and also potently inhibits DNA-PK with IC50 of 2 nM in cell-free assays.	Zheng Z, et al. Mol Pharmacol. 2011, 80(4), 657-664.
T2282	RPI1	RPI 1;RPI-1	269730-03-2	COc1c(cc2c(c1)/C(=C/c1ccc(cc1)O)/C(=O)N2)OC	C17H15NO4	297.31	Apoptosis; Metabolism; Others; Tyrosine Kinase/Adaptors	c-Met/HGFR inhibitor; c-RET; Others; Phospholipase	Met; RET; CTND1; DCDB2; PLCγ	RPI-1 is a competitive, potent ATP-dependent Ret kinase inhibitor.	Petrangolini G, et al. Biochem Pharmacol. 2006 Aug 14;72(4):405-14. 2. Caccia D, et al. Mol Y. 2010 Oct 18;9:278.
T2277	Losmapimod	GW856553X;SB856553;GSK-AHAB;GW856553	585543-15-3	Fc1c(c(c2ncc(cc2)C(=O)NCC(C)(C)C)cc(c1)C(=O)NC1CC1)C	C22H26FN3O2	383.46	MAPK	p38 MAPK inhibitor	p38α; p38β	Losmapimod (GW856553X; SB856553; GSK-AHAB) is a specific, potent, and orally active p38 MAPK inhibitor (pKi: 8.1/7.6 for p38α/β).	Willette RN, et al. J Pharmacol Exp Ther. 2009, 330(3), 964-970.
T2274	SC 79		305834-79-1	Clc1cc2C(C(C(=O)OCC)C#N)C(=C(Oc2cc1)N)C(=O)OCC	C17H17ClN2O5	364.78	Cytoskeletal Signaling; PI3K/Akt/mTOR signaling	Akt activator	Akt	SC79, a selective Akt activator, may be used to enhance Akt activity in various pathological and physiological conditions.	Jo H, et al. Proc Natl Acad Sci U S A. 2012, 109(26), 10581-10586.
T2269	Pirinixic Acid	Wy-14643;NSC 310038	50892-23-4	Cc1cccc(Nc2cc(Cl)nc(SCC(O)=O)n2)c1C	C14H14ClN3O2S	323.8	Metabolism	PPAR activator	PPARα	Pirinixic Acid is a synthetic thiacetic acid derivative used in biomedical research, carcinogenic Pirinixic acid is a peroxisome proliferator that activates specific peroxisome proliferator-activated receptors (PPAR).	Issemann I, et al. Nature. 1990, 347(6294), 645-650.
T2265	PI3K-IN-2	Bimiralisib;PQR309;5-(4,6-dimorpholino-1,3,5-triazin-2-yl)-4-(trifluoromethyl)pyridin-2-amine	1225037-39-7	C1COCCN1c1nc(c2cnc(cc2C(F)(F)F)N)nc(n1)N1CCOCC1	C17H20F3N7O2	411.38	Others; PI3K/Akt/mTOR signaling	Others inhibitor; S6 Kinase inhibitor	pPKB; pS6	PI3K-IN-2 is an orally bioavailable pan inhibitor of PI3K and inhibitor of the mTOR, with potential antineoplastic activity. PI3K-IN-2 inhibits the PI3K kinase isoforms alpha, beta, gamma and delta and, to a lesser extent, mTOR kinase, which may result in tumor cell apoptosis and growth inhibition in cells overexpressing PI3K/mTOR. Activation of the PI3K/mTOR pathway promotes cell growth, surviva…	Beaufils F, et al. 5-(4,6-Dimorpholino-1,3,5-triazin-2-yl)-4-(trifluoromethyl)pyridin-2-amine (PQR309), a Potent, Brain-Penetrant, Orally Bioavailable, Pan-Class I PI3K/mTOR Inhibitor as Clinical Candidate in Oncology. J Med Chem. 2017 Sep 14;60(17):7524-7538.
T2264	AM281		202463-68-1	Ic1ccc(c2n(nc(c2C)C(=O)NN2CCOCC2)c2c(Cl)cc(Cl)cc2)cc1	C21H19Cl2IN4O2	557.21	GPCR/G Protein	Cannabinoid Receptor antagonist	CB	AM 281, a cannabinoid antagonist, reduces neurologic dysfunction and mortality rate after cecal ligation and puncture in rats.	Kadoi Y, et al. Crit Care Med. 2005 Nov;33(11):2629-36.
T2261	IM12	IM 12;IM-12	1129669-05-1	CN1C(=O)C(NCCc2ccc(F)cc2)=C(C1=O)c1c(C)[nH]c2ccccc12	C22H20FN3O2	377.41	PI3K/Akt/mTOR signaling; Stem Cells	GSK-3 inhibitor	GSK-3β	IM-12, an effective GSK-3β inhibitor(IC50=53 nM), regulates Wnt signalling.	Schmöle AC, er al. Bioorg Med Chem. 2010, 18(18), 6785-6795.
T2260	GW 9662	TIMTEC-BB SBB006523	22978-25-2	c1ccc(cc1)NC(=O)c1c(ccc(c1)[N+](=O)[O-])Cl	C13H9ClN2O3	276.68	Metabolism	PPAR antagonist	PPARα; PPARγ; PPARδ	GW9662 is a specific PPARγ antagonist (IC50: 3.3 nM, in a cell-free assay), with 100 to 1000-fold functional selectivity for PPARγ than PPARα/δ in cells.	Leesnitzer LM, et al. Biochemistry, 2002, 41(21), 6640-6650.
T2257	AdipoRon	SC-396658	924416-43-3	O=C(COc1ccc(cc1)C(=O)c1ccccc1)NC1CCN(Cc2ccccc2)CC1	C27H28N2O3	428.52	Neuroscience	Adiponectin receptor agonist	AdipoR1; AdipoR2	AdipoRon is an orally bioavailable adiponectin receptor agonist. It can combine with AdipoR1/2 (KD: 1.8/3.1 μM).	Okada-Iwabu M, et al. Nature. 2013, 503(7477), 493-499.
T2256	CNX1351	CNX 1351;CNX-1351	1276105-89-5	C1CN(CCN1C(=O)CCC(=O)C=C(C)C)Cc1cc2c(s1)c(nc(n2)c1cccc2c1cn[nH]2)N1CCOCC1	C30H35N7O3S	573.71	PI3K/Akt/mTOR signaling	PI3K inhibitor	PI3Kα	CNX-1351 is a potent and isoform-selective targeted covalent PI3Kα inhibitor.	Nacht M, et al. J Med Chem. 2013 Feb 14;56(3):712-21.
T2249	XEN445	XEN 445;XEN-445	1515856-92-4	c1(ccc(c(c1)C(=O)O)N1C[C@H](CC1)OCc1ncccc1)C(F)(F)F	C18H17F3N2O3	366.33	Metabolism	Lipase inhibitor	endothelial lipase	XEN445, a potent and selective endothelial lipase(EL) inhibitor (IC50=0.237 uM), exhibitis good ADME and PK properties.	Sun S, et al. Bioorg Med Chem. 2013, 21(24), 7724-7734.
T2248	AS605240	AS 605240;AS-605240	648450-29-7	O=C1NC(=O)\C(S1)=C\c1ccc2nccnc2c1	C12H7N3O2S	257.27	PI3K/Akt/mTOR signaling	PI3K inhibitor	PI3Kα; PI3Kβ; PI3Kγ; PI3Kδ	AS-605240 is an effective and specific inhibitor of PI3Kγ (IC50/Ki: 87.8 nM).	Camps M, et al. Nat Med, 2005, 11(9), 936-943.
T2247	KenPaullone	NSC-664704;9-Bromopaullone	142273-20-9	c12ccccc1NC(=O)Cc1c2[nH]c2c1cc(cc2)Br	C16H11BrN2O	327.18	PI3K/Akt/mTOR signaling; Cell Cycle/Checkpoint; Stem Cells	CDK inhibitor; GSK-3 inhibitor	CDK1/CyclinB; CDK2/CyclinA; CDK2/CyclinE; CDK5/p35; GSK-3β	Kenpaullone, a potent CDK1, CDK2 and CDK5 inhibitor, as new enhancer for iTreg cell differentiation. Kenpaullone promotes iTreg cell differentiation through increased and prolonged transcription of foxp3 gene by enhancing TGFβ-Smad3 signaling pathway.	Zaharevitz et al. Cancer Res. 1999, 59(11):2566-2569.
T2237	ICG001	PRI-724;PRI-724 isomer	847591-62-2	Oc1ccc(C[C@@H]2N3[C@H](CN(Cc4cccc5ccccc45)C2=O)N(CCC3=O)C(=O)NCc2ccccc2)cc1	C33H32N4O4	548.63	Cytoskeletal Signaling; Stem Cells	Wnt/beta-catenin inhibitor	Wnt/β-catenin	ICG-001 antagonizes Wnt/β-catenin/TCF-mediated transcription and specifically binds to element-binding protein (CREB)-binding protein (CBP) with IC50 of 3 μM, but is not the related transcriptional coactivator p300.	Sasaki T, et al. Transl Respir Med. 2:8.
T2235	Dactolisib	NVP-BEZ235;BEZ235	915019-65-7	Cn1c2cnc3ccc(cc3c2n(-c2ccc(cc2)C(C)(C)C#N)c1=O)-c1cnc2ccccc2c1	C30H23N5O	469.54	DNA Damage/DNA Repair; PI3K/Akt/mTOR signaling	ATM/ATR; mTOR; PI3K	ATR; mTOR (p70S6K); p110α; p110γ; p110δ	Dactolisib is an orally bioavailable inhibitor of PI3K and mTOR (IC50s: 4 nM/5 nM/7 nM/75 nM, and 20.7 nM for p110α/p110γ/p110δ/p110β and mTOR).	Maira SM, et al. Identification and characterization of NVP-BEZ235, a new orally available dual phosphatidylinositol 3-kinase/mammalian target of rapamycin inhibitor with potent in vivo antitumor activity. Mol Cancer Ther. 2008 Jul;7(7):1851-63.
T2234	SC202671	SC 202671;SC-202671;JNK Inhibitor IX;TCS JNK 5a;N-(3-Cyano-4,5,6,7-tetrahydrobenzo[b]thienyl-2-yl)-1-naphthalenecarboxamide	312917-14-9	C1CCc2c(C1)c(c(s2)NC(=O)c1cccc2ccccc12)C#N	C20H16N2OS	332.42	MAPK	JNK inhibitor	JNK2; JNK3	TCS JNK 5a is an effective, specific inhibitor of JNK3(pIC50= 6.7), JNK2(pIC50=6.5).	Angell RM, et al. Bioorg Med Chem Lett. 2007, 17(5), 1296-1301.
T2203	L-Carnitine hydrochloride		10017-44-4	C[N+](C)(C)C[C@H](CC(=O)O)O.[Cl-]	C7H15NO3·HCl	197.66	Others	Others	CRAT	The l-carnitine hydrochloride is a constituent of striated muscle and liver. It is used therapeutically to stimulate gastric and pancreatic secretions and in the treatment of hyperlipoproteinemias.	Merra G, et al. World J Gastroenterol. 2012 Sep 28;18(36):5065-71.
T2176	2,3-Butanedione 2-Monoxime	2,3-Butanedione-2-monoxime;Diacetyl monoxime	57-71-6	CC(=O)/C(=N/O)/C	C4H7NO2	101.11	Cytoskeletal Signaling; PI3K/Akt/mTOR signaling	Akt inhibitor	Akt	2, 3-Butanedione 2-Monoxime is an inhibitor of skeletal and cardiac muscle contraction.	Vyomesh Patel, et al. Y Res, 2002, 62(5), 1401-1409
T2174	Quercetin	Sophoretin	117-39-5	c1(c(O)c(=O)c2c(O)cc(O)cc2o1)c1cc(O)c(O)cc1	C15H10O7	302.24	PI3K/Akt/mTOR signaling	PI3K inhibitor	PI3Kγ; PI3Kδ	Quercetin, a natural flavonoid present in vegetables, fruit, and wine, is a stimulator of recombinant SIRT1 and also a PI3K inhibitor.	Navarro-Nunez L, et al. Fitoterapia, 2010, 81(2):75-80.
T2166	TWS119		601514-19-6	c1cc(cc(c1)N)c1cc2c([nH]1)ncnc2Oc1cccc(c1)O	C18H14N4O2	318.33	PI3K/Akt/mTOR signaling; Stem Cells	GSK-3 inhibitor	GSK-3β	TWS119 is a GSK-3β inhibitor; capable of inducing neuronal differentiation	Ding S, et al, Pro Natl Acad Sci U S A, 2003, 100(13), 7632-7637.
T2156	WP1066		857064-38-1	C[C@@H](c1ccccc1)NC(=O)/C(=C/c1nc(ccc1)Br)/C#N	C17H14BrN3O	356.22	Angiogenesis; JAK/STAT signaling; Chromatin/Epigenetic; Stem Cells	JAK inhibitor; STAT inhibitor	JAK2; STAT3	WP1066 is a inhibitor of JAK2 (IC50: 2.30 μM) and STAT3 (IC50: 2.43 μM) in HEL cells; shows activity to JAK2, STAT3/5, and ERK1/2, not JAK1 and JAK3. WP1066 has been used in trials studying the treatment of Melanoma, Brain Cancer, Solid Tumors, and Central Nervous System Neoplasms.	Verstovsek S, et al. Clin Cancer Res, 2008, (3), 788-796.
T2144	Tacrolimus	FK506;FR900506;Fujimycin	104987-11-3	CO[C@@H]1C[C@@H](CC[C@H]1O)\C=C(/C)[C@H]1OC(=O)[C@@H]2CCCCN2C(=O)C(=O)[C@]2(O)O[C@@H]([C@H](C[C@H]2C)OC)[C@H](C[C@@H](C)C\C(C)=C\[C@@H](CC=C)C(=O)C[C@H](O)[C@H]1C)OC	C44H69NO12	804.02	PI3K/Akt/mTOR signaling	mTOR	FKBP-12	Tacrolimus can bind FKBP12 to form a high-affinity complex (Ki: 0.2 nM) which inhibits the activity of the calcium/calmodulin-dependent protein phosphatase.	Dumont FJ. FK506, an immunosuppressant targeting calcineurin function. Curr Med Chem. 2000 Jul;7(7):731-48.
T2133	Adenosine 5'-monophosphate	Adenosine monophosphate;AMP;5'-Adenylic acid	61-19-8	n1(c2c(nc1)c(ncn2)N)[C@@H]1O[C@@H]([C@H]([C@H]1O)O)COP(=O)(O)O	C10H14N5O7P	347.22	PI3K/Akt/mTOR signaling	AMPK activator	5'-AMP-activated protein kinase	Adenosine 5'-monophosphate is an ester of phosphoric acid with the nucleoside adenosine.	Richter EA, et al. Ugeskr Laeger. 2006 Feb 27;168(9):896-900.
T2125	Trametinib	JTP-74057;GSK1120212	871700-17-3	CC(=O)Nc1cccc(c1)-n1c2c(C)c(=O)n(C)c(Nc3ccc(I)cc3F)c2c(=O)n(C2CC2)c1=O	C26H23FIN5O4	615.39	MAPK	MEK	MEK1; MEK2	Trametinib is an ATP-noncompetitive inhibitor of MEK 1/2 (IC50s: 0.7/0.9 nM). It shows low inhibition for more than 180 kinases, including B-Raf, c-Raf, and MEK5.	Yamaguchi T, et al. Antitumor activities of JTP-74057 (GSK1120212), a novel MEK1/2 inhibitor, on colorectal cancer cell lines in vitro and in vivo. Int J Oncol, 2011, 39(1), 23-31.
T2118	SC514	SC 514;SC-514;GK 01140	354812-17-2	NC(=O)c1sc(cc1N)-c1ccsc1	C9H8N2OS2	224.3	Cell Cycle/Checkpoint; MAPK; NF-Κb; Proteases/Proteasome; Chromatin/Epigenetic	Aurora Kinase inhibitor; CDK inhibitor; IκB/IKK inhibitor; p38 MAPK inhibitor; Serine Protease inhibitor	Aurora B; CDK2/CyclinA; IKK2; p38α; PRAK	SC-514 is a selective, orally active, ATP-competitive IKK-2 inhibitor (IC50=11.2±4.7 μM), obstructs NF-κB-dependent gene expression.	Kishore N, et al. J Biol Chem, 2003, 278(35), 32861-32871.
T2092	Amitifadine hydrochloride	EB-1010 hydrochloride;DOV-21947 hydrochloride	410074-74-7	c1(c(ccc(c1)[C@]12CNC[C@H]1C2)Cl)Cl.Cl	C11H12Cl3N	264.58	GPCR/G Protein; Neuroscience	5-HT Receptor inhibitor; Dopamine Receptor inhibitor; Norepinephrine inhibitor	5-HT; Dopamine; Norepinephrine (NE)	Amitifadine hydrochloride is a triple reuptake inhibitor (TRI) or serotonin-norepinephrine-dopamine reuptake inhibitor (SNDRI).	Skolnick P, et al. Eur J Pharmacol. 2003 Feb 14;461(2-3):99-104.
T2088	APD 668		832714-46-2	O=C(N1CCC(Oc2ncnc3c2cnn3c2ccc(S(=O)(=O)C)cc2F)CC1)OC(C)C	C21H24FN5O5S	477.51	Endocrinology/Hormones	GPR agonist	GPR119	APD668 is a potent GPR119 agonist with EC50 of 2.7 nM and 33 nM for hGPR119 and ratGPR119, respectively.	Semple G, et al. Bioorg Med Chem Lett. 2011 May 15;21(10):3134-41.
T2084	ETP46464		1345675-02-6	CC(C)(C#N)c1ccc(cc1)N1C(=O)OCc2cnc3ccc(cc3c12)-c1cnc2ccccc2c1	C30H22N4O2	470.52	DNA Damage/DNA Repair; PI3K/Akt/mTOR signaling	ATM/ATR inhibitor; DNA-PK inhibitor; mTOR inhibitor; PI3K inhibitor	ATM; ATR; DNA-PK; mTOR; PI3Kα	ETP-46464 is an effective and specific ATR inhibitor (IC50: 25 nM).	Toledo LI, et al. Nat Struct Mol Biol, 2011, 18(6), 721-727.
T2078	PI3K/HDAC Inhibitor	CUDC 907;CUDC-907;Fimepinostat	1339928-25-4	c1nc(ncc1C(=O)NO)N(C)Cc1cc2c(s1)c(nc(n2)c1ccc(nc1)OC)N1CCOCC1	C23H24N8O4S	508.55	Chromatin/Epigenetic; DNA Damage/DNA Repair; NF-Κb	PI3K;HDAC inhibitor	HDAC1; HDAC10; HDAC11; HDAC2; HDAC3	CUDC-907 is an orally bioavailable inhibitor of both phosphoinositide 3-kinase (PI3K) class I and pan-histone deacetylase (HDAC) enzymes, with potential antineoplastic activity. Upon oral administration, CUDC-907 inhibits the activity of both PI3K class I isoforms and HDAC, thereby preventing the activation of the PI3K-AKT-mTOR signal transduction pathway that is often overactivated in many cance…	Bao R,et al. 2012, AACR Poster # 3744.
T2073	GSK2636771	GSK 2636771;GSK-2636771	1372540-25-4	c1(nc2c(n1Cc1c(c(ccc1)C(F)(F)F)C)cc(cc2C(=O)O)N1CCOCC1)C	C22H22F3N3O3	433.42	PI3K/Akt/mTOR signaling	PI3K inhibitor	PI3Kβ	GSK2636771, an effective, specific, orally bioavailable, PI3Kβ inhibitor, has been used in cancer, lymphoma, solid neoplasm, recurrent solid neoplasm, and advanced malignant neoplasm.	Macauley D, et al. Drugs Fut, 2012, 37(6), 451.
T2061	APY0201		1232221-74-7	Cc1cccc(/C=N/Nc2nc3cc(nn3c(c2)N2CCOCC2)c2ccncc2)c1	C23H23N7O	413.48	PI3K/Akt/mTOR signaling	PI3K inhibitor	PIKfyve	APY0201 is a effective, highly specific, ATP-competitive PIKfyve inhibitor (IC50: 5.2 nM). It can interrupt the conversion of phosphatidylinositol 3-phosphate (PtdIns3P) to PtdIns(3, 5)P2.	Hayakawa N, et al. Bioorg Med Chem. 2014 Jun 1;22(11):3021-9.
T2052	KY02111		1118807-13-8	COc1c(OC)cc(CCC(=O)Nc2nc3c(s2)cc(Cl)cc3)cc1	C18H17ClN2O3S	376.86	Cytoskeletal Signaling; Stem Cells	Wnt/beta-catenin inhibitor	Wnt	KY02111 facilitates differentiation of hPSCs to cardiomyocytes by inhibiting Wnt signaling, maybe affect downstream of GSK3β and APC.	Minami I, et al. Cell Rep, 2012, 2(5), 1448-1460.
T2048	LY364947	LY 364947;LY-364947;HTS466284	396129-53-6	[nH]1ncc(c1c1ccccn1)c1ccnc2ccccc12	C17H12N4	272.3	Metabolism; Apoptosis; MAPK; Stem Cells	Casein Kinase inhibitor; MLK inhibitor; TGF-beta/Smad inhibitor; TNF inhibitor	CK1δ; MLK-7K; TGFβRI; TGFβRII; RIPK2	LY364947 is a potent ATP-competitive inhibitor of TGFβR-I.	Li HY, et al. J Med Chem, 2006, 49(6), 2138-2142.
T2045	WHI-P131	Jak3 inhibitor I;JANEX-1	202475-60-3	COc1c(OC)cc2c(Nc3ccc(O)cc3)ncnc2c1	C16H15N3O3	297.31	Angiogenesis; Chromatin/Epigenetic; JAK/STAT signaling; Stem Cells	JAK inhibitor	JAK3; JAK3	Janex-1 is a cell-permeable, reversible, effective, ATP-competitive, and selective inhibitor of JAK3 (IC50: 78 μM); little inhibitory against JAK1/2, or Zap/Syk or SRC tyrosine kinases.	Sudbeck EA, et al. Structure-based design of specific inhibitors of Janus kinase 3 as apoptosis-inducing antileukemic agents. Clin Cancer Res. 1999 Jun;5(6):1569-82.
T2044	Varespladib	LY315920	172732-68-2	CCc1c(C(=O)C(=O)N)c2c(cccc2OCC(=O)O)n1Cc1ccccc1	C21H20N2O5	380.39	Metabolism	Phospholipase inhibitor	hnsPLA2	Varespladib, a specific and effective human non-pancreatic secretory phospholipase A2 (hnsPLA) inhibitor(IC50=7 nM), has been investigated for the treatment and prevention of sickle cell disease, vaso-occlusive crisis, and acute coronary syndrome.	Draheim SE, et al. J Med Chem. 1996, 39(26), 5159-5175.
T2035	WHI-P258		21561-09-1	COc1c(OC)cc2c(Nc3ccccc3)ncnc2c1	C16H15N3O2	281.31	Angiogenesis; Chromatin/Epigenetic; JAK/STAT signaling; Tyrosine Kinase/Adaptors; Stem Cells	EGFR inhibitor; JAK inhibitor	EGFR; JAK3	WHI-P258 is a dimethoxyquinazoline inhibitor of JAK3. This compound binds JAK3 weakly and may be used as a JAK-binding negative control in the development of new therapeutics.	Fry DW, et al. Science. 1994, 265(5175), 1093-1095.
T2027	ISRIB		548470-11-7	Clc1ccc(OCC(=O)N[C@H]2CC[C@@H](CC2)NC(=O)COc2ccc(Cl)cc2)cc1	C22H24Cl2N2O4	451.34	MAPK	ERK inhibitor	PERK	ISRIB is a potent and selective PERK inhibitor.	Sidrauski C, et al. Elife. 2013, 2, e00498.
T2008	LY294002	SF 1101;NSC 697286	154447-36-6	O=c1cc(oc2c(cccc12)-c1ccccc1)N1CCOCC1	C19H17NO3	307.34	PI3K/Akt/mTOR signaling	PI3K	p110α; p110β; p110δ	LY294002 is an inhibitor of PI3K (IC50s: 0.5/0.57/0.97 μM for PI3Kα/δ/β in cell-free assays). It also blocks autophagosome formation.	Chaussade C, et al. Evidence for functional redundancy of class IA PI3K isoforms in insulin signalling. Biochem J. 2007 Jun 15;404(3):449-58.
T2003	Isx 9	Isoxazole 9;Isoxazole 9 (ISX-9)	832115-62-5	O=C(NC1CC1)c1noc(c1)c1cccs1	C11H10N2O2S	234.27	Cytoskeletal Signaling; Stem Cells	Wnt/beta-catenin inhibitor	Wnt/β-catenin	ISX9 is necessary to activate neuron-specific genes as neurogenesis inducer.	Koh SH, et al. PLoS One. 2015, 10(9), e0138724.
T2002	PF4708671	PF 4708671;PF-4708671	1255517-76-0	CCc1cncnc1N1CCN(Cc2nc3c([nH]2)cc(cc3)C(F)(F)F)CC1	C19H21F3N6	390.41	PI3K/Akt/mTOR signaling	S6 Kinase inhibitor	p70 S6K	PF-4708671 is a cell-permeable inhibitor of p70 ribosomal S6 kinase (S6K1 isoform) .In cell-free assays, PF-4708671 is potent for S6K1(Ki50=20 nM, IC50=160 nM).	Pearce LR, et al. Biochem J, 2010, 431(2), 245-255.
T1999	Taselisib	RG-7604;GDC-0032	1282512-48-4	CC(C)n1nc(C)nc1-c1cn2CCOc3cc(ccc3-c2n1)-c1cnn(c1)C(C)(C)C(N)=O	C24H28N8O2	460.53	PI3K/Akt/mTOR signaling	PI3K inhibitor	PI3Kα; PI3Kβ; PI3Kγ; PI3Kδ	Taselisib is an orally bioavailable inhibitor of the class I phosphatidylinositol 3-kinase (PI3K) alpha isoform (PIK3CA), with potential antineoplastic activity.	Ndubaku CO, et al. J Med Chem, 2013, 56(11), 4597-4610.
T1995	Fedratinib	SAR 302503;TG-101348	936091-26-8	Cc1cnc(Nc2ccc(OCCN3CCCC3)cc2)nc1Nc1cccc(c1)S(=O)(=O)NC(C)(C)C	C27H36N6O3S	524.68	Angiogenesis; Apoptosis; Chromatin/Epigenetic; Tyrosine Kinase/Adaptors; JAK/STAT signaling; Stem Cells	JAK; c-RET; FLT	JAK2; JAK2 (V617F); RET; FLT3	Fedratinib (TG101348) is an ATP-competitive inhibitor of JAK2 (IC50: 3 nM) with significantly less potent activity against JAK3.	Wernig G, et al. Efficacy of TG101348, a selective JAK2 inhibitor, in treatment of a murine model of JAK2V617F-induced polycythemia vera. Cancer Cell. 2008 Apr;13(4):311-20.
T1994	Pictilisib	GDC-0941;RG7321	957054-30-7	CS(=O)(=O)N1CCN(Cc2cc3nc(nc(N4CCOCC4)c3s2)-c2cccc3[nH]ncc23)CC1	C23H27N7O3S2	513.64	PI3K/Akt/mTOR signaling	PI3K	p110α; p110β; p110γ; p110δ	Pictilisib (GDC-0941) is a potent pan inhibitor of class I catalytic subunits of PI3K (IC50s: 3/33/3/75 nM for p110α/β/δ/γ).	Folkes AJ, et al. The identification of 2-(1H-indazol-4-yl)-6-(4-methanesulfonyl-piperazin-1-ylmethyl)-4-morpholin-4-yl-thieno[3,2-d]pyrimidine (GDC-0941) as a potent, selective, orally bioavailable inhibitor of class I PI3 kinase for the treatment of cancer. J Med Chem. 2008 Sep 25;51(18):5522-32.
T1988	Duvelisib	INK1197;IPI-145	1201438-56-3	c1cc(c2c(c1)cc(n(c2=O)c1ccccc1)[C@@H](Nc1ncnc2c1[nH]cn2)C)Cl	C22H17ClN6O	416.86	PI3K/Akt/mTOR signaling	PI3K inhibitor	PI3Kα; PI3Kβ; PI3Kγ; PI3Kδ	Duvelisib is an orally bioavailable, highly selective and potent small molecule inhibitor of the delta and gamma isoforms of phosphoinositide-3 kinase (PI3K) with potential immunomodulating and antineoplastic activities.	Vito Palombella, Targeting PI3K- δ and PI3K-γ in Inflammation, 2012.
T1985	WHI-P154	Jak3 inhibitor ii	211555-04-3	COc1c(OC)cc2c(Nc3cc(Br)c(O)cc3)ncnc2c1	C16H14BrN3O3	376.2	Angiogenesis; Chromatin/Epigenetic; JAK/STAT signaling; Tyrosine Kinase/Adaptors; Stem Cells	EGFR inhibitor; JAK inhibitor; Src inhibitor; VEGFR inhibitor	EGFR; JAK3; Src; VEGFR	WHI-P154 is a potent JAK3 inhibitor.	Changelian PS,Blood, 2008, 111(4), 2155-2157.
T1977	Dorsomorphin	Compound C;BML-275	866405-64-3	C(CN1CCCCC1)Oc1ccc(cc1)-c1cnc2c(cnn2c1)-c1ccncc1	C24H25N5O	399.49	PI3K/Akt/mTOR signaling	AMPK inhibitor	AMPK	Dorsomorphin is an effective and specific inhibitor of AMPK (AMP-activated protein kinase), which is induced by AICAR and metformin.	Zhou G, et al. J Clin Invest. 2001, 108(8), 1167-1174.
T1974	PH797804		586379-66-0	CNC(=O)c1cc(n2c(C)cc(OCc3c(F)cc(F)cc3)c(Br)c2=O)c(C)cc1	C22H19BrF2N2O3	477.3	MAPK	p38 MAPK inhibitor	p38α; p38β	PH-797804 is a pyridinone inhibitor of p38α (IC50: 26 nM, in a cell-free assay); 4-fold more selective versus p38β and does not inhibit JNK2.	Hope HR, et al, J Pharmacol Exp Ther, 2009, 331(3), 882-895.
T1971	WAY262611	WAY 262611;WAY-262611	1123231-07-1	NCC1CCN(CC1)c1nccc(n1)c1cc2ccccc2cc1	C20H22N4	318.42	Cytoskeletal Signaling; Stem Cells	Wnt/beta-catenin agonist	Wnt/β-catenin	WAY-262611 is a wingless β-Catenin agonist.	Pelletier JC, et al. (1-(4-(Naphthalen-2-yl)pyrimidin-2-yl)piperidin-4-yl)methanamine: a wingless beta-catenin agonist that increases bone formation rate. J Med Chem. 2009 Nov 26;52(22):6962-5.
T1970	Gedatolisib	PF-05212384;PKI-587	1197160-78-3	C1CC(CCN1C(=O)c1ccc(cc1)NC(=O)Nc1ccc(cc1)c1nc(nc(n1)N1CCOCC1)N1CCOCC1)N(C)C	C32H41N9O4	615.73	PI3K/Akt/mTOR signaling	mTOR inhibitor; PI3K inhibitor	mTOR; PI3Kα; PI3Kγ	Gedatolisib is a highly effective dual inhibitor targeting the PI3Kα/γ (IC50: 0.4/5.4 nM)and mTOR (IC50: 1.6 nM) in the PI3K/mTOR signaling pathway.	Venkatesan AM, et al. J Med Chem. 2010, 53(6), 2636-2645.
T1965	Bikinin	Abrasin	188011-69-0	OC(=O)CCC(=O)Nc1ncc(Br)cc1	C9H9BrN2O3	273.08	PI3K/Akt/mTOR signaling; Others; Stem Cells	GSK-3 inhibitor; Others inhibitor	GSK-3; Shaggy-like kinase	Bikinin, a potent inhibitor of plant GSK-3/Shaggy-like kinase, activates BR signaling downstream of the BR receptor.	De Rybel B, et al. Chem Biol. 2009, 16(6), 594-604.
T1961	Vistusertib	AZD2014	1009298-59-2	C(=O)(c1cc(ccc1)c1ccc2c(nc(nc2n1)N1[C@H](COCC1)C)N1[C@H](COCC1)C)NC	C25H30N6O3	462.54	Cytoskeletal Signaling; PI3K/Akt/mTOR signaling	Akt inhibitor; mTOR inhibitor; PI3K inhibitor; S6 Kinase inhibitor	P-Akt (S473); mTOR; PI3Kα; pS6 (S235/236)	AZD2014 is an orally bioavailable inhibitor of the mammalian target of rapamycin (mTOR) with potential antineoplastic activity.	Sylvie M, et al, AACR Annual Meeting, 2012, Abst 917.
T1958	AZ20		1233339-22-4	C[C@@H]1COCCN1c1cc(nc(n1)-c1cccc2[nH]ccc12)C1(CC1)S(C)(=O)=O	C21H24N4O3S	412.51	DNA Damage/DNA Repair; PI3K/Akt/mTOR signaling	ATM/ATR inhibitor; mTOR inhibitor	ATR; mTOR	AZ20 is an effective and specific inhibitor of ATR kinase (IC50: 5 nM, in a cell-free assay), 8-fold selectivity over mTOR.	Xavier Jacq, et al. Cancer Res 2012;72(8 Suppl):Abstract nr 1823.
T1957	AZD2858		486424-20-8	CN1CCN(CC1)S(=O)(=O)c1ccc(cc1)c1cnc(N)c(n1)C(=O)Nc1cccnc1	C21H23N7O3S	453.52	PI3K/Akt/mTOR signaling; Stem Cells	GSK-3 inhibitor	GSK-3	AZD2858 is a selective GSK-3 inhibitor, inhibiting tau phosphorylation at the S396 site and activating Wnt signaling pathway.	Marsell R, et al. Bone, 2012, 50(3), 619-627.
T1956	FR180204		865362-74-9	Nc1c2cc(nnc2n[nH]1)c1c2ccccn2nc1c1ccccc1	C18H13N7	327.34	MAPK	ERK inhibitor	ERK1; ERK2	FR180204 is a potent and selective ATP-competitive inhibitor of ERK1 and ERK2.	Ohori M, et al. Biochem Biophys Res Commun. 2005, 336(1), 357-363.
T1953	L779450	L 779450;L-779450	303727-31-3	Oc1c(Cl)ccc(c1)c1c([nH]c(n1)c1ccccc1)c1ccncc1	C20H14ClN3O	347.8	MAPK	Raf inhibitor	Raf	L-779450, an effective, ATP-competitive Raf kinase inhibitor (IC50: 10 nM) , displays > 7, > 30 and > 70-fold selectivity over p38α, GSK3β and Lck respectively.	Shelton JG, et al. Leukemia. 2003 Sep;17(9):1765-82.
T1952	MK-2206 dihydrochloride	MK-2206 2HCl	1032350-13-2	Cl.Cl.NC1(CCC1)c1ccc(cc1)-c1nc2ccn3c(n[nH]c3=O)c2cc1-c1ccccc1	C25H23Cl2N5O	480.39	Cytoskeletal Signaling; PI3K/Akt/mTOR signaling	Akt	Akt1; Akt2; Akt3	MK-2206 is a highly specific inhibitor of Akt1/2/3 (IC50: 8/12/65 nM in cell-free assays) and no effect on the activities of 250 other protein kinases.	Yan L. MK-2206: a potent oral allosteric AKT inhibitor. AACR Annual Meeting 2009: Abstract Number: DDT01-1.
T1949	CZC24832		1159824-67-5	CC(C)(C)NS(=O)(=O)c1cncc(c1)c1cn2nc(N)nc2c(F)c1	C15H17FN6O2S	364.4	PI3K/Akt/mTOR signaling	PI3K inhibitor	PI3Kβ; PI3Kγ; PI3Kδ	CZC24832 is a selective inhibitor of PI 3-kinase γ.	Bergamini G, et al. Nat Chem Biol, 2012, 8(6), 576-582.
T1941	GSK3787		188591-46-0	FC(F)(F)c1cnc(cc1)S(=O)(=O)CCNC(=O)c1ccc(Cl)cc1	C15H12ClF3N2O3S	392.78	Metabolism	PPAR inhibitor	PPARδ	GSK3787 is a specific and irreversible PPARδ inhibitor（pIC50= 6.6）.	Shearer BG, et al. J Med Chem, 2010, 53(4), 1857-1861.
T1933	NVP 231		362003-83-6	O=C(Nc1nc2c(s1)cc(NC(=O)C13CC4CC(CC(C4)C1)C3)cc2)c1ccccc1	C25H25N3O2S	431.55	MAPK	ERK inhibitor	CERK	NVP-231 is a potent, specific and reversible CerK inhibitor(IC50=12±2 nM) that competitively inhibits ceramide binding to CerK.	Graf C, et al.Mol Pharmacol. 2008 Oct;74(4):925-32.
T1929	Filgotinib	GLPG0634	1206161-97-8	O=C(Nc1nn2c(cccc2c2ccc(CN3CCS(=O)(=O)CC3)cc2)n1)C1CC1	C21H23N5O3S	425.5	Angiogenesis; Tyrosine Kinase/Adaptors; Chromatin/Epigenetic; JAK/STAT signaling; Stem Cells	JAK inhibitor; Tyrosine Kinases inhibitor	JAK1; JAK2; JAK3; Tyk2	GLPG0634(filgotinib) is a selective JAK1 inhibitor. The IC50 values against JAK1, JAK2, JAK3, and TYK2 are 10 nM, 28 nM, 810 nM, and 116 nM, respectively.	Van Rompaey L, et al. J Immunol. 2013, 191(7), 3568-3577.
T1928	Anacetrapib	MK-0859	875446-37-0	C[C@H]1[C@H](OC(=O)N1CC2=C(C=CC(=C2)C(F)(F)F)C3=CC(=C(C=C3OC)F)C(C)C)C4=CC(=CC(=C4)C(F)(F)F)C(F)(F)F	C30H25F10NO3	637.51	Metabolism	CETP inhibitor	Mutant CETP (C13S); rhCETP	Anacetrapib (MK0859) is an effective, specific, reversible rhCETP and mutant CETP(C13S) inhibitor (IC50: 7.9 nM and 11.8 nM). Anacetrapib reduces the transfer of cholesteryl ester from HDL to LDL and/or VLDL thereby, producing an increase in serum HDL-cholesterol levels and a decrease in serum LDL-cholesterol levels.	Niesor EJ, et al. J Lipid Res. 2010, 51(12), 3443-3454.
T1926	NVP-LDE225	Sonidegib;Erismodegib;LDE225	956697-53-3	C[C@H]1CN(C[C@@H](C)O1)c1ccc(NC(=O)c2cccc(-c3ccc(OC(F)(F)F)cc3)c2C)cn1	C26H26F3N3O3	485.5	GPCR/G Protein; Stem Cells	Hedgehog/Smoothened antagonist	Smoothened; Smoothened	LDE225 (NVP-LDE225; Erismodegib), a Smoothened (Smo) antagonist, inhibits Hedgehog (Hh) signaling with IC50 of 1.3 nM (mouse) and 2.5 nM (human), respectively.	Pan SF, et al. ACS Med. Chem. Lett., 2010, 1 (3), 130–134.
T1922	Pseudolaric Acid B		82508-31-4	COC(=O)C1=CC[C@]23CC[C@H]([C@]2(CC1)OC(C)=O)[C@](C)(OC3=O)\C=C\C=C(/C)C(O)=O	C23H28O8	432.18	MAPK	p38 MAPK inhibitor	p38	Pseudolaric acid B, a natural diterpenoid compound, is isolated from Pseudolarix kaempferi.	Li T, et al. Life Sci. 2015 Jan 15;121:88-96.
T1921	Alpelisib	BYL-719	1217486-61-7	Cc1nc(NC(=O)N2CCC[C@H]2C(N)=O)sc1-c1ccnc(c1)C(C)(C)C(F)(F)F	C19H22F3N5O2S	441.47	PI3K/Akt/mTOR signaling	PI3K	PI3Kα	Alpelisib is an orally bioavailable PI3Kα inhibitor (IC50: 5 nM in a cell-free assay) with potential antineoplastic activity and minimal effect on PI3Kβ/γ/δ.	Fritsch C, et al. Characterization of the novel and specific PI3Kα inhibitor NVP-BYL719 and development of the patient stratification strategy for clinical trials. Mol Cancer Ther. 2014 May;13(5):1117-29.
T1920	Capivasertib	AZD5363	1143532-39-1	NC1(CCN(CC1)c1ncnc2[nH]ccc12)C(=O)N[C@@H](CCO)c1ccc(Cl)cc1	C21H25ClN6O2	428.92	Cytoskeletal Signaling; PI3K/Akt/mTOR signaling; GPCR/G Protein	Akt; PKA; mTOR	Akt1; Akt2; Akt3; PKA; mTOR (p70S6K)	Capivasertib (AZD5363) is a new-type orally available inhibitor of the serine/threonine protein kinase AKT (IC50s: 3/7/7 nM for Akt1/2/3).	Davies BR, et al. Preclinical pharmacology of AZD5363, an inhibitor of AKT: pharmacodynamics, antitumor activity, and correlation of monotherapy activity with genetic background. Mol Cancer Ther. 2012 Apr;11(4):873-87.
T1917	6-BIO	BIO;MLS 2052;6-Bromoindirubin-3'-oxime;GSK 3 Inhibitor IX;6-bromoindirubin-3-oxime;GSK 3 IX	667463-62-9	O\N=C1c2ccccc2NC/1=C1\C(=O)Nc2cc(Br)ccc12	C16H10BrN3O2	356.17	PI3K/Akt/mTOR signaling; Cell Cycle/Checkpoint; Tyrosine Kinase/Adaptors; Stem Cells	CDK inhibitor; GSK-3 inhibitor; Tyrosine Kinases inhibitor	CDK1/CyclinB; CDK2/CyclinA; CDK5/p35; GSK-3; Tyk2	BIO is a specific inhibitor of GSK-3.	Meijer L, et al. Chem Biol, 2003, 10(12), 1255-1266.
T1916	Apitolisib	GNE 390;RG 7422;GDC-0980	1032754-93-0	c12sc(CN3CCN(C(=O)[C@@H](O)C)CC3)c(C)c1nc(c1cnc(N)nc1)nc2N1CCOCC1	C23H30N8O3S	498.6	PI3K/Akt/mTOR signaling	mTOR inhibitor; PI3K inhibitor	mTOR; p110α; p110β; p110γ; p110δ	Apitolisib, an effective, class I PI3K inhibitor for PI3Kα（IC50=5 nM）, PI3Kβ（IC50=27 nM）, PI3Kδ（IC50=7 nM）, PI3Kγ （IC50=14 nM）, is used in trials study of solid cancers, breast cancer, prostate cancer, renal cell carcinoma, and endometrial carcinoma, among others.	Sutherlin DP, et al. J Med Chem, 2011, 54(21), 7579-7587.
T1911	Afuresertib	GSK2110183C;GSK2110183	1047644-62-1	c1(cnn(c1c1c(sc(c1)C(=O)N[C@@H](Cc1cc(ccc1)F)CN)Cl)C)Cl	C18H17Cl2FN4OS	427.32	Cytoskeletal Signaling; PI3K/Akt/mTOR signaling	Akt inhibitor	Akt1; Akt2; Akt3	Afuresertib is an orally bioavailable inhibitor of the serine/threonine protein kinase Akt (protein kinase B) with potential antineoplastic activity.	Dumble M, et al. PLoS One, 2014, 9(6):e100880.
T1908	MHY1485		326914-06-1	[O-][N+](=O)c1ccc(Nc2nc(nc(n2)N2CCOCC2)N2CCOCC2)cc1	C17H21N7O4	387.39	PI3K/Akt/mTOR signaling	mTOR activator	mTOR	MHY1485 is a mTOR activator. It inhibits the autophagic process by inhibition of fusion between autophagosomes and lysosomes, leading to the accumulation of LC3II protein and enlarged autophagosomes.	Choi YJ, et al. PLoS One. 2012, 7(8), e43418.
T1903	Dabrafenib	GSK2118436;GSK2118436A	1195765-45-7	CC(C)(C)c1nc(c(s1)-c1ccnc(N)n1)-c1cccc(NS(=O)(=O)c2c(F)cccc2F)c1F	C23H20F3N5O2S2	519.56	MAPK	Raf	B-Raf; B-Raf (V600E); C-Raf	Dabrafenib is a selective inhibitor of mutated forms of BRAF kinase (IC50s: 0.7/5 nM for B-Raf (V600E)/C-Raf).	Rheault TR, et al. Discovery of Dabrafenib: A Selective Inhibitor of Raf Kinases with Antitumor Activity against B-Raf-Driven Tumors. ACS Med Chem Lett. 2013 Feb 7;4(3):358-62.
T1894	Idelalisib	GS-1101;CAL-101	870281-82-6	CC[C@H](Nc1ncnc2nc[nH]c12)c1nc2cccc(F)c2c(=O)n1-c1ccccc1	C22H18FN7O	415.42	PI3K/Akt/mTOR signaling	PI3K	p110γ; p110δ	Idelalisib is a small molecule inhibitor of the PI3K catalytic subunit p110δ (IC50: 2.5 nM). The selectivity for p110δ is 40- to 300-fold than p110α/β/γ.	Lannutti BJ, et al. CAL-101, a p110delta selective phosphatidylinositol-3-kinase inhibitor for the treatment of B-cell malignancies, inhibits PI3K signaling and cellular viability. Blood. 2011 Jan 13;117(2):591-4.
T1892	Kobe2602		454453-49-7	[O-][N+](=O)c1cc(cc(c1NNC(=S)Nc1ccc(F)cc1)[N+](=O)[O-])C(F)(F)F	C14H9F4N5O4S	419.31	MAPK	Raf inhibitor	Ras-Raf	Kobe 2602 is an inhibitor of Ras that exhibits anticancer chemotherapeutic activities.	Shima F, et al. Proc Natl Acad Sci U S A. 2013 May 14;110(20):8182-7.
T1886	TAK632		1228591-30-7	FC1=C(NC(=O)CC2=CC(=CC=C2)C(F)(F)F)C=C(OC2=C(C#N)C3=C(C=C2)N=C(NC(=O)C2CC2)S3)C=C1	C27H18F4N4O3S	554.52	Cell Cycle/Checkpoint; Angiogenesis; MAPK; Chromatin/Epigenetic; Tyrosine Kinase/Adaptors	Aurora Kinase inhibitor; FGFR inhibitor; PDGFR inhibitor; Raf inhibitor	Aurora B; FGFR3; PDGFRβ; B-Raf; C-Raf	TAK-632 is a potent pan-Raf inhibitor.	Okaniwa M, et al. J Med Chem. 2013, 56(16), 6478-6494.
T1881	AR-A014418	AR 014418;GSK 3β inhibitor VIII;AR 0133418;GSK-3beta Inhibitor VIII	487021-52-3	COC1=CC=C(CNC(=O)NC2=NC=C(S2)[N+]([O-])=O)C=C1	C12H12N4O4S	308.31	PI3K/Akt/mTOR signaling; Stem Cells	GSK-3 inhibitor	GSK-3β; GSK-3β	AR-A014418 is an ATP-competitive, and selective GSK3β inhibitor.	Bhat R, et al. J Biol Chem. 2003, 278(46), 45937-45945.
T1879	3-Methyladenine	3-MA;NSC 66389	5142-23-4	Cn1cnc(N)c2ncnc12	C6H7N5	149.15	PI3K/Akt/mTOR signaling; Autophagy	PI3K; Autophagy	PI3Kγ; Vps34	3-Methyladenine (3-MA) is a selective PI3KV inhibitor, and the IC50s against ps34 and PI3Kγ were 25/60 μM in HeLa cells, respectively.	Miller S, et al. Finding a fitting shoe for Cinderella: searching for an autophagy inhibitor. Autophagy. 2010 Aug;6(6):805-7.
T1878	XAV939	XAV 939;XAV-939;NVP-XAV939	284028-89-3	FC(F)(F)c1ccc(cc1)-c1nc2CCSCc2c(=O)[nH]1	C14H11F3N2OS	312.31	Stem Cells; Cytoskeletal Signaling	Wnt/beta-catenin	TNKS1; TNKS2	XAV-939 shows the selective inhibition against Wnt/β-catenin-mediated transcription by tankyrase1/2 inhibition (IC50: 11/4 nM in cell-free assays).	Dregalla RC, et al. Regulatory roles of tankyrase 1 at telomeres and in DNA repair: suppression of T-SCE and stabilization of DNA-PKcs. Aging (Albany NY). 2010 Oct;2(10):691-708.
T1876	Kobe0065		436133-68-5	Cc1c(Cl)cc(NC(=S)NNc2c(cc(cc2[N+](=O)[O-])C(F)(F)F)[N+](=O)[O-])cc1	C15H11ClF3N5O4S	449.79	MAPK	Raf inhibitor	Ras-Raf	Kobe0065 is a novel and effective small-molecule compound inhibiting Ras–Raf interaction by SBDD; shows potent activity to competitively inhibit the binding of H-Ras·GTP to c-Raf-1 RBD with a Ki value of 46 ± 13 μM.	Shima F, et al. Proc Natl Acad Sci U S A. 2013, 110(20):8182-7.
T1875	Atglistatin		1469924-27-3	CN(C)C(=O)Nc1cccc(c1)c1ccc(cc1)N(C)C	C17H21N3O	283.37	Metabolism	Lipase inhibitor	ATGL	Atglistatin is a highly effective, specific and competitive ATGL inhibitor with an IC50 of ~0.7 μM for inhibition of lipolysis in vitro, and no toxicity when the concentration up to 50 μM.	Mayer N, et al. Nat Chem Biol. 2013, 9(12), 785-787.
T1861	Omipalisib	GSK458;GSK2126458	1086062-66-9	COc1ncc(cc1NS(=O)(=O)c1ccc(F)cc1F)-c1ccc2nccc(-c3ccnnc3)c2c1	C25H17F2N5O3S	505.5	PI3K/Akt/mTOR signaling	mTOR inhibitor; PI3K inhibitor	mTORC1; p110α; p110β; p110γ; p110δ	GSK2126458 is a small-molecule pyridylsulfonamide inhibitor of phosphatidylinositol 3-kinase (PI3K) with potential antineoplastic activity.	Knight SD, et al. ACS Med. Chem. Lett. 2010, 1 (1), 39–43.
T1859	AZD8055		1009298-09-2	COc1ccc(cc1CO)-c1ccc2c(nc(nc2n1)N1CCOC[C@@H]1C)N1CCOC[C@@H]1C	C25H31N5O4	465.54	PI3K/Akt/mTOR signaling	mTOR	mTOR	AZD8055 is an ATP-competitive mTOR inhibitor (IC50: 0.8 nM in MDA-MB-468 cells). It is ~1,000-fold selective for mTOR over all PI3K isoforms.	Chresta CM, et al. AZD8055 is a potent, selective, and orally bioavailable ATP-competitive mammalian target of rapamycin kinase inhibitor with in vitro and in vivo antitumor activity. Cancer Res, 2010, 70(1), 288-298.
T1851	ZM 336372	Zinc00581684	208260-29-1	CN(C)c1cccc(c1)C(=O)Nc1cc(NC(=O)c2ccc(O)cc2)c(C)cc1	C23H23N3O3	389.45	MAPK	Raf inhibitor	C-Raf	ZM 336372 is a potent and selective c-Raf inhibitor.	Hall-Jackson CA, et al. Chem Biol, 1999, 6(8), 559-568.
T1849	Momelotinib	CYT387;LM-1149;CYT11387	1056634-68-4	O=C(NCC#N)c1ccc(cc1)c1nc(Nc2ccc(cc2)N2CCOCC2)ncc1	C23H22N6O2	414.46	Angiogenesis; Chromatin/Epigenetic; JAK/STAT signaling; Stem Cells	JAK inhibitor	JAK1; JAK2; JAK3	Momelotinib is an orally bioavailable small-molecule inhibitor of Janus kinases 1 and 2 (JAK1/2) with IC50 of 11 nM/18 nM. JAK1/2 inhibitor CYT387 competes with JAK1/2 for ATP binding, which may result in inhibition of JAK1/2 activation, inhibition of the JAK-STAT signaling pathway, and so the induction of apoptosis and a reduction of tumor cell proliferation in JAK1/2-expressing tumor cells.	Pardanani A, et al. Leukemia, 2009, 23(8), 1441-1445.
T1846	Y320		288250-47-5	Cc1c(cnn1c1ccc(Cl)cc1)C(=O)Nc1cc(C#N)c(cc1)N1CCC(CC1)N1CCOCC1	C27H29ClN6O2	505.01	Metabolism	Lipase inhibitor	ATGL	Y-320 is a new phenylpyrazoleanilide immunomodulator.	Ushio H, et al. Pharmaceuticals (Basel). 2013, 7(1), 1-17.
T1845	B-Raf IN 1		950736-05-7	CN(C)Cc1ccc(cc1)c1c2nccc(n2nc1)c1cc(NC(=O)c2cc(ccc2)C(F)(F)F)ccc1	C29H24F3N5O	515.53	MAPK	Raf inhibitor	B-Raf; C-Raf	B-Raf IN 1 is a B-Raf (IC50: 24 nM) and c-Raf (IC50: 25 nM) inhibitor.	Berger DM, et al. Bioorg Med Chem Lett. 2009 Dec 1;19(23):6519-23.
T1842	XMD17109	XMD17 109;XMD17-109;ERK5-IN-1	1435488-37-1	CCOc1cc(ccc1Nc1ncc2N(C)C(=O)c3ccccc3N(C3CCCC3)c2n1)C(=O)N1CCC(CC1)N1CCN(C)CC1	C36H46N8O3	638.81	MAPK	ERK inhibitor	ERK5	XMD17-109 is a new selective ERK-5 inhibitor (EC50: 4.2 uM, HEK293 cells).	Denq X, et al. Eur J Med Chem. 2013, 70, 758-767.
T1838	INK 128	MLN0128;Sapanisertib;TAK-228	1224844-38-5	CC(C)n1nc(c2c1ncnc2N)c1cc2c(oc(N)n2)cc1	C15H15N7O	309.33	PI3K/Akt/mTOR signaling	mTOR inhibitor; PI3K inhibitor	mTOR; mTOR; PI3Kα; PI3Kγ; PI3Kδ	INK 128 is an orally bioavailable inhibitor of raptor-mTOR (TOR complex 1 or TORC1) and rictor-mTOR (TOR complex 2 or TORC2) with potential antineoplastic activity.	Liu A, et al. Drug Discovery Today: Therapeutic Strategies. 2009, 6(2), 47-55.
T1837	BX912		702674-56-4	Brc1cnc(Nc2cc(NC(=O)N3CCCC3)ccc2)nc1NCCc1cnc[nH]1	C20H23BrN8O	471.35	Angiogenesis; Cell Cycle/Checkpoint; GPCR/G Protein; PI3K/Akt/mTOR signaling; Tyrosine Kinase/Adaptors	CDK inhibitor; Chk inhibitor; PDK inhibitor; PKA inhibitor; VEGFR inhibitor	CDK2/CyclinE; Chk1; PDK1; PKA; VEGFR2 (KDR)	BX-912 is a specific inhibitor of 3-Phosphoinositide-dependent Kinase-1 (PDK1, IC50: 12 nM). The selectivity of BX-912 is more 10 fold than C-Kit, EGFR, PKA, PKC etc.	Feldman RI, et al. J Biol Chem. 2005, 280(20), 19867-19874.
T1830	BX795		702675-74-9	Ic1cnc(Nc2cc(NC(=O)N3CCCC3)ccc2)nc1NCCCNC(=O)c1cccs1	C23H26IN7O2S	591.47	Cell Cycle/Checkpoint; PI3K/Akt/mTOR signaling; Tyrosine Kinase/Adaptors	CDK inhibitor; Chk inhibitor; c-Kit inhibitor; PDK inhibitor	CDK2/CyclinE; Chk1; c-Kit; PDK1	BX795 is an effective and selective PDK1 inhibitor (IC50: 6 nM), and its selectivity is 140- and 1600-fold for PDK1 over PKA and PKC in cell-free assays, respectively. Meanwhile, the selectivity for PDK1 is 100-fold than GSK3β.	Feldman RI, et al. J Biol Chem. 2005, 280(20), 19867-119874.
T1829	Ruxolitinib	INCB018424;(R)-Ruxolitinib	941678-49-5	N#CC[C@H](C1CCCC1)n1cc(cn1)-c1ncnc2[nH]ccc12	C17H18N6	306.37	Angiogenesis; Chromatin/Epigenetic; JAK/STAT signaling; Stem Cells	JAK	JAK1; JAK2	Ruxolitinib is a potent and selective JAK1/2 inhibitor (IC50: 3.3/2.8 nM) and is relatively less selective for JAK3 (IC50: 322 nM).	Quintas-Cardama A, et al. Preclinical characterization of the selective JAK1/2 inhibitor INCB018424: therapeutic implications for the treatment of myeloproliferative neoplasms. Blood, 2010, 115(15), 3109-3117.
T1827	Buparlisib	BKM120;NVP-BKM120	944396-07-0	Nc1cc(c(cn1)-c1cc(nc(n1)N1CCOCC1)N1CCOCC1)C(F)(F)F	C18H21F3N6O2	410.39	PI3K/Akt/mTOR signaling	PI3K	p110α; p110β; p110γ; p110δ; Vps34	Buparlisib is an orally bioavailable specific oral inhibitor of the pan-class I PI3K (IC50s: 52/166/116/nM for p110α, p110β, and p110δ).	Burger MT, et al. Identification of NVP-BKM120 as a Potent, Selective, Orally Bioavailable Class I PI3 Kinase Inhibitor for Treating Cancer. ACS Med Chem Lett. 2011 Aug 26;2(10):774-9.
T1826	Voxtalisib Analogue	PI3K-IN-1;Voxtalisib (SAR245409, XL765) Analogue;SAR245409;XL765	1349796-36-6	COc1cc(OC)cc(Nc2nc3ccccc3nc2NS(=O)(=O)c2ccc(NC(=O)c3cc(OC)c(C)cc3)cc2)c1	C31H29N5O6S	599.66	DNA Damage/DNA Repair; PI3K/Akt/mTOR signaling	DNA-PK inhibitor; PI3K inhibitor	DNA-PK; PI3Kα; PI3Kβ; PI3Kγ; PI3Kδ	Voxtalisib (SAR245409, XL765)Analogue is a dual inhibitor of mTOR/PI3K, mostly for p110γ , also inhibits DNA-PK and mTOR.	Garcia-Echeverria C, et al. Oncogene, 2008, 27(41), 5511-5526.
T1821	CGK 733		905973-89-9	[O-][N+](=O)c1cc(NC(=S)NC(NC(=O)C(c2ccccc2)c2ccccc2)C(Cl)(Cl)Cl)ccc1F	C23H18Cl3FN4O3S	555.84	DNA Damage/DNA Repair; PI3K/Akt/mTOR signaling	ATM/ATR inhibitor	ATM; ATR	CGK 733 is a potent and selective inhibitor of ATM/ATR.	Won J, et al. Nat Chem Biol, 2006, 2(7), 369-374.
T1818	Tenovin-6	Tenovin 6	1011557-82-6	CC(C)(C)c1ccc(cc1)C(=O)NC(=S)Nc1ccc(cc1)NC(=O)CCCCN(C)C	C25H34N4O2S	454.63	Chromatin/Epigenetic; DNA Damage/DNA Repair	Sirtuin inhibitor	SIRT1; SIRT2; SIRT3	Tenovin-6 is a p53 transcriptional activity agonist.	Lain S, et al. Cancer Cell, 2008, 13(5), 454-463.
T1813	VGX1027	VGX 1027;VGX-1027;GIT 27	6501-72-0	c1ccc(cc1)C1=NOC(C1)CC(=O)O	C11H11NO3	205.21	Apoptosis; Immunology/Inflammation	IL Receptor inhibitor; TNF inhibitor	IL-10; IL-1β; TNF-α	VGX-1027(GIT27) is an isoxazole compound with various immunomodulatory properties.	Stosic-Grujicic S, et al. J Pharmacol Exp Ther. 2007, 320(3), 1038-1049.
T1810	Purmorphamine	Shh Signaling Antagonist VI	483367-10-8	C1CCC(CC1)n1cnc2c(Nc3ccc(cc3)N3CCOCC3)nc(Oc3cccc4ccccc34)nc12	C31H32N6O2	520.62	GPCR/G Protein; Stem Cells	Hedgehog/Smoothened antagonist	Smoothened	Purmorphamine, which directly binds and activates Smoothened, blocks BODIPY-cyclopamine binding to Smo. It also is an inducer of osteoblast differentiation.	Sinha S, et al. Nat Chem Biol, 2006, 2(1), 29-30.
T1807	JW55		664993-53-7	COc1ccc(cc1)C1(CCOCC1)CNC(=O)c1ccc(cc1)NC(=O)c1ccco1	C25H26N2O5	434.48	Metabolism	PPAR inhibitor	TNKS1; TNKS2	JW 55 is an effective and selective β-catenin signaling pathway inhibitor, works by inhibition of the PARP domain of tankyrase 1 and tankyrase 2 (TNKS1/2).	Waaler J, et al. A novel tankyrase inhibitor decreases canonical Wnt signaling in colon carcinoma cells and reduces tumor growth in conditional APC mutant mice. Cancer Res. 2012 Jun 1;72(11):2822-32.
T1796	Otenabant hydrochloride	CP 945598 Hydrochloride;Otenabant (CP-945598) HCl;Otenabant	686347-12-6	Cl.C1(CCN(CC1)c1ncnc2c1nc(n2c1ccc(cc1)Cl)c1ccccc1Cl)(NCC)C(=O)N	C25H26Cl3N7O	546.88	GPCR/G Protein	Cannabinoid Receptor antagonist	hCB1; hCB2; rCB1	Otenabant hydrochloride (CP-945598) is a competitive, high affinity, selective antagonist of the CB1 receptor (Ki: 0.7 nM).	Griffith DA, et al. J Med Chem, 2009, 52(2), 234-237.
T1793	MBX2982		1037792-44-1	CCc1cnc(nc1)N1CCC(CC1)c1nc(cs1)COc1ccc(cc1)n1cnnn1	C22H24N8OS	448.54	Endocrinology/Hormones	GPR agonist	GPR119	MBX-2982 is a selective, orally-available GPR119 agonist, used for the treatment of diabetes.	Hothersall JD, et al. Sustained wash-resistant receptor activation responses of GPR119 agonists. Eur J Pharmacol. 2015 Sep 5;762:430-42.
T1792	Regorafenib	BAY 73-4506;Fluoro-Sorafenib	755037-03-7	CNC(=O)c1cc(Oc2ccc(NC(=O)Nc3ccc(Cl)c(c3)C(F)(F)F)c(F)c2)ccn1	C21H15ClF4N4O3	482.82	Angiogenesis; Apoptosis; MAPK; Tyrosine Kinase/Adaptors	c-Kit; c-RET; Raf; VEGFR	Kit; RET; Raf-1; VEGFR1; VEGFR2	Regorafenib (BAY 73-4506) is a multi-targeted receptor tyrosine kinase inhibitor (IC50s: 1.5/2.5/4.2/7/13/22 nM for RET/C-RAF/VEGFR2/c-Kit/VEGFR1/PDGFRβ).	Wilhelm SM, et al. Regorafenib (BAY 73-4506): a new oral multikinase inhibitor of angiogenic, stromal and oncogenic receptor tyrosine kinases with potent preclinical antitumor activity. Int J Cancer, 2011, 129(1), 245-255.
T1784	Everolimus	SDZ-RAD;RAD001	159351-69-6	CO[C@@H]1C[C@H](C[C@@H](C)[C@@H]2CC(=O)[C@H](C)\C=C(C)\[C@@H](O)[C@@H](OC)C(=O)[C@H](C)C[C@H](C)\C=C\C=C\C=C(C)\[C@H](C[C@@H]3CC[C@@H](C)[C@@](O)(O3)C(=O)C(=O)N3CCCC[C@H]3C(=O)O2)OC)CC[C@H]1OCCO	C53H83NO14	958.22	PI3K/Akt/mTOR signaling	mTOR	mTOR (FKBP12)	Everolimus is a potent mTOR inhibitor that binds to FKBP-12. It is used alone or in combination with calcineurin inhibitors.	Sedrani R, et al. Chemical modification of rapamycin: the discovery of SDZ RAD. Transplant Proc. 1998 Aug;30(5):2192-4.
T1782	Canagliflozin	JNJ 28431754;JNJ 28431754AAA;TA 7284;JNJ 24831754ZAE	842133-18-0	c1(c2ccc(F)cc2)sc(cc1)Cc1c(C)ccc(c1)[C@H]1[C@H](O)[C@@H](O)[C@H](O)[C@@H](CO)O1	C24H25FO5S	444.52	GPCR/G Protein	SGLT inhibitor	hSGLT2; mSGLT2; rSGLT2	Canagliflozin, a sodium-glucose transporter 2( SGLT2) and P-Glycoprotein inhibitor, is used in type 2 diabetes.	Liang Y, et al. PLoS One. 2012, 7(2), e30555.
T1778	AT 7519 hydrochloride salt	AT7519 Hydrochloride;AT7519 HCl	902135-91-5	Cl.Clc1cccc(Cl)c1C(=O)Nc1cn[nH]c1C(=O)NC1CCNCC1	C16H18Cl3N5O2	418.71	PI3K/Akt/mTOR signaling; Cell Cycle/Checkpoint; Stem Cells	CDK inhibitor; GSK-3 inhibitor	CDK2/CyclinA; CDK4/CyclinD1; CDK5/p35; CDK9/CyclinT; GSK-3β	AT7519 hydrochloride is a multi-CDK inhibitor for CDK1, 2, 4, 6 and 9.	Squires MS, et al. Mol Cancer Ther, 2009, 8(2), 324-332.
T1777	Nintedanib	BIBF 1120;Intedanib	656247-17-5	COC(=O)c1ccc2c(NC(=O)\C2=C(/Nc2ccc(cc2)N(C)C(=O)CN2CCN(C)CC2)c2ccccc2)c1	C31H33N5O4	539.62	Angiogenesis; Tyrosine Kinase/Adaptors	FLT; Src; VEGFR; PDGFR; FGFR	FLT3; Lck; VEGFR1; VEGFR2; VEGFR3; FGPR1; FGFR2; FGFR3; PDGFRα; PDGFRβ	Nintedanib is an inhibitor of the receptor tyrosine kinases VEGFR/FGFR/PDGFR (IC50s: 13-34/37-610/59/65 nM for VEGFR1-3, FGFR1-4, and PDGFRα/β, respectively).	Hilberg F, et al. BIBF 1120: triple angiokinase inhibitor with sustained receptor blockade and good antitumor efficacy. Cancer Res, 2008, 68(12), 4774-4782.
T1766	Empagliflozin	BI 10773	864070-44-0	[C@@H]1(CO)[C@@H](O)[C@H](O)[C@@H](O)[C@H](c2ccc(Cl)c(Cc3ccc(cc3)O[C@H]3CCOC3)c2)O1	C23H27ClO7	450.91	GPCR/G Protein	SGLT inhibitor	SGLT1; SGLT2; SGLT4; SGLT5; SGLT6	Empagliflozin is a Sodium-Glucose Cotransporter 2 Inhibitor. The mechanism of action of empagliflozin is as a Sodium-Glucose Transporter 2 Inhibitor.	Grempler R, et al. Diabetes Obes Metab, 2012, 14(1), 83-90.
T1764	SB203580	RWJ 64809;PB 203580	152121-47-6	CS(=O)c1ccc(cc1)-c1nc(c([nH]1)-c1ccncc1)-c1ccc(F)cc1	C21H16FN3OS	377.43	MAPK	p38 MAPK	p38 MAPK	SB 203580 is a p38 MAPK inhibitor (IC50: 0.3-0.5 μM). It shows more than 100-fold selectivity over PKB, LCK, and GSK-3β.	Lali FV, et al. The pyridinyl imidazole inhibitor SB203580 blocks phosphoinositide-dependent protein kinase activity, protein kinase B phosphorylation, and retinoblastoma hyperphosphorylation in interleukin-2-stimulated T cells independently of p38 mitogen-activated protein kinase. J Biol Chem. 2000 Mar 10;275(10):7395-402.
T1759	OTSSP167	MELK inhibitor;OTS167	1431697-89-0	CN(C)C[C@H]1CC[C@@H](CC1)Nc1c(cnc2ccc(nc12)-c1cc(Cl)c(O)c(Cl)c1)C(C)=O	C25H28Cl2N4O2	487.42	PI3K/Akt/mTOR signaling	MELK inhibitor	MELK	MELK Inhibitor OTS167 is an orally available inhibitor of maternal embryonic leucine zipper kinase (MELK) with potential antineoplastic activity.	Chung S, et al. Oncotarget, 2012, 3(12), 1629-1640.
T1755	LY2090314		603288-22-8	N1(C(=O)N2CCCCC2)Cc2cc(cc3c(C4=C(c5cnc6n5cccc6)C(=O)NC4=O)cn(CC1)c23)F	C28H25FN6O3	512.53	PI3K/Akt/mTOR signaling; Stem Cells	GSK-3 inhibitor	GSK-3α; GSK-3β	LY2090314, an effective GSK-3α/β inhibitor (IC50: 1.5 nM/0.9 nM), may improve the efficacy of platinum-based chemotherapy regimens. LY2090314 has been used in trials studying the treatment of Leukemia, Advanced Cancer, and Pancreatic Cancer.	Brail LH, et al. J Clin Oncol, 2011, 29, abstr 3030.
T1754	ZM 306416	CB 676475	690206-97-4	COc1c(OC)cc2c(Nc3c(F)cc(Cl)cc3)ncnc2c1	C16H13ClFN3O2	333.74	Angiogenesis; Cytoskeletal Signaling; Tyrosine Kinase/Adaptors	Bcr-Abl inhibitor; Src inhibitor; VEGFR inhibitor	Abl; Src; VEGFR1	ZM 306416, a VEGFR1 inhibitor (IC50: 0.33 μM), can also inhibit EGFR (IC50<10 nM).	Antczak C, et al. J Biomol Screen, 2012, 17(7), 885-899.
T1746	LY2584702 tosylate	LY-2584702 tosylate salt	1082949-68-5	Cc1ccc(cc1)S(=O)(=O)O.Cn1cc(nc1C1CCN(CC1)c1ncnc2c1cn[nH]2)c1cc(c(cc1)F)C(F)(F)F	C28H27F4N7O3S	617.62	PI3K/Akt/mTOR signaling	S6 Kinase inhibitor	p70 S6K	LY2584702 Tosylate is a selective, ATP-competitive p70S6K inhibitor, used in trials studying the treatment of cancer.	Tolcher A, et al. Eur J Cancer. 2014, 50(5), 867-875.
T1741	AZD1080		612487-72-6	Oc1[nH]c2c(cc(cc2)C#N)c1c1ncc(CN2CCOCC2)cc1	C19H18N4O2	334.37	PI3K/Akt/mTOR signaling; Stem Cells	GSK-3 inhibitor	GSK-3α; GSK-3β	AZD1080 is a selective, orally active, brain permeable GSK3 inhibitor.	Georgievska B, et al. J Neurochem, 2013, 125(3), 446-456.
T1738	Taxifolin	(+)-Taxifolin;(+)-Dihydroquercetin;Dihydroquercetin	480-18-2	Oc1ccc(cc1O)[C@@H]1[C@@H](O)C(=O)c2c(O)cc(O)cc2O1	C15H12O7	304.25	GPCR/G Protein; Angiogenesis; Apoptosis; Proteases/Proteasome; Tyrosine Kinase/Adaptors	Adrenergic Receptor antagonist; TNF inhibitor; Tyrosinase inhibitor; VEGFR inhibitor	β-adrenergic receptor; TNF-α; Collagenase Tyrosinase; Beta-nerve growth factor; VEGFR2	Taxifolin is a flavonoid in many plants such as Taxus chinensis, Siberian larch, Cedrus deodara and so on.	Makena PS, et al. Environ Mol Mutagen, 2009, 50(6), 451-459.
T1694	Oxypurinol	Oxipurinol	2465-59-0	O=c1[nH]c2[nH]ncc2c(=O)[nH]1	C5H4N4O2	152.11	Immunology/Inflammation	ROS inhibitor	XO	Oxipurinol is a xanthine oxidase inhibitor. Oxipurinol is potentially used for the treatment of congestive heart failure.	Iwanaga T, et al. Drug Metab Dispos. 2005 Dec;33(12):1791-5.
T1674	Nateglinide	Senaglinide;A4166	105816-04-4	C(=O)(N[C@@H](C(=O)O)Cc1ccccc1)[C@H]1CC[C@@H](CC1)C(C)C	C19H27NO3	317.42	Membrane transporter/Ion channel; Metabolism	Potassium Channel inhibitor; PPAR agonist	Potassium Channel; PPARγ	Nateglinide is an oral hypoglycemic agent and amino acid derivative that stimulates insulin secretion from the pancreas and is used in the therapy of type 2 diabetes. Nateglinide has been linked to rare instances of clinically apparent acute liver injury.	Hu S, et al. J Pharmacol Exp Ther. 2000 May;293(2):444-52.
T1650	Chlorzoxazone	Chlorzoxazon;Paraflex	95-25-0	Clc1cc2c(oc(=O)[nH]2)cc1	C7H4ClNO2	169.57	Membrane transporter/Ion channel	Potassium Channel inhibitor	Potassium Channel	Chlorzoxazone is a Muscle Relaxant. The physiologic effect of chlorzoxazone is by means of Centrally-mediated Muscle Relaxation.	Lucas D, et al. Methods Enzymol, 1996, 272, 115-123.
T1642	Lenalidomide	CC-5013	191732-72-6	Nc1cccc2C(=O)N(Cc12)C1CCC(=O)NC1=O	C13H13N3O3	259.26	Apoptosis	TNF	TNF-α	Lenalidomide is a potent inhibitor of TNF-α that, at 10 μM, alters gene expression and cell viability in a range of cancer cell lines.	Kim K, et al. Lenalidomide induces apoptosis and alters gene expression in non-small cell lung cancer cells. Oncol Lett. 2013 Feb;5(2):588-592.
T1630	Tiopronin	Acadione;Captimer;Thiopronine	1953-02-2	CC(S)C(=O)NCC(=O)O	C5H9NO3S	163.19	Immunology/Inflammation	ROS	ROS	Tiopronin, a sulfhydryl acylated derivative of glycine, leads to a reduction in urinary cystine concentration and subsequently reduces cystine stone formation.	Fetoni AR, et al. Acta Otolaryngol,2004, 124(4), 421-426.
T1622	Rosiglitazone maleate	BRL 49653C;BRL 49653	155141-29-0	c1cc(ccc1OCCN(c1ccccn1)C)CC1C(=O)NC(=O)S1.C(=O)(/C=C\C(=O)O)O	C18H19N3O3S·C4H4O4	473.12	Metabolism	PPAR agonist	PPARγ	Rosiglitazone Maleate is the maleate salt of rosiglitazone, an orally-active thiazolidinedione with antidiabetic properties and potential antineoplastic activity.	Deeks ED, et al. Drugs, 2007, 67(18), 2747-2779.
T1603	Glipizide	K 4024;CP 28720	29094-61-9	Cc1cnc(cn1)C(=O)NCCc1ccc(cc1)S(=O)(=O)NC(=O)NC1CCCCC1	C21H27N5O4S	445.54	Membrane transporter/Ion channel; Metabolism	ABC inhibitor; PPAR agonist	ABCC; PPARγ	Glipizide is a short-acting, second-generation sulfonylurea with hypoglycemic activity.	Gribble FM, Ashcroft FM. Metabolism. 2000 Oct;49(10 Suppl 2):3-6.
T1558	Resveratrol	trans-Resveratrol;SRT 501	501-36-0	Oc1ccc(cc1)\C=C\c1cc(O)cc(O)c1	C14H12O3	228.24	Chromatin/Epigenetic; Immunology/Inflammation; DNA Damage/DNA Repair; Metabolism; NF-Κb; Neuroscience	COX; DNA/RNA Synthesis; IκB/IKK; Lipoxygenase; NADPH; Sirtuin	COX-1; COX-2; DNA polymerase α; IKKβ; LOX; Quinone reductase 2; SIRT1; SIRT2	Resveratrol is a polyphenolic phytoalexin with antioxidant and chemopreventive activities. It has a wide spectrum of targets including COX, SIRT, LOC, etc.	Jang M, et al. Cancer chemopreventive activity of resveratrol, a natural product derived from grapes. Science. 1997 Jan 10;275(5297):218-20.
T1543	Naftifine hydrochloride	Naftifine HCl;Naftin;Exoderil;Naftifungin	65473-14-5	CN(C/C=C/C1=CC=CC=C1)CC2=CC=CC3=CC=CC=C32.Cl	C21H22ClN	323.86	GPCR/G Protein; Stem Cells	Hedgehog/Smoothened agonist	Smoothened	Naftifine Hydrochloride is the hydrochloride salt form of naftifine, an allylamine derivate with synthetic broad-spectrum antifungal activity. Although the exact mechanism through which naftifine hydrochloride exerts its effect is unknown, it appears to selectively inhibit the enzyme squalene 2, 3-epoxidase, thereby inhibiting the biosynthesis of sterol. This results in a decreased amount of ster…	Georgopoulos A, et al. Antimicrob Agents Chemother, 1981, 19(3), 386-389.
T1537	Rapamycin	AY 22989;Sirolimus;NSC-2260804	53123-88-9	CO[C@@H]1C[C@H](C[C@@H](C)[C@@H]2CC(=O)[C@H](C)\C=C(C)\[C@@H](O)[C@@H](OC)C(=O)[C@H](C)C[C@H](C)\C=C\C=C\C=C(C)\[C@H](C[C@@H]3CC[C@@H](C)[C@@](O)(O3)C(=O)C(=O)N3CCCC[C@H]3C(=O)O2)OC)CC[C@H]1O	C51H79NO13	914.18	PI3K/Akt/mTOR signaling; Autophagy	mTOR inhibitor; Autophagy activator	mTOR; Autophagy	Rapamycin, a macrolide compound obtained from Streptomyces hygroscopicus, is a potent and specific mTOR inhibitor (IC50: 0.1 nM in HEK293 cells).	Edwards SR, et al. The rapamycin-binding domain of the protein kinase mammalian target of rapamycin is a destabilizing domain. J Biol Chem. 2007 May 4;282(18):13395-401.
T1529	Miglitol	BAY-m1099;BAY1099	72432-03-2	[C@H]1([C@H]([C@@H]([C@H](CN1CCO)O)O)O)CO	C8H17NO5	207.22	Others	Others inhibitor	GAA; MGA	Miglitol is an alpha-Glucosidase Inhibitor with antihyperglycemic activity.	Rossi EJ, et al. FEBS J. 2006 Jun;273(12):2673-83.
T1527	Gliclazide	SE1702;S1702	21187-98-4	Cc1ccc(cc1)S(=O)(=O)NC(=O)NN1CC2CCCC2C1	C15H21N3O3S	323.42	Membrane transporter/Ion channel	Potassium Channel inhibitor	Potassium Channel	Gliclazide, an oral antihyperglycemic agent, belongs to the sulfonylurea class of insulin secretagogues, which act by stimulating beta-cells of the pancreas to release insulin.	Mamputu JC, Renier G. J Diabetes Complications. 2002 Jul-Aug;16(4):284-93.
T1519	Rimonabant hydrochloride	SR 151716A;SR 141716A	158681-13-1	n1(nc(c(c1c1ccc(cc1)Cl)C)C(=O)NN1CCCCC1)c1c(cc(cc1)Cl)Cl.Cl	C22H22Cl4N4O	500.25	GPCR/G Protein	Cannabinoid Receptor antagonist	CB1	Rimonabant hydrochloride is a cannabinoid receptor antagonist, binding selectively to central cannabinoid receptors (CB1) with high affinity.	Vivian JA, et al. Analgesic, respiratory and heart rate effects of cannabinoid and opioid agonists in rhesus monkeys: antagonist effects of SR 141716A. J Pharmacol Exp Ther. 1998 Aug;286(2):697-703.
T1516	Curcumin	Diferuloylmethane;Natural Yellow 3;Turmeric yellow;Indian Saffron	458-37-7	COc1cc(ccc1O)\C=C\C(=O)CC(=O)\C=C\c1ccc(O)c(OC)c1	C21H20O6	368.39	Chromatin/Epigenetic; Others	Epigenetic Reader Domain inhibitor; Others	p300 histone acetylatransferase; KEAP1-Nrf2	Curcumin is a phytopolylphenol pigment isolated from the plant Curcuma longa, commonly known as turmeric, with a variety of pharmacologic properties. Curcumin blocks the formation of reactive oxygen species, possesses anti-inflammatory properties as a result of inhibition of cyclooxygenases (COX) and other enzymes involved in inflammation; and disrupts cell signal transduction by various mechanis…	Gao S, et al. Food Chem Toxicol. 2013, 59:739-47.
T1513	Telbivudine	L-Thymidine;NV 02B;Epavudine	3424-98-4	c1(=O)[nH]c(=O)c(cn1[C@H]1O[C@H]([C@H](O)C1)CO)C	C10H14N2O5	242.23	Microbiology&Virology; Others	Others inhibitor; Reverse Transcriptase inhibitor	Protein P; Reverse Transcriptase; Reverse Transcriptase	Telbivudine is a Hepatitis B Virus Nucleoside Analog Reverse Transcriptase Inhibitor. The mechanism of action of telbivudine is as a Nucleoside Reverse Transcriptase Inhibitor. The chemical classification of telbivudine is Nucleoside Analog.	Bridges EG, et al. Antimicrob Agents Chemother, 2008, 52(7), 2521-2528.
T1507	Streptozocin	U 9889;Streptozotocin;NSC-85998;STZ	18883-66-4	CN(N=O)C(=O)N[C@H]1[C@@H](O)O[C@H](CO)[C@@H](O)[C@@H]1O	C8H15N3O7	265.22	DNA Damage/DNA Repair	DNA Alkylation inducer	DNA alkylator	Streptozotocin is an antibiotic that is produced by Stretomyces achromogenes. It is used as an antineoplastic agent and to induce diabetes in experimental animals.	Bolzán AD, et al. Mutat Res. 2002, 512(2-3), 121-13
T1477	AICAR (Acadesine)	AICA Riboside;Acadesine;AICAR;NSC105823	2627-69-2	[C@@H]1(n2c(c(nc2)C(=O)N)N)O[C@@H]([C@H]([C@H]1O)O)CO	C9H14N4O5	258.24	PI3K/Akt/mTOR signaling	AMPK activator	AMPK	Acadesine is an AMP-activated protein kinase activator which is used for the treatment of acute lymphoblastic leukemia and may have applications in treating other disorders such as diabetes.	Corton JM, et al. Eur J Biochem, 1995, 229(2), 558-565.
T1471	Duloxetine hydrochloride	LY-248686 hydrochloride;(S)-Duloxetine hydrochloride;Duloxetine HCl;LY-248686 HCl	136434-34-9	s1cccc1[C@@H](Oc1cccc2c1cccc2)CCNC.Cl	C18H20ClNOS	333.88	GPCR/G Protein; Neuroscience	5-HT Receptor inhibitor; Dopamine Receptor inhibitor; Norepinephrine inhibitor	Sert (Sodium-dependent); DA transporter; Noradrenaline transporter (Sodium-dependent)	Duloxetine hydrochloride is a thiophene derivative and selective neurotransmitter uptake inhibitor for SEROTONIN and NORADRENALINE (SNRI). It is an ANTIDEPRESSIVE AGENT and ANXIOLYTIC and is also used for the treatment of pain in patients with DIABETES MELLITUS and FIBROMYALGIA.	Chen F, et al. Eur Neuropsychopharmacol. 2005 Mar; 15(2):193-8.
T1453	Phenformin hydrochloride	Phenethylbiguanide hydrochloride;Phenformin HCl	834-28-6	Cl.NC(=N)NC(=N)NCCc1ccccc1	C10H16ClN5	241.72	Membrane transporter/Ion channel; PI3K/Akt/mTOR signaling	AMPK activator; Potassium Channel inhibitor	AMPK; Potassium Channel	Phenformin is an agent belonging to the biguanide class of antidiabetics with antihyperglycemic activity.	Sakamoto K, et al. Am J Physiol Endocrinol Metab, 2004, 287(2), E310-317.
T1452	Axitinib	AG-013736	319460-85-0	CNC(=O)c1ccccc1Sc1ccc2c(\C=C\c3ccccn3)n[nH]c2c1	C22H18N4OS	386.47	Angiogenesis; Tyrosine Kinase/Adaptors	PDGFR; VEGFR; c-Kit	PDGFRβ; VEGFR1; VEGFR2; VEGFR3; c-kit	Axitinib is an orally bioavailable tyrosine kinase inhibitor with IC50s of 0.1, 0.2, 0.1-0.3, 1.7, 1.6 nM for VEGFR1, VEGFR2, VEGFR3, c-kit, and PDGFRβ, respectively.	Hu-Lowe DD, et al. Nonclinical antiangiogenesis and antitumor activities of axitinib (AG-013736), an oral, potent, and selective inhibitor of vascular endothelial growth factor receptor tyrosine kinases 1, 2, 3. Clin Cancer Res. 2008 Nov 15;14(22):7272-83.
T1426	Pyrazinamide	Pyrazinoic acid amide;Pyrazinecarboxamide	98-96-4	c1(cnccn1)C(=O)N	C5H5N3O	123.11	Metabolism	Fatty Acid Synthase inhibitor	FAS	Pyrazinamide, an antimycobacterial, is utilized therapeutically as an antitubercular agent, which is a synthetic pyrazinoic acid amide derivative.	Zimhony O, et al. Nat Med. 2000 Sep; 6(9):1043-7.
T1420	Diethylcarbamazine citrate	Loxuran;Caritrol;Dicarocide	1642-54-2	OC(=O)C(CC(=O)O)(CC(=O)O)O.CCN(C(=O)N1CCN(CC1)C)CC	C10H21N3O·C6H8O7	391.42	Immunology/Inflammation; Metabolism; Neuroscience	COX inhibitor; Lipoxygenase inhibitor	COX-1; ALOX5	Diethylcarbamazine citrate is an anthelmintic used primarily as the citrate in the treatment of filariasis, particular infestations with Wucheria bancrofti or Loa loa. It is an inhibitor of arachidonic acid metabolism in filarial microfilaria.	Bach MK, Brashler JR. Biochem Pharmacol. 1986 Feb 1;35(3):425-33.
T1415	Gemfibrozil	CI-719;Lopid;Jezil;Decrelip	25812-30-0	Cc1cc(OCCCC(C)(C)C(=O)O)c(C)cc1	C15H22O3	250.33	Metabolism	PPAR agonist	PPARα	Gemfibrozil interacts with peroxisome proliferator-activated receptors (PPARalpha) resulting in PPARalpha-mediated stimulation of fatty acid oxidation and an increase in lipoprotein lipase (LPL) synthesis. Gemfibrozil is a fibric acid derivative with hypolipidemic effects. This enhances triglyceride-rich lipoprotein clearance and reduces the expression of apolipoprotein C-III (apoC-III). The redu…	Prueksaritanont T, et al. J Pharmacol Exp Ther,2002, 301(3), 1042-1051.
T1402	Fenofibric acid	FNF acid;NSC 281318;Trilipix	42017-89-0	c1c(ccc(c1)C(=O)c1ccc(cc1)OC(C(=O)O)(C)C)Cl	C17H15ClO4	318.75	Metabolism; Proteases/Proteasome	MMP inhibitor; PPAR agonist	MMP; PPARα	Fenofibric Acid is the active form of fenofibrate, a synthetic phenoxy-isobutyric acid derivate with antihyperlipidemic activity.	Arakawa R, et al. Arterioscler Thromb Vasc Biol. 2005, 25(6):1193-1197.
T1401	Meclofenoxate hydrochloride	Meclofenoxate (Centrophenoxine) HCl;Meclofenoxate HCl;Lucidril;Cerutil	3685-84-5	c1(ccc(cc1)Cl)OCC(=O)OCCN(C)C.Cl	C12H16ClNO3·HCl	294.17	Immunology/Inflammation; Metabolism; Neuroscience	COX inhibitor; Lipoxygenase inhibitor	COX; ALOX5	Meclofenoxate hydrochloride is an ester of DIMETHYLAMINOETHANOL and para-chlorophenoxyacetic acid. It has been shown to improve memory and general cognition, and mentally stimulating effect.	Perez-Vizcaino F, et al. Am J Physiol Lung Cell Mol Physiol. 2002 Oct;283(4):L839-48.
T1363	4-Methoxy-2-oxo-1,2-dihydro-pyridine-3-carbonitrile		21642-98-8	COC1=C(C#N)C(=O)NC=C1	C7H6N2O2	150.13	Immunology/Inflammation	ROS inhibitor	XO	1, 2-Dihydro-4-methoxy-2-oxo-3-pyridinecarbonitrile was reported as xanthine oxidase inhibitor.	Makar AB, et al. Biochem Med. 1975 Jun;13(2):117-26.
T1333	Tolazamide	U-17835	1156-19-0	Cc1ccc(cc1)S(=O)(=O)NC(=O)NN1CCCCCC1	C14H21N3O3S	311.4	Membrane transporter/Ion channel	Potassium Channel	Potassium Channel	Tolazamide is a sulphonylurea hypoglycemic agent with actions and uses similar to those of CHLORPROPAMIDE.	Szabo C, Salzman AL. Shock. 1996 Jun;5(6):391-4.
T1298	Clofibrate	Ethyl clofibrate;Clofibratum;Clofibrato	637-07-0	c1(OC(C(=O)OCC)(C)C)ccc(cc1)Cl	C12H15ClO3	242.7	Metabolism	PPAR agonist	PPARα	Clofibrate is an aryloxyisobutyric acid derivate with antihyperlipidemic activity.	Casas F, et al. FEBS Lett. 2000, 478(1-2):4-8.
T1296	Aminopar	4-Aminosalicylic acid;para-aminosalicylic acid;Aminosalicylic acid;4-aminosalicylate	65-49-6	c1(c(cc(cc1)N)O)C(=O)O	C7H7NO3	153.14	Immunology/Inflammation; Metabolism; NF-Κb; Neuroscience	COX inhibitor; Lipoxygenase; MPO; NF-κB inhibitor	COX-2; ALOX5; MPO; NF-κB	Aminosalicylic Acid is an analog of para-aminobenzoic acid (PABA) with antitubercular activity.	Mifflin RC, et al. Mol Pharmacol. 2004 Feb;65(2):470-8.
T1273	Diacerein	Diacetylrhein;Diacerhein;Fisiodar	13739-02-1	CC(=O)Oc1cccc2c1C(=O)c1c(OC(=O)C)cc(cc1C2=O)C(=O)O	C19H12O8	368.29	Immunology/Inflammation	IL Receptor inhibitor	IL-1β	Diacerein is a prodrug which is metabolized to rhein. It is currently approved in France for the treatment of osteoarthritis although the use of diacerein is restricted due to the side effects including sevre diarrhea [L780]. Diacerein is under investigation for the treatment of Insulin Resistance, Diabetes Mellitus (Type 2), and Diabetes-Related Complications.	Yaron M, et al. Osteoarthritis Cartilage, 1999, 7(3), 272-280.
T1265	Amrinone	Inamrinone;Wincoram;Inocor	60719-84-8	Nc1cc(c[nH]c1=O)c1ccncc1	C10H9N3O	187.2	Apoptosis; Metabolism	PDE inhibitor; TNF inhibitor	PDE; TNF-α	Amrinone is a positive inotropic cardiotonic (cardiotonic agent) with vasodilator properties, phosphodiesterase 3 inhibitory activity.	Kobayashi T, et al. J Hepatol. 2002 Jul; 37(1):31-8.
T1264	Ciprofibrate	Win35833	52214-84-3	CC(C)(C(=O)O)Oc1ccc(cc1)C1CC1(Cl)Cl	C13H14Cl2O3	289.16	Metabolism	PPAR agonist	PPAR	Ciprofibrate is a fibrate derivative with antilipidemic activity.	Domingos H, et al. Arq Bras Cardiol. 2012 Nov;99(5):997-1007.
T1238	Daidzein	Isoflavone	486-66-8	OC1=CC=C(C=C1)C1=COC2=C(C=CC(O)=C2)C1=O	C15H10O4	254.24	Metabolism	PPAR inhibitor	PPAR	Daidzein is an isoflavone extract from soy, which is an inactive analog of the tyrosine kinase inhibitor genistein. It has antioxidant and phytoestrogenic properties.	Hämäläinen M, et al. Mediators Inflamm. 2007;22007:45673.
T1162	Acipimox	K-9321;Olbemox	51037-30-0	Cc1cnc(c[n+]1[O-])C(=O)O	C6H6N2O3	154.13	Others	Others inhibitor	triglycerides production	Acipimox is a niacin derivative and nicotinic acid analog with activity as a hypolipidemic agent. Acipimox has special application for the treatment of hyperlipidemia in non-insulin-dependent diabetic patients.	Jin F, et al. Biochem Biophys Res Commun. 2012 Nov 9; 428(1):86-92.
T1149	Fenofibrate	Procetofen;Lipanthyl;Lipantil	49562-28-9	CC(C)OC(=O)C(C)(C)Oc1ccc(cc1)C(=O)c1ccc(Cl)cc1	C20H21ClO4	360.83	Metabolism	P450 inhibitor; PPAR agonist	CYP2B6; CYP2C; CYP2C19; PPARα	Fenofibrate is a peroxisome proliferator receptor alpha agonist. Fenofibrate is a synthetic phenoxy-isobutyric acid derivate and prodrug with antihyperlipidemic activity.	Schelleman H, et al. Pharmacoepidemiologic and in vitro evaluation of potential drug-drug interactions of sulfonylureas with fibrates and statins. Br J Clin Pharmacol. 2014 Sep;78(3):639-48.
T1138	Taurocholic acid sodium salt hydrate	Sodium taurocholate hydrate;Taurocholic Acid sodium hydrate	345909-26-4	O.[Na+].C[C@H](CCC(=O)NCCS([O-])(=O)=O)[C@H]1CC[C@H]2[C@@H]3[C@H](O)C[C@@H]4C[C@H](O)CC[C@]4(C)[C@H]3C[C@H](O)[C@]12C	C26H44NNaO7S·xH2O	537.68	Membrane transporter/Ion channel; Others	Others; Potassium Channel	Gastrotropin; Bile salt-activated lipase	Taurocholic acid sodium salt hydrate is the product of conjugation of taurine with cholic acid. The sodium salt, the main ingredient of the bile of carnivorous animals, is used as a detergent to solubilize fats for absorption. It is used as a cholagogue and cholerectic.	Khatun Z, et al. J Control Release. 2014 Mar 10;177:64-73.
T1125	(+)-Shikonin	Isoarnebin 4;C.I. 75535;Shikonin;Anchusa acid;Alkanna Red;NSC 252844	517-89-5	C\C(C)=C\C[C@@H](O)C1=CC(=O)c2c(O)ccc(O)c2C1=O	C16H16O5	288.3	Membrane transporter/Ion channel;Metabolism	Chloride channel;PKM	TMEM16A chloride channel;PKM2;NF-κB;TNF-α	Shikonin is an TMEM16A chloride channel inhibitor (IC50: 6.5 μM). Shikonin is also a selective PKM2 inhibitor and can also suppress activation of the NF-κB pathway and inhibit TNF-α.	Jiang Y, Yu B, Yang H, et al. Shikonin Inhibits Intestinal Calcium-Activated Chloride Channels and Prevents Rotaviral Diarrhea[J]. Frontiers in pharmacology, 2016, 7: 270.
T1094	Tolnaftate	NP-27;Tinactin;Tonoftal;Sporiline	2398-96-1	c12c(cc(cc1)OC(=S)N(c1cc(ccc1)C)C)cccc2	C19H17NOS	307.42	GPCR/G Protein; Stem Cells	Hedgehog/Smoothened inhibitor	Smoothened	Tolnaftate is a synthetic antifungal agent.	Barrett-Bee K, Dixon G. Acta Biochim Pol. 1995;42(4):465-79.
T1088	Repaglinide	AG-EE 623ZW;AG-EE 388 ZW	135062-02-1	c1ccc(c(c1)[C@@H](NC(=O)Cc1cc(c(cc1)C(=O)O)OCC)CC(C)C)N1CCCCC1	C27H36N2O4	452.59	Membrane transporter/Ion channel; Metabolism	Potassium Channel inhibitor; PPAR agonist	Potassium Channel; PPARγ	Repaglinide is a benzoic acid derivative that stimulates insulin secretion from the pancreas and is used in the therapy of type 2 diabetes. Repaglinide has been linked to rare instances of clinically apparent acute liver injury.	Hansen AM, et al. Br J Pharmacol,2005, 144(4), 551-557.
T1056	Isoprenaline hydrochloride	Isoproterenol hydrochloride;Isoprenaline HCl;NCI-c55630	51-30-9	Cl.CC(C)NCC(O)c1ccc(O)c(O)c1	C11H18ClNO3	247.72	Neuroscience; Metabolism; PI3K/Akt/mTOR signaling; GPCR/G Protein	Adrenergic Receptor ; PDE; PI3K	Adrenergic Receptor; cAMP PDE; PI3K	Isoproterenol is a potent beta-adrenergic agonist with the peripheral vasodilator, bronchodilator, and cardiac stimulating properties.	Degerman E, et al. Evidence that insulin and isoprenaline activate the cGMP-inhibited low-Km cAMP phosphodiesterase in rat fat cells by phosphorylation. Proc Natl Acad Sci U S A. 1990 Jan;87(2):533-7
T1054	Tolbutamide	HLS 831	64-77-7	CCCCNC(=O)NS(=O)(=O)c1ccc(C)cc1	C12H18N2O3S	270.35	Membrane transporter/Ion channel	Potassium Channel inhibitor	Potassium Channel	Tolbutamide is a sulphonylurea hypoglycemic agent with actions and uses similar to those of CHLORPROPAMIDE.	Wray HL, et al, Biochem Biophys Res Commun. 1973, 53(1), 291-294.
T1047	Epinephrine bitartrate	L-Adrenaline (+)-bitartrate salt;(-)-Epinephrine (+)-bitartrate salt;L-Epinephrine Bitartrate;Adrenalinium	51-42-3	O[C@H]([C@@H](O)C(O)=O)C(O)=O.CNC[C@H](O)c1ccc(O)c(O)c1	C13H19NO9	333.3	Neuroscience; Apoptosis; Others; GPCR/G Protein	Adrenergic Receptor; Others; TNF antagonist	Adrenergic Receptor; PAH; TNF-α	L-Epinephrine Bitartrate is alpha- and beta-adrenergic receptor stimulator.	Berecek KH, et al. Am J Physiol, 1982, 242(4):H593-601.
T0988	Trimetazidine dihydrochloride	Yoshimilon;Kyurinett;Vastarel F	13171-25-0	Cl.COc1c(OC)c(OC)c(CN2CCNCC2)cc1.Cl	C14H22N2O3·2HCl	339.26	Metabolism	Fatty Acid Synthase inhibitor	mitochondrial long-chain 3-ketoacyl thiolase	Trimetazidine dihydrochloride can improve myocardial glucose utilization by inhibiting fatty acid metabolism. Trimetazidine is the first cytoprotective anti-ischemic agent, also used as a vasodilator in ischemic heart disease or angina.	Kantor PF, et al. Circ Res. 2000, 86(5):580-588.
T0951	Hydroxychloroquine sulfate	HCQ sulfate;Acidum iopanoicum	747-36-4	OS(=O)(=O)O.CCN(CCO)CCCC(C)Nc1c2ccc(Cl)cc2ncc1	C18H26ClN3O·H2SO4	433.95	DNA Damage/DNA Repair; Immunology/Inflammation	DNA Alkylation inhibitor; TLR antagonist	DNA; TLR9	Hydroxychloroquine sulfate inhibits plasmodial heme polymerase. It is a chemotherapeutic agent that acts against erythrocytic forms of malarial parasites. Hydroxychloroquine appears to concentrate in food vacuoles of affected protozoa.	Ramser B, et al.J Invest Dermatol, 2009,129(10):2419-26.
T0944	Levamisole hydrochloride	(-)-Tetramisole hydrochloride	16595-80-5	c1ccc(cc1)[C@H]1CN2CCSC2=N1.Cl	C11H12N2S·HCl	240.75	Metabolism; Neuroscience	AChR agonist; Phospholipase inhibitor	nAChR; PLAP	Levamisole hydrochloride is an antihelminthic drug that has been tried experimentally in rheumatic disorders where it apparently restores the immune response by increasing macrophage chemotaxis and T-lymphocyte function. Paradoxically, this immune enhancement appears to be beneficial in rheumatoid arthritis where dermatitis, leukopenia, and thrombocytopenia, and nausea and vomiting have been repo…	Błach-Olszewska Z, et al. Arch Immunol Ther Exp (Warsz), 19
T0942	Quinacrine dihydrochloride	SN-390;Mepacrine dihydrochloride;Quinacrine 2HCl	69-05-6	CCN(CC)CCCC(C)Nc1c2ccc(cc2nc2c1cc(cc2)OC)Cl.Cl.Cl	C23H30CLN3O·2HCl	472.88	GPCR/G Protein; DNA Damage/DNA Repair; Metabolism; Immunology/Inflammation; Neuroscience	DNA Alkylation inhibitor; Histamine Receptor inhibitor; Phospholipase inhibitor	DNA; Histamine N-methyltransferase; PLA2; PLCLP	Quinacrine Hydrochloride is the dihydrochloride salt of the 9-aminoacridine derivative quinacrine with potential antineoplastic and antiparasitic activities.	Nuttle LC, et al. Am J Physiol. 1999 Apr;276(4 Pt 2):H1289-94.
T0934	Nicotinamide	Nicotinic acid amide;Vitamin B3;Niacinamide;Vitamin PP	98-92-0	NC(=O)C1=CN=CC=C1	C6H6N2O	122.12	Chromatin/Epigenetic; DNA Damage/DNA Repair	Sirtuin inhibitor	SIRT	Niacinamide is an important compound functioning as a component of the coenzyme NAD. Its primary significance is in the prevention and/or cure of blacktongue and PELLAGRA. Most animals cannot manufacture this compound in amounts sufficient to prevent nutritional deficiency and it therefore must be supplemented through dietary intake.	Bitterman KJ, et al. J Biol Chem, 2002, 277(47), 45099-45107.
T0877	Gallic acid	3,4,5-Trihydroxybenzoic acid;Gallate;Benzoic acid	149-91-7	OC(=O)c1cc(O)c(O)c(O)c1	C7H6O5	170.12	Immunology/Inflammation	ROS	ROS	Gallic acid is found in almost all plants. Plants known for their high gallic acid content include gallnuts,grapes,tea,hops and oak bark.	Nabavi SF, et al. Arh Hig Rada Toksikol. 2013, 64(4):553-9.
T0875	Acetylcysteine	LNAC;NAC;N-Acetyl-L-cysteine	616-91-1	C(=O)([C@@H](NC(=O)C)CS)O	C5H9NO3S	163.19	Immunology/Inflammation; Apoptosis	ROS; TNF	ROS; TNF-α	Acetylcysteine is the N-acetyl derivative of CYSTEINE. It is used as a mucolytic agent to reduce the viscosity of mucous secretions. It has also been shown to have antiviral effects in patients with HIV due to inhibition of viral stimulation by reactive oxygen intermediates.	Alvirez-Freites EJ, et al. Antimicrob Agents Chemother, 2002, 46(4), 1022-1025.
T0853L	Adenosine 5'-monophosphate monohydrate	5'-AMP monohydrate;5'-Adenylic acid;5'-AMP	18422-05-4	C([C@@H]1[C@@H](O)[C@@H](O)[C@@H](O1)n1cnc2c(N)ncnc12)OP(=O)(O)O.O	C10H14N5O7P·H2O	365.24	PI3K/Akt/mTOR signaling	AMPK	AMPK	Adenosine monophosphate (AMP), also known as 5'-adenylic acid, is a nucleotide that is used as a monomer in RNA. It is an ester of phosphoric acid and the nucleoside adenosine. AMP consists of a phosphate group, the sugar ribose, and the nucleobase adenine. As a substituent it takes the form of the prefix adenylyl-.	Miao Z, et al. Rheumatol Int. 2013 Aug; 33(8):2085-92.
T0841	Bezafibrate	BM15075	41859-67-0	CC(C)(Oc1ccc(CCNC(=O)c2ccc(Cl)cc2)cc1)C(=O)O	C19H20ClNO4	361.82	Metabolism	PPAR agonist	PPARα	Bezafibrate is an antilipemic agent that lowers CHOLESTEROL and TRIGLYCERIDES. It decreases LOW-DENSITY LIPOPROTEINS and increases HIGH-DENSITY LIPOPROTEINS.	Krey G, et al. Mol Endocrinol, 1997, 11(6), 779-791.
T0816	Acetohexamide	Dymelor;Acetohexamid;Gamadiabet	968-81-0	CC(=O)c1ccc(cc1)S(=O)(=O)NC(=O)NC1CCCCC1	C15H20N2O4S	324.4	Membrane transporter/Ion channel; Metabolism	NADPH; Potassium Channel	NADPH; Potassium Channel	Acetohexamide is an intermediate-acting, first-generation sulfonylurea with hypoglycemic activity. It inhibits sulfonylurea receptor 1 (SUR1) linked to the inwardly rectifying potassium channel (KIR6.2) with Ki values of 22.9 and 14.2 µM in HEK293 cells transfected with the human receptor and in rat brain, respectively. Acetohexamide is metabolized in the liver to its active metabolite hydroxyhex…	Aldawsari H, et al. Int J Pharm. 2013 Sep 10;453(2):315-21.
T0809	Dicumarol	Dicoumarol	66-76-2	Oc1c(Cc2c(O)c3ccccc3oc2=O)c(=O)oc2ccccc12	C19H12O6	336.29	Metabolism; PI3K/Akt/mTOR signaling	NADPH inhibitor; PDK inhibitor	NQO1; PDK1	Dicumarol is a hydroxycoumarin originally isolated from molding sweet-clover hay, with anticoagulant and vitamin K depletion activities. Dicumarol is a competitive inhibitor of vitamin K epoxidereductase; thus, it inhibits vitamin K recycling and causes depletion of active vitamin K in blood. This prevents the formation of the active form of prothrombin and several other coagulant enzymes, and in…	Jaiswal AK. Arch Biochem Biophys. 2000, 375(1):62-8.
T0808	Diflunisal	MK-647;Dolobid;Dolobis;Flovacil;Fluniget	22494-42-4	OC(=O)c1cc(ccc1O)-c1ccc(F)cc1F	C13H8F2O3	250.2	Chromatin/Epigenetic	Epigenetic Reader Domain inhibitor	p300	Diflunisal is a cyclooxygenase (COX) Inhibitor, used as an anti-inflammatory analgesic.	Cappon GD, et al. Birth Defects Res B Dev Reprod Toxicol. 2003, 68(1):47-56.
T0800	Antrapurol	1,8-Dihydroxyanthraquinone;Chrysazin;Danthron;Dantron	117-10-2	Oc1cccc2c1C(=O)c1c(cccc1O)C2=O	C14H8O4	240.22	PI3K/Akt/mTOR signaling	AMPK activator	AMPK	Danthron is a natural product, regulates glucose, and lipid metabolism by activating AMPK.	Zhou R, et al. Acta Pharmacol Sin. 2013 Aug; 34(8):1061-9.
T0773	Febuxostat	TMX 67;TEI 6720	144060-53-7	CC(C)COc1c(cc(cc1)c1nc(C)c(s1)C(=O)O)C#N	C16H16N2O3S	316.37	Immunology/Inflammation	ROS inhibitor	XO	Febuxostat is a xanthine oxidase Inhibitor.	Takano Y, et al. Life Sci, 2005, 76(16), 1835-1847.
T0740	Metformin hydrochloride	1,1-Dimethylbiguanide hydrochloride;Metformin HCl;1, 1-Dimethylbiguanide hydrochloride	1115-70-4	Cl.CN(C)C(=N)NC(N)=N	C4H12ClN5	165.63	PI3K/Akt/mTOR signaling	AMPK	AMPK	Metformin HCl, a widely used anti-diabetic drug, has a potential function as an anti-Y medicine. It inhibits the proliferation of a variety of Y cells including colon, prostate, and etc.	Zhou G, et al. Role of AMP-activated protein kinase in mechanism of metformin action. J Clin Invest. 2001 Oct;108(8):1167-74.
T0738	Urea	Carbonyldiamide;Carbamide;E-Cardamoni;Ureophil	57-13-6	NC(N)=O	CH4N2O	60.06	Cytoskeletal Signaling; Metabolism; Others; Stem Cells	Arginase; Carbonic Anhydrase inhibitor; DHFR antagonist; Others; Wnt/beta-catenin	Arginase-1; Carbonic anhydrase II; DHFR; Sulfoxide reductase catalytic subunit YedY; Wnt/β-catenin	Urea is formed in the liver from ammonia produced by the deamination of amino acids. It is the principal end metabolite of protein catabolism and accounts for about one-half of the total urinary solids.	Shen S, et al. Environ Sci Pollut Res Int. 2014 Nov;21(21):12563-8.
T0705	Triflusal	UR1501	322-79-2	CC(=O)Oc1c(ccc(c1)C(F)(F)F)C(=O)O	C10H7F3O4	248.16	Metabolism	PDE inhibitor; PPAR antagonist	PDE; TXA2R	Triflusal is a 2-acetoxy-4-trifluoromethylbenzoic acid and it is an aspirin chemically-related molecule but not a derivative.	Duran X, et al. J Thromb Haemost, 2008, 6(8), 1385-1392.
T0704	Cyanoacetohydrazide	2-Cyanoacetohydrazide;Cyanoacetic hydrazide	140-87-4	NNC(=O)CC#N	C3H5N3O	99.09	PI3K/Akt/mTOR signaling; Stem Cells	GSK-3	GSK-3	Cyanoacetohydrazide is an anti-TB drug.	X M He, et al. Acta Crystallogr A. 1993 Jan 1;49 ( Pt 1):10-22.
T0694	Pranlukast	ONO-1078	103177-37-3	O=C(Nc1cccc2c1oc(cc2=O)-c1nn[nH]n1)c1ccc(OCCCCc2ccccc2)cc1	C27H23N5O4	481.5	Apoptosis; Immunology/Inflammation; NF-Κb; Others	IL Receptor inhibitor; LTR antagonist; NF-κB inhibitor; Others inhibitor; TNF inhibitor	IL-5; CysLTR; NF-κB; Eosinophil cationic protein; Mucin-2; TNF-α	Pranlukast is a cysteinyl leukotriene receptor-1 antagonist. It antagonizes or reduces bronchospasm caused, principally in asthmatics, by an allergic reaction to accidentally or inadvertently encountered allergens.	Ichiyama T, et al. Clin Exp Allergy,2003, 33(6), 802-807.
T0693	Niflumic acid	Nifluril;Landruma;Forenol	4394-00-7	OC(=O)c1c(Nc2cccc(c2)C(F)(F)F)nccc1	C13H9F3N2O2	282.22	Immunology/Inflammation; Membrane transporter/Ion channel; Metabolism; Others; Neuroscience	COX inhibitor; Monocarboxylate transporter inhibitor; Others inducer; Phospholipase inhibitor; UGT inhibitor	COX; Monocarboxylate transporter; Chloride channel protein ClC-Ka; PLA2; UGT	Niflumic acid is a Ca2+-activated Cl- channel blocker and an analgesic and anti-inflammatory agent used in the therapy of rheumatoid arthritis.	White MM, et al. Mol Pharmacol, 1990, 37(5), 720-724.
T0692	Allopurinol	Zyloprim;Zyloric;Lopurin	315-30-0	Oc1ncnc2[nH]ncc12	C5H4N4O	136.11	Immunology/Inflammation	ROS inhibitor	XO	Allopurinol is a Xanthine Oxidase Inhibitor. The mechanism of action of allopurinol is as a Xanthine Oxidase Inhibitor.	Kang SM, et al. Eur J Pharmacol,2006, 535(1-3), 212-219.
T0686	Orlistat	Ro-18-0647;Tetrahydrolipstatin	96829-58-2	C(=O)([C@@H](NC=O)CC(C)C)O[C@@H](CCCCCCCCCCC)C[C@@H]1OC(=O)[C@H]1CCCCCC	C29H53NO5	495.73	Metabolism; Others	Fatty Acid Synthase inhibitor; Others inhibitor	FAS; triacylglycerol lipase	Orlistat is an Intestinal Lipase Inhibitor. The mechanism of action of orlistat is as a Lipase Inhibitor.	Uusitupa M. Curr Opin Lipidol. 1999 Feb;10(1):3-7.
T0675	Topiramate	RWJ 17021;McN 4853	97240-79-4	[C@@H]12CO[C@@]3(COS(=O)(=O)N)OC(C)(C)O[C@H]3[C@@H]1OC(C)(C)O2	C12H21NO8S	339.36	Membrane transporter/Ion channel; Metabolism; Neuroscience	Carbonic Anhydrase inhibitor; GABA Receptor antagonist; GluR antagonist	Carbonic anhydrase; GABAR; mGluR5	Topiramate is a unique antiseizure medication that is used in the treatment of partial and generalized seizures. Topiramate has been rarely associated with hepatic injury and largely when used in combination with other anticonvulsant medications.	Taverna S, et al. J Pharmacol Exp Ther, 1999, 288(3), 960-968.
T0646	Mesalamine	5-ASA;Mesalazine;5-Aminosalicylic Acid	89-57-6	Nc1cc(C(=O)O)c(O)cc1	C7H7NO3	153.14	Immunology/Inflammation; Metabolism; NF-Κb; Neuroscience	COX inhibitor; Lipoxygenase inhibitor; MPO inhibitor; NF-κB inhibitor; PPAR agonist	COX; ALOX5; MPO; NF-κB; PPARγ	Mesalamine is an anti-inflammatory agent, structurally related to the SALICYLATES, which is active in INFLAMMATORY BOWEL DISEASE. It is considered to be the active moiety of SULPHASALAZINE.	Egan LJ, et al. J Biol Chem,1999, 274(37), 26448-26453.
T0579	Myricetin	Cannabiscetin	529-44-2	Oc1cc(O)c2c(oc(c(O)c2=O)c2cc(O)c(O)c(O)c2)c1	C15H10O8	318.24	PI3K/Akt/mTOR signaling	PI3K inhibitor	PI3Kγ	Myricetin is a naturally-occurring flavonoid found in many grapes, berries, fruits, vegetables, herbs, as well as other plants. Walnuts are a rich dietary source. It has been shown that myricetin has antioxidant properties.	Knekt P, et al. Am J Clin Nutr, 2002, 76(3), 560-568.
T0533	N-Aminopiperidine hydrochloride	Piperidin-1-amine hydrochloride	63234-70-8	Cl.NN1CCCCC1	C5H13ClN2	136.62	Others	Others	Others	1-Aminopiperidine is a metabolite (M1) of the canabinoid receptor 1 antagonist Rimonabant, an antiobesity agent.	Hillard CJ, et al. Accumulation of N-arachidonoylethanolamine (anandamide) into cerebellar granule cells occurs via facilitated diffusion. J Neurochem. 1997 Aug;69(2):631-8.
T0520	Lenvatinib	E7080	417716-92-8	COc1cc2nccc(Oc3cc(Cl)c(NC(=O)NC4CC4)cc3)c2cc1C(=O)N	C21H19ClN4O4	426.85	Angiogenesis; Tyrosine Kinase/Adaptors	FGFR inhibitor; PDGFR inhibitor; VEGFR inhibitor	FGFR1; PDGFRβ; VEGFR1/FLT1; VEGFR2/KDR; VEGFR3/FLT4	Lenvatinib is a Kinase Inhibitor. The mechanism of action of lenvatinib is as a Receptor Tyrosine Kinase Inhibitor.	Matsui J, et al. Int J Cancer. 2008, 122(3), 664-671.
T0490	Chlorpropamide	Diabinese	94-20-2	CCCNC(=O)NS(=O)(=O)c1ccc(Cl)cc1	C10H13ClN2O3S	276.74	Membrane transporter/Ion channel	ABC inhibitor	ABCC8	Chlorpropamide is a sulfonylurea hypoglycemic agent used in the treatment of non-insulin-dependent diabetes mellitus not responding to dietary modification.	Monge L, et al. Diabetes, 1986, 35(1), 89-96.
T0477	Zileuton	Abbott 64077;A 64077	111406-87-2	CC(N(O)C(N)=O)c1cc2ccccc2s1	C11H12N2O2S	236.29	Immunology/Inflammation; Metabolism; Neuroscience	COX inhibitor; Lipoxygenase inhibitor	COX-1; 5-Lipoxygenase	Zileuton is a synthetic derivative of hydroxyurea with antiasthmatic properties. The leukotriene inhibitor zileuton blocks 5-lipoxygenase, which catalyzes the formation of leukotrienes from arachidonic acid; causes bronchodilation; decreases bronchial mucous secretion and edema; and may prevent or decrease the symptoms of asthma.	Rossi A1, et al. Br J Pharmacol, 2010, 161(3), 555-570.
T0465	Ellagic acid	Elagostasine;Gallogen	476-66-4	Oc1c(O)c2c3c(c1)c(=O)oc1c3c(cc(O)c1O)c(=O)o2	C14H6O8	302.19	GPCR/G Protein; Metabolism; Angiogenesis; Cytoskeletal Signaling; Stem Cells	Carbonic Anhydrase inhibitor; Casein Kinase inhibitor; Hedgehog/Smoothened antagonist; PKA inhibitor; PKC inhibitor; Syk antagonist	Carbonic anhydrase; CK2; Smoothened; PKA; PKC; Syk	Ellagic acid is a fused four ring compound isolated from the kino of Eucalyptus maculata Hook and E. Hemipholia F. Muell. Activates Factor XII of the blood clotting system which also causes kinin release; used in research and as a dye.	Sekiguchi Y, et al. Bioorg Med Chem Lett. 2009 Jun 1;19(11):2920-3.
T0458	Indometacin	Indomethacin;Indocin;Indometacine;Indomethacine	53-86-1	COc1cc2c(cc1)n(C(=O)c1ccc(Cl)cc1)c(C)c2CC(=O)O	C19H16ClNO4	357.79	Immunology/Inflammation; Metabolism; Neuroscience	COX inhibitor; PDE antagonist; Phospholipase inhibitor	COX-1; COX-1; COX-2; PDE2; PLA2	Indomethacin is a Nonsteroidal Anti-inflammatory Drug. The mechanism of action of indomethacin is as a Cyclooxygenase Inhibitor.	Dihlmann S, et al. Oncogene, 2001, 20(5), 645-653.
T0448	Dexibuprofen	(S)-(+)-Ibuprofen;(S)-Ibuprofen	51146-56-6	C(C)(C)Cc1ccc(cc1)[C@H](C)C(=O)O	C13H18O2	206.28	Apoptosis; Immunology/Inflammation; Metabolism; Others; Proteases/Proteasome;Neuroscience	BCL antagonist; COX inhibitor; Cysteine Protease antagonist; PPAR activator; Thrombin inhibitor	Bcl-2; COX; Cystic fibrosis transmembrane conductance regulator; PPARγ; thrombomodulin	Dexibuprofen, S(+)-ibuprofen, is a non-steroidal anti-inflammatory drug (NSAID), inhibiting cyclooxygenase (COX).	Sanchez-Fidalgo S, et al. Eur J Pharmacol. 2004 Nov 28; 505(1-3):187-94.
T0447	Carvedilol	BM 14190;SKF 105517	72956-09-3	COc1ccccc1OCCNCC(O)COc1cccc2c1c1ccccc1[nH]2	C24H26N2O4	406.47	Angiogenesis; Neuroscience; Cytoskeletal Signaling; Membrane transporter/Ion channel; Metabolism; Others; Chromatin/Epigenetic; GPCR/G Protein; Tyrosine Kinase/Adaptors	Adrenergic Receptor inhibitor; HIF modulator; Integrin inhibitor; NADPH inhibitor; Others inhibitor; Potassium Channel inhibitor; VEGFR inhibitor	Adrenergic Receptor; HIF; E-selectin; NADPH; Vcam; Potassium Channel; VEGFR	Carvedilol Phosphate is the phosphate salt form of carvedilol, a racemic mixture and adrenergic blocking agent with antihypertensive activity and devoid of intrinsic sympathomimetic activity. The S enantiomer of carvedilol nonselectively binds to and blocks beta-adrenergic receptors, thereby exerting negative inotropic and chronotropic effects, and leading to a reduction in cardiac output. In add…	Yue TL, et al. J Pharmacol Exp Ther, 1992, 263(1), 92-98.
T0437	Inosine	NSC 20262;INO 495	58-63-9	OC[C@H]1O[C@H]([C@H](O)[C@@H]1O)n1cnc2c1nc[nH]c2=O	C10H12N4O5	268.23	Immunology/Inflammation	ROS inhibitor	XO	Inosine is a purine nucleoside that has hypoxanthine linked by the N9 nitrogen to the C1 carbon of ribose. It has immunomodulatory, neuroprotective, and analgesic properties.	Krebs HA, et al. Biochim Biophys Acta, 1953, 12(1-2), 172-180.
T0429	Glucosamine	Chitosamine;D-Glucosamine	3416-24-8	N[C@H]1C(O)O[C@H](CO)[C@@H](O)[C@@H]1O	C6H13NO5	179.17	Apoptosis; Membrane transporter/Ion channel; NF-Κb; Others; Proteases/Proteasome	CFTR; MMP antagonist; NF-κB inhibitor; Others; TNF inhibitor	Chitosanase; MMP-9; NF-κB; IFγ; TNF-α	Glucosamine is an amino sugar and a prominent precursor in the biochemical synthesis of glycosylated proteins and lipids. Supplemental glucosamine may help to rebuild cartilage and treat arthritis.	Fenton JI, et al. Equine Vet J Suppl. 2002 Sep;(34):219-23.
T0371	Gliquidone	AR-DF 26;Glurenorm	33342-05-1	COc1cc2c(cc1)C(C)(C)C(=O)N(CCc1ccc(cc1)S(=O)(=O)NC(=O)NC1CCCCC1)C2=O	C27H33N3O6S	527.63	Membrane transporter/Ion channel	Potassium Channel antagonist	Potassium Channel	Gliquidone is a potent, second-generation sulfonylurea with antihyperglycemic activity. Like other second-generation compounds, gliquidone exerts greater binding affinity to SUR1 and increased potency compared to first-generation compounds. In addition, this agent exerts peroxisome proliferator-activated receptor (PPAR) gamma agonistic activity.	Angel I, et al. Fundam Clin Pharmacol, 1991, 5(2), 107-115.
T0334	Rosiglitazone	BRL49653	122320-73-4	CN(CCOc1ccc(CC2SC(=O)NC2=O)cc1)c1ccccn1	C18H19N3O3S	357.43	Metabolism	PPAR agonist	PPAR	Rosiglitazone is an insulin sensitizing agent and thiazolidinedione that is indicated for the treatment of type 2 diabetes. Rosiglitazone has been linked to rare instances of acute liver injury.	Fryer LG, et al. J Biol Chem, 2002, 277(28), 25226-25232.
T0256	Lithium citrate tribasic tetrahydrate	Trilithium citrate tetrahydrate;Citric acid trilithium salt tetrahydrate	6080-58-6	[Li+].[Li+].[Li+].O.O.O.O.OC(CC([O-])=O)(CC([O-])=O)C([O-])=O	C6H13Li3O11	281.98	PI3K/Akt/mTOR signaling; Metabolism; Neuroscience; Stem Cells	Dehydrogenase inhibitor; GluR potentiator; GSK-3 inhibitor	IMPDH; mGluR3; GSK-3β	Lithium Citrate, the active component of Lithium, is a medicine used in the therapy of psychiatric disease. It has shown the effects of signaling pathways and metabolic in the brain based on the particular disease and clinical condition model. According to the reports, Lithium Citrate was used as a mood stabilizer when treating bipolar mood disorders (BD) and lower the risk of self-harm in BD pat…	Oruch R, et al. Eur J Pharmacol. 2014 Jun 30. pii: S0014-2999(14)00493-2
T0247	Acarbose	BAY g 5421	56180-94-0	C[C@H]1O[C@H](O[C@@H]2[C@@H](CO)O[C@H](O[C@@H]3[C@@H](CO)OC(O)[C@H](O)[C@H]3O)[C@H](O)[C@H]2O)[C@H](O)[C@@H](O)[C@@H]1N[C@H]1C=C(CO)[C@@H](O)[C@H](O)[C@H]1O	C25H43NO18	645.6	Metabolism	Glucokinase inhibitor	α-glucosidase	Acarbose is an inhibitor of α-Glucosidases with antihyperglycemic activity.	Martin AE, et al. Am J Health Syst Pharm, 1996, 53(19), 2277-2290.
T0242	Sitagliptin	MK0431	486460-32-6	C(=O)(C[C@@H](Cc1c(cc(c(c1)F)F)F)N)N1Cc2n(CC1)c(nn2)C(F)(F)F	C16H15F6N5O	407.32	Proteases/Proteasome	DPP-4 inhibitor	DPP-4	Sitagliptin, a new oral hypoglycemic (anti-diabetic drug), is a new dipeptidyl peptidase-4 (DPP-4) inhibitor. This enzyme-inhibiting drug is used either alone or in combination with metformin or thiazolidinedione for treatment of type 2 diabetes mellitus. The drug can competitively inhibit a protein/enzyme and DPP-4, that leads to an incremental amount of active incretins (GLP-1 and GIP), the dim…	Thomas, L., et al. (R)-8-(3-amino-piperidin-1-yl)-7-but-2-ynyl-3-methyl-1-(4-methyl-quinazolin-2-ylm ethyl)-3,7-dihydro-purine-2,6-dione (BI 1356), a novel xanthine-based dipeptidyl peptidase 4 inhibitor, has a superior potency and longer duration of acti
T0228	Methyl hesperidin		11013-97-1	COc1ccc(cc1OC)[C@@H]1CC(=O)c2c(O)cc(O[C@@H]3O[C@H](CO[C@@H]4O[C@@H](C)[C@H](O)[C@@H](O)[C@H]4O)[C@@H](O)[C@H](O)[C@H]3O)cc2O1	C29H36O15	624.59	Cytoskeletal Signaling; PI3K/Akt/mTOR signaling	Akt inhibitor; PKC inhibitor	Akt; PKC	Methyl Hesperidin, a flavanone glycoside (flavonoid) (C28H34O15), is abundant in citrus fruits. Its aglycone form is called hesperetin.	Nizamutdinova IT, et al. Int Immunopharmacol, 2008, 8(5), 670-678.
T0214	Pioglitazone	U 72107	111025-46-8	CCc1ccc(CCOc2ccc(CC3SC(=O)NC3=O)cc2)nc1	C19H20N2O3S	356.44	Metabolism	PPAR agonist	PPAR	Pioglitazone is an insulin sensitizing agent and thiazolidinedione that is indicated for the treatment of type 2 diabetes. Pioglitazone has been linked to rare instances of acute liver injury.	Jaakkola T, et al. Basic Clin Pharmacol Toxicol,2006, 99(1), 44-51.
T0213	Thalidomide	Thalomid;Sedoval	50-35-1	O=C1N(C2CCC(=O)NC2=O)C(=O)c2ccccc12	C13H10N2O4	258.23	Apoptosis	TNF inhibitor	TNF-α	Thalidomide is a synthetic derivative of glutamic acid (alpha-phthalimido-glutarimide) with teratogenic, immunomodulatory, anti-inflammatory and anti-angiogenic properties.	D'Amato RJ, et al. Proc Natl Acad Sci U S A, 1994, 91(9), 4082-4085.
T0212	Seratrodast	AA 2414;ABT-001	112665-43-7	CC1=C(C)C(=O)C(C(CCCCCC(O)=O)c2ccccc2)=C(C)C1=O	C22H26O4	354.44	Immunology/Inflammation; Metabolism; Neuroscience	COX inhibitor; PPAR antagonist	COX; TXA2R	Seratrodast (INN), a thromboxane A2 (TXA2) receptor (TP receptor) antagonist, is mainly used in the therapy of asthma. It was the first TP receptor antagonist developed as an anti-asthmatic drug and attained marketing qualification in Japan in 1997.	Endo S, Akiyama K. Nihon Rinsho. 1996 Nov;54(11):3045-8.
T0188	Fluticasone propionate	CCI-187881	80474-14-2	CCC(=O)O[C@@]1([C@H](C)C[C@H]2[C@@H]3C[C@H](F)C4=CC(=O)C=C[C@]4(C)[C@@]3(F)[C@@H](O)C[C@]12C)C(=O)SCF	C25H31F3O5S	500.57	Endocrinology/Hormones; Metabolism	Estrogen/progestogen Receptor agonist; Glucocorticoid Receptor agonist; GR inhibitor; Phospholipase inhibitor	ER; Mineralocorticoid Receptor; Glucocorticoid Receptor; Cytosolic PLA2	Fluticasone propionate, derived from fluticasone used to remedy asthma and allergic rhinitis, is a high affinity, selective GR (glucocorticoid receptor) agonist.	Baouz S, et al. Int Immunol,2005, 17(11), 1473-1481.
T0178	Saxagliptin hydrate	BMS-477118 hydrate;Onglyza hydrate	945667-22-1	O.N[C@H](C(=O)N1[C@H]2C[C@H]2C[C@H]1C#N)C12CC3CC(CC(O)(C3)C1)C2	C18H25N3O2·H2O	333.43	Proteases/Proteasome	DPP-4 inhibitor	DPP-4	Saxagliptin is a selective and reversible DPP4 inhibitor (IC50: 26 nM; Ki: 1.3 nM).	Neumiller JJ, et al. Am J Health Syst Pharm. 2010, 67(18):1515-25.
T0150	Hydroxyhexamide	(±)-Hydroxyhexamid	3168-01-2	O=C(NC1CCCCC1)NS(=O)(=O)c2ccc(cc2)C(C)O	C15H22N2O4S	326.41	Membrane transporter/Ion channel	Potassium Channel	ATP-sensitive potassium (KATP) channels	Hydroxyhexamide is a pharmacologically active metabolite of Acetohexamide, used as a hypoglycemic agent.	Imamura Y,etal.Hypoglycemic effect of S(-)-hydroxyhexamide, a major metabolite of acetohexamide, and its enantiomer R(+)-hydroxyhexamide.Life Sci. 2001 Sep 7;69(16):1947-55.
T0131	Cepharanthine	NSC-623442	481-49-2	COc1c2Oc3ccc(C[C@@H]4N(C)CCc5cc6c(OCO6)c(Oc6c(OC)cc7CCN(C)[C@H](Cc(cc1)c2)c7c6)c45)cc3	C37H38N2O6	606.73	Apoptosis	TNF	TNF-α	Cepharanthine, a biscoclaurine alkaloid, suppresses tumor necrosis factor (TNF)-α-mediated NFκB stimulation, plasma membrane lipid peroxidation and platelet aggregation and inhibits cytokine production.	Chen Z, et al. Acta Pharmacol Sin, 2012, 33(1), 101-108.
T0127	Glimepiride	HOE-490;Glimperide	93479-97-1	CCC1=C(C)CN(C(=O)NCCc2ccc(cc2)S(=O)(=O)NC(=O)NC2CCC(C)CC2)C1=O	C24H34N4O5S	490.62	Membrane transporter/Ion channel	Potassium Channel inhibitor	SUR1; SUR2A; SUR2B	Glimepiride is a long-acting, third-generation sulfonylurea with hypoglycemic activity.	Song DK, et al. Br J Pharmacol, 2001, 133(1), 193-199.
T0122	Bengenin	Bergenin;Cuscutin	477-90-7	COc1c(O)cc2C(=O)O[C@@H]3[C@@H](O)[C@H](O)[C@@H](CO)O[C@H]3c2c1O	C14H16O9	328.27	Apoptosis; Immunology/Inflammation; NF-Κb	IL Receptor inhibitor; NF-κB inhibitor; NOD agonist; TNF inhibitor	IL-1β; IL-6; NF-κB; NOD; TNF-α	Bergenin is a polyphenol, which is an effective antinarcotic agent with antioxidant action.	Gao XJ, et al. Inflammation. 2015 Jun;38(3):1142-50.
T0106	Methazolamide	L584601;CL 8490	554-57-4	Cn1nc(sc1=NC(=O)C)S(=O)(=O)N	C5H8N4O3S2	236.27	Metabolism	Carbonic Anhydrase inhibitor	bCAIV; hCAI; hCAII	Methazolamide is a carbonic anhydrase inhibitor that is used as a diuretic and in the treatment of glaucoma.	Casini A, et al. Bioorg Med Chem Lett, 2003, 13(5), 841-845.
T0097L	Pazopanib	GW786034	444731-52-6	CN(c1cc2nn(C)c(C)c2cc1)c1nc(Nc2cc(c(C)cc2)S(=O)(=O)N)ncc1	C21H23N7O2S	437.52	Angiogenesis; Tyrosine Kinase/Adaptors	c-Kit inhibitor; PDGFR inhibitor; VEGFR inhibitor	c-Kit; PDGFR; VEGFR1; VEGFR2; VEGFR3	Pazopanib, a small molecule inhibitor, inhibits multiple protein tyrosine kinases with potential antineoplastic activity. Pazopanib selectively inhibits VEGFR-1, -2 and -3, c-kit and PDGF-R, which may result in inhibition of angiogenesis in tumors in which these receptors are upregulated.	Harris PA, et al. J Med Chem. 2008, 51(15), 4632-4640.
T0093L	Sorafenib	Bay 43-9006	284461-73-0	CNC(=O)c1cc(Oc2ccc(NC(=O)Nc3ccc(Cl)c(c3)C(F)(F)F)cc2)ccn1	C21H16ClF3N4O3	464.83	Angiogenesis; MAPK; Tyrosine Kinase/Adaptors	c-Kit; FLT; PDGFR; Raf; VEGFR	c-Kit; FLT3; mPDGFRβ; PDGFRβ; B-Raf; B-Raf (V599E); Raf-1; VEGFR2/Flk2	Sorafenib is a potent multikinase inhibitor (IC50s: 6/20/22 nM for Raf-1/VEGFR-4/B-Raf).	Wilhelm SM, et al. BAY 43-9006 exhibits broad spectrum oral antitumor activity and targets the RAF/MEK/ERK pathway and receptor tyrosine kinases involved in tumor progression and angiogenesis. Cancer Res. 2004 Oct 1;64(19):7099-109.
T0078	Lapatinib	GW572016;GSK572016	231277-92-2	CS(=O)(=O)CCNCc1ccc(o1)-c1ccc2ncnc(Nc3ccc(OCc4cccc(F)c4)c(Cl)c3)c2c1	C29H26ClFN4O4S	581.06	Angiogenesis; MAPK; JAK/STAT signaling; Tyrosine Kinase/Adaptors	EGFR	EGFR; HER2/ErbB2	Lapatinib is a dual inhibitor of Lapatinib is a dual ErbB2/EGFR (IC50: 9.2/10.8 nM) inhibitor	Rusnak DW, et al. The effects of the novel, reversible epidermal growth factor receptor/ErbB-2 tyrosine kinase inhibitor, GW2016, on the growth of human normal and tumor-derived cell lines in vitro and in vivo. Mol Cancer Ther. 2001 Dec;1(2):85-94
T0061	Clofibric acid	Chlorofibrinic acid	882-09-7	C(=O)(C(C)(C)Oc1ccc(cc1)Cl)O	C10H11ClO3	214.65	Metabolism	PPAR agonist	PPAR	Clofibric acid is an antilipemic agent that is the biologically active metabolite of CLOFIBRATE.	Muerhoff AS, et al. J Biol Chem, 1992, 267(27), 19051-19053.
T0033	Miltefosine	Hexadecyl phosphocholine;HePC	58066-85-6	CCCCCCCCCCCCCCCCOP(=O)([O-])OCC[N+](C)(C)C	C21H46NO4P	407.58	Cytoskeletal Signaling; PI3K/Akt/mTOR signaling	PKC inhibitor; Akt inhibitor	PKC; Akt	Miltefosine is the treatment of visceral and cutaneous leishmaniasis drug , and is proceeding clinical trials for this in several countries. Several medical agents produce some potency against visceral or cutaneous leishmaniasis, however a 2005 survey concluded that miltefosine is the only effective oral treatment for both forms of leishmaniasis.	Uberall F, et al. Y Res, 1991, 51(3), 807-812.
T1676	Rosuvastatin	ZD 4522	287714-41-4	CC(C)c1nc(nc(-c2ccc(F)cc2)c1\C=C\[C@@H](O)C[C@@H](O)CC(O)=O)N(C)S(C)(=O)=O	C22H28FN3O6S	481.54	Metabolism	HMG-CoA Reductase inhibitor	HMG-CoA reductase	Rosuvastatin is an antilipemic agent that competitively inhibits hydroxymethyl-glutaryl-coenzyme A (HMG-CoA) reductase. HMG-CoA reductase catalyzes the conversion of HMG-CoA to mevalonic acid, the rate-limiting step in cholesterol biosynthesis. Rosuvastatin belongs to a class of medications called statins and is used to reduce plasma cholesterol levels and prevent cardiovascular disease.	Watanabe M, et al. Bioorg Med Chem, 1997, 5(2), 437-444.
