# Supplementary material for: The Effects and Mechanism of ATM Kinase Inhibitors in Toxoplasma gondii
Source: Int J Mol Sci. 2024 Jun 25;25(13):6947. doi: 10.3390/ijms25136947 (PMC11241798; doi:10.3390/ijms25136947)
Supplement: Supplementary file 1 [file ijms-25-06947-s001.zip › Table S2.xls]

gene_id	Ku60019_readcount	DMSO_readcount	log2FoldChange	pvalue	padj	Ku-1	Ku-2	Ku-3	DMSO-1	DMSO-2	DMSO-3	symbol	description
TGGT1_293280	3956.99	1215.46	1.7016	1.103e-98	9.1869e-95	3447	4384	3064	1088	1684	1308	TGGT1_293280	-
TGGT1_288360	8757.39	2943.21	1.5732	7.1329e-93	2.9705e-89	7791	9719	6610	2745	3780	3290	TGGT1_288360	-
TGGT1_225020	501.49	1733.11	-1.792	2.5452e-84	7.0663e-81	424	517	430	1538	2347	1924	TGGT1_225020	-
TGGT1_232780	563.92	1725.29	-1.6147	3.3826e-82	7.0433e-79	476	599	471	1677	2330	1761	TGGT1_232780	-
TGGT1_226680	850.89	2448.07	-1.5267	4.7125e-77	7.8501e-74	735	883	710	2236	3362	2610	TGGT1_226680	-
TGGT1_306020	2142.86	6381.25	-1.5745	1.3204e-76	1.833e-73	1843	2368	1687	5587	9208	6704	TGGT1_306020	-
TGGT1_208830	10337.79	4372.06	1.2417	4.9692e-75	5.9127e-72	8429	11171	8781	4434	5617	4496	TGGT1_208830	-
TGGT1_211720	5529.11	2274.15	1.2817	1.0828e-73	1.1273e-70	4685	6201	4353	2122	2977	2495	TGGT1_211720	-
TGGT1_242570	1730.69	4525.67	-1.3867	5.8996e-73	5.4598e-70	1485	1931	1352	4132	6237	4809	TGGT1_242570	-
TGGT1_213920	1270.07	3443.62	-1.4393	3.0469e-72	2.5377e-69	1076	1398	1020	3066	4722	3764	TGGT1_213920	-
TGGT1_269417	1033.97	326.59	1.6656	1.3778e-70	1.0432e-67	858	1150	839	329	404	351	TGGT1_269417	-
TGGT1_203820	1655.73	4175.22	-1.3341	2.8044e-67	1.9465e-64	1416	1858	1290	3789	5640	4555	TGGT1_203820	-
TGGT1_240090	11262.48	5104.58	1.1415	1.789e-66	1.1462e-63	9781	12144	9002	5022	6795	5225	TGGT1_240090	-
TGGT1_220240	12502.08	5744.94	1.1215	1.2672e-64	7.539e-62	10306	13386	10603	5532	7751	5927	TGGT1_220240	-
TGGT1_240250	1485.02	3462.26	-1.2221	4.3195e-64	2.3985e-61	1259	1576	1236	3267	4669	3647	TGGT1_240250	-
TGGT1_286770	256.07	926.08	-1.8558	8.0149e-64	4.1723e-61	193	270	238	974	1162	937	TGGT1_286770	-
TGGT1_218240	1291.84	3462.57	-1.4235	1.285e-63	6.2957e-61	1036	1379	1127	3088	4868	3681	TGGT1_218240	-
TGGT1_289050	17967.16	8083.04	1.1525	2.2851e-63	1.0574e-60	15339	20478	13786	7772	10603	8599	TGGT1_289050	-
TGGT1_236060	1039.93	2681.05	-1.3656	2.0607e-62	9.0336e-60	824	1175	868	2676	3633	2650	TGGT1_236060	-
TGGT1_208910	500.95	1397.78	-1.48	5.5341e-62	2.3047e-59	422	547	408	1312	1754	1587	TGGT1_208910	-
TGGT1_212780	383.62	1165.49	-1.6008	7.2007e-62	2.739e-59	317	446	298	1057	1582	1266	TGGT1_212780	-
TGGT1_410370	14355.88	7006.21	1.035	7.2347e-62	2.739e-59	11860	15983	11688	6817	9185	7370	TGGT1_410370	-
TGGT1_266080	11285.73	5442.57	1.0522	3.1285e-61	1.1329e-58	9276	12472	9305	5216	6991	5930	TGGT1_266080	-
TGGT1_304670	503.35	1393.8	-1.4687	9.1712e-61	3.1828e-58	385	559	441	1351	1805	1490	TGGT1_304670	-
TGGT1_224210	1425.07	3455.74	-1.279	3.0501e-60	1.0162e-57	1228	1512	1167	3108	4718	3760	TGGT1_224210	-
TGGT1_297650	4265.23	1915.26	1.1554	4.6241e-60	1.4813e-57	3719	4596	3397	1868	2414	2089	TGGT1_297650	-
TGGT1_276220	384.31	1096.51	-1.5138	3.1075e-59	9.586e-57	313	415	327	1014	1466	1188	TGGT1_276220	-
TGGT1_235140	4398.08	1957.53	1.1682	8.8532e-59	2.6335e-56	3744	4720	3606	2017	2519	1975	TGGT1_235140	-
TGGT1_225860	739.3	1920.78	-1.3799	2.1366e-58	6.1365e-56	598	760	662	1793	2575	2057	TGGT1_225860	-
TGGT1_249030	3150.32	1432.72	1.1374	3.0609e-58	8.498e-56	2631	3493	2548	1412	1825	1531	TGGT1_249030	-
TGGT1_204050	47532.92	21947.47	1.1149	6.2292e-58	1.6736e-55	40309	54401	36566	21070	27775	24214	TGGT1_204050	-
TGGT1_280370	12928.9	6243.74	1.0503	6.4724e-58	1.6846e-55	10977	14258	10340	6006	7868	6903	TGGT1_280370	-
TGGT1_214800	747.37	1861.59	-1.3176	1.2964e-57	3.2721e-55	611	796	642	1858	2475	1879	TGGT1_214800	-
TGGT1_246190	407.05	1171.02	-1.5225	7.2233e-57	1.7695e-54	347	469	309	1065	1588	1270	TGGT1_246190	-
TGGT1_268680	881.44	2231.82	-1.3422	1.9647e-56	4.6753e-54	722	916	773	2014	2998	2461	TGGT1_268680	-
TGGT1_316340	7398.54	14945.68	-1.0146	3.2888e-56	7.6089e-54	6214	7767	6279	14709	19135	15914	TGGT1_316340	-
TGGT1_201780	68508.9	34820.25	0.9763	1.3038e-55	2.9349e-53	56699	76076	55828	32824	46545	37050	TGGT1_201780	-
TGGT1_294200	26608.5	12019.72	1.1466	1.5328e-55	3.3597e-53	21399	28679	22947	12560	15123	12217	TGGT1_294200	-
TGGT1_221620	3381.54	7887.38	-1.2222	5.6673e-55	1.2103e-52	2845	3509	2896	8247	10307	7698	TGGT1_221620	-
TGGT1_224130	8662.46	21029.99	-1.2797	6.8053e-55	1.417e-52	6837	8984	7863	21905	26955	21047	TGGT1_224130	-
TGGT1_218960	4394.2	1972.67	1.155	1.0608e-54	2.155e-52	3746	4877	3476	1789	2631	2181	TGGT1_218960	-
TGGT1_214440	7999.92	3863.14	1.0504	1.7785e-54	3.5269e-52	6933	8856	6235	3797	5029	4051	TGGT1_214440	-
TGGT1_238895	1014.82	2552.67	-1.3329	2.4331e-53	4.7129e-51	886	1042	846	2300	3628	2656	TGGT1_238895	-
TGGT1_363030	11603.25	24530.72	-1.0802	8.9344e-53	1.6913e-50	9554	12101	10095	24735	32323	24723	TGGT1_363030	-
TGGT1_273930	1664.28	4134.7	-1.3133	2.2669e-52	4.1958e-50	1285	1752	1519	4293	5263	4183	TGGT1_273930	-
TGGT1_262950	580.63	1435.12	-1.3081	3.0132e-52	5.4559e-50	493	601	494	1342	1928	1531	TGGT1_262950	-
TGGT1_272370	4197.73	1826.21	1.2003	4.3088e-52	7.6357e-50	3517	4689	3358	1610	2429	2075	TGGT1_272370	-
TGGT1_318230	5356.02	12647.97	-1.2398	4.4652e-52	7.7481e-50	4291	5635	4739	13290	16529	12272	TGGT1_318230	-
TGGT1_244500	827.77	1928.84	-1.2203	5.8249e-52	9.9012e-50	725	908	644	1810	2547	2087	TGGT1_244500	-
TGGT1_246720	538.12	1337.98	-1.3156	9.6309e-52	1.6043e-49	450	575	451	1275	1826	1378	TGGT1_246720	-
TGGT1_308970	3482.38	1641.85	1.0853	1.3101e-51	2.1396e-49	2891	3728	2934	1643	2044	1766	TGGT1_308970	-
TGGT1_269425	731.77	253.72	1.5275	1.6649e-51	2.6666e-49	608	802	602	239	332	276	TGGT1_269425	-
TGGT1_294690	4446.6	2076.99	1.0981	2.1334e-51	3.3526e-49	3801	4982	3472	1923	2746	2273	TGGT1_294690	-
TGGT1_242820	1029.66	2243.39	-1.1233	1.8216e-50	2.77e-48	880	1126	825	2213	2936	2331	TGGT1_242820	-
TGGT1_272380	6377.73	3254.11	0.9709	1.8292e-50	2.77e-48	5253	6992	5290	3207	4230	3408	TGGT1_272380	-
TGGT1_234250	874.71	2114.9	-1.273	2.1675e-50	3.2238e-48	771	983	658	1933	2796	2342	TGGT1_234250	-
TGGT1_411470	7616.85	3795.36	1.0047	6.2167e-50	9.0841e-48	6290	8427	6244	3670	5156	3870	TGGT1_411470	-
TGGT1_257550	537.02	1352.7	-1.3342	3.0277e-49	4.3478e-47	427	576	470	1233	1805	1488	TGGT1_257550	-
TGGT1_266300	443.52	1119.79	-1.3381	4.6447e-49	6.5569e-47	399	461	354	1090	1460	1184	TGGT1_266300	-
TGGT1_209880	2534.67	5649.38	-1.157	4.7786e-49	6.6334e-47	2212	2678	2057	5041	7914	6026	TGGT1_209880	-
TGGT1_320490	8665.47	4019.73	1.1077	5.008e-49	6.838e-47	7646	9326	6822	3615	5527	4342	TGGT1_320490	-
TGGT1_225110	1598.34	600.74	1.4096	3.9089e-48	5.2512e-46	1360	1844	1214	515	856	652	TGGT1_225110	-
TGGT1_221330	1211.39	493.57	1.2952	8.1865e-48	1.0823e-45	975	1393	978	469	666	516	TGGT1_221330	-
TGGT1_237510	278.58	51.61	2.4265	1.1111e-47	1.446e-45	246	296	222	46	70	57	TGGT1_237510	-
TGGT1_310670	2660.31	5313.5	-0.9988	6.8087e-47	8.7245e-45	2269	2802	2217	5070	7198	5509	TGGT1_310670	-
TGGT1_262500	836.26	1903.14	-1.1871	8.3194e-47	1.0499e-44	664	906	726	1759	2537	2069	TGGT1_262500	-
TGGT1_226060	1461.12	613.18	1.2554	2.2419e-46	2.787e-44	1271	1615	1136	633	743	655	TGGT1_226060	-
TGGT1_229280	1039.84	2459.61	-1.2449	2.8776e-46	3.5247e-44	931	1019	881	2266	3395	2587	TGGT1_229280	-
TGGT1_218520	23558.13	12097.87	0.9615	3.9991e-46	4.8274e-44	19060	25085	20436	12095	15679	12520	TGGT1_218520	-
TGGT1_363940	8674.33	4506.61	0.9447	1.0778e-45	1.2824e-43	7344	9343	7126	4517	5956	4557	TGGT1_363940	-
TGGT1_205170	5265.44	2377.29	1.1471	1.1536e-45	1.3533e-43	4246	5374	4757	2419	3059	2432	TGGT1_205170	-
TGGT1_239010	2000.61	909.87	1.1359	1.3894e-45	1.6073e-43	1703	2235	1574	834	1231	982	TGGT1_239010	-
TGGT1_251560	656.58	1589.53	-1.277	1.4427e-45	1.6461e-43	581	703	518	1412	2193	1730	TGGT1_251560	-
TGGT1_316250	7185.97	3701.98	0.9569	4.2663e-45	4.8019e-43	5850	7843	6054	3695	4882	3769	TGGT1_316250	-
TGGT1_314700	8210.31	4053.89	1.0182	5.3945e-45	5.9907e-43	6724	9500	6471	3753	5379	4421	TGGT1_314700	-
TGGT1_275470	2934.42	1424.58	1.043	7.1425e-45	7.8276e-43	2526	3256	2298	1364	1811	1569	TGGT1_275470	-
TGGT1_286580	2283.23	4570	-1.002	1.5309e-44	1.656e-42	1912	2392	1947	4258	6130	4900	TGGT1_286580	-
TGGT1_272660	1225.2	2725.32	-1.1546	2.4892e-44	2.658e-42	990	1257	1100	2767	3531	2775	TGGT1_272660	-
TGGT1_255700	723.84	1610.52	-1.153	3.0203e-44	3.1843e-42	622	811	562	1545	2163	1676	TGGT1_255700	-
TGGT1_293540	831.89	1785.29	-1.1006	6.9361e-44	7.2213e-42	692	935	666	1693	2315	1947	TGGT1_293540	-
TGGT1_294680	1184.87	462.54	1.3587	1.0872e-43	1.118e-41	1081	1323	862	454	581	503	TGGT1_294680	-
TGGT1_236850	533.86	1480.32	-1.4754	1.3127e-43	1.3334e-41	472	526	456	1232	2118	1640	TGGT1_236850	-
TGGT1_232000	4810.91	2494.07	0.9474	2.8851e-43	2.8951e-41	4033	5218	3964	2313	3283	2737	TGGT1_232000	-
TGGT1_288380	68812.09	128501.53	-0.9011	5.3205e-43	5.2755e-41	57004	73861	57948	129200	170183	129210	TGGT1_288380	-
TGGT1_226380	13353.68	7045.58	0.9225	5.4772e-43	5.367e-41	11265	14575	10865	7181	9204	7082	TGGT1_226380	-
TGGT1_292110	1423.35	652.42	1.127	7.5094e-43	7.2728e-41	1188	1586	1146	645	820	704	TGGT1_292110	-
TGGT1_270975	297.72	783.11	-1.3978	2.483e-42	2.3725e-40	264	302	247	773	970	858	TGGT1_270975	-
TGGT1_269730	1087.78	2310.73	-1.0883	2.5067e-42	2.3725e-40	957	1147	877	2119	3142	2480	TGGT1_269730	-
TGGT1_209000	5507.69	11694.66	-1.0865	3.086e-42	2.888e-40	4841	5965	4326	10317	16524	12488	TGGT1_209000	-
TGGT1_269420	4168.58	1763.67	1.2412	3.2818e-42	3.0371e-40	3390	5128	3079	1600	2371	1934	TGGT1_269420	-
TGGT1_229260	417.02	1036.42	-1.3172	7.3045e-42	6.6856e-40	359	429	352	932	1438	1109	TGGT1_229260	-
TGGT1_217630	325.58	82.18	1.9929	7.5754e-42	6.8582e-40	273	364	260	80	96	96	TGGT1_217630	-
TGGT1_231630	5564.98	10364.45	-0.8973	7.984e-42	7.1504e-40	4845	6042	4405	9805	13802	11033	TGGT1_231630	-
TGGT1_279100	5895.9	2964.91	0.9917	9.0864e-42	8.0511e-40	4856	6581	4802	2964	4028	2917	TGGT1_279100	-
TGGT1_295100	940.33	372.66	1.3386	2.9536e-41	2.5895e-39	760	1092	748	355	451	431	TGGT1_295100	-
TGGT1_280375	1163.65	523.5	1.1539	5.064e-41	4.3936e-39	962	1278	960	528	661	551	TGGT1_280375	-
TGGT1_293510	1213.8	2462.29	-1.0212	5.6384e-41	4.8415e-39	1006	1268	1048	2442	3115	2632	TGGT1_293510	-
TGGT1_289650	7834.69	4288.1	0.8696	5.8451e-41	4.9677e-39	6609	8498	6415	4286	5594	4409	TGGT1_289650	-
TGGT1_409830	588.29	176	1.752	9.957e-41	8.3769e-39	451	683	492	205	187	184	TGGT1_409830	-
TGGT1_259950	9460.32	5240.28	0.8523	2.5135e-40	2.0935e-38	8069	10336	7603	5186	6865	5421	TGGT1_259950	-
TGGT1_462965	1094.99	2237.43	-1.0308	4.8906e-40	4.033e-38	896	1215	903	2060	2951	2467	TGGT1_462965	-
TGGT1_247030	4502.16	2306.71	0.9654	6.7141e-40	5.4825e-38	3672	5203	3568	2207	2945	2532	TGGT1_247030	-
TGGT1_304880	7420.39	3813.97	0.9601	1.2102e-39	9.7858e-38	6589	8071	5737	3551	4962	4218	TGGT1_304880	-
TGGT1_232080	9030.29	18639.13	-1.0455	2.7619e-39	2.2119e-37	7571	10279	7074	16425	26408	19865	TGGT1_232080	-
TGGT1_254720	30618.01	16746.09	0.8706	2.8297e-39	2.2446e-37	26466	33052	24566	17154	21039	17423	TGGT1_254720	-
TGGT1_231960	17235.52	8858.14	0.9604	5.1713e-39	4.0634e-37	15068	19594	12917	8487	11349	9678	TGGT1_231960	-
TGGT1_258870B	9735.49	5393.46	0.8524	8.3127e-39	6.4707e-37	8057	10927	7846	5343	6796	5794	TGGT1_258870B	-
TGGT1_231070	1407.66	2848.71	-1.0172	1.3587e-38	1.0478e-36	1207	1550	1116	2570	3834	3136	TGGT1_231070	-
TGGT1_214310	576.31	1271.13	-1.1429	3.0668e-38	2.3435e-36	468	610	501	1245	1718	1286	TGGT1_214310	-
TGGT1_257680	5854.69	10842.57	-0.8893	4.3193e-38	3.2705e-36	4786	6145	5098	10786	14134	11213	TGGT1_257680	-
TGGT1_232560	582.23	1319.78	-1.1833	8.0682e-38	6.054e-36	516	599	477	1178	1771	1471	TGGT1_232560	-
TGGT1_240060	19173.31	9985.16	0.9412	8.5111e-38	6.3294e-36	16971	21246	14581	9224	13165	10980	TGGT1_240060	-
TGGT1_230180	16482.2	9298.16	0.826	8.5935e-38	6.3341e-36	13873	18399	13132	9222	12215	9569	TGGT1_230180	-
TGGT1_216000	6220.64	11517.36	-0.8888	8.758e-38	6.3987e-36	5530	6667	4878	10878	15431	12203	TGGT1_216000	-
TGGT1_221590	8149.4	4558.43	0.8383	9.455e-38	6.8479e-36	6691	9087	6665	4519	5967	4711	TGGT1_221590	-
TGGT1_285650	467.2	1118.52	-1.2631	1.1221e-37	8.0568e-36	400	476	400	978	1518	1255	TGGT1_285650	-
TGGT1_360830	3187.19	1701.06	0.9051	1.2766e-37	9.0882e-36	2682	3371	2681	1634	2260	1788	TGGT1_360830	-
TGGT1_205640	707.94	1517.85	-1.0987	2.2689e-37	1.6015e-35	606	809	540	1413	1977	1677	TGGT1_205640	-
TGGT1_262933	402.83	982.94	-1.2877	5.266e-37	3.6858e-35	321	420	361	1043	1218	997	TGGT1_262933	-
TGGT1_272640	993.18	1987.03	-1.0015	6.574e-37	4.5629e-35	846	1055	822	1836	2596	2204	TGGT1_272640	-
TGGT1_261750	1802.24	3434.55	-0.9314	2.3183e-36	1.5958e-34	1480	1878	1573	3282	4569	3624	TGGT1_261750	-
TGGT1_289920	10041.5	5484.59	0.8728	2.9954e-36	2.045e-34	8070	10990	8539	5585	6846	5779	TGGT1_289920	-
TGGT1_278365	158.86	460.55	-1.5362	3.3721e-36	2.2834e-34	131	171	134	465	605	465	TGGT1_278365	-
TGGT1_253030	447.51	1005.95	-1.17	3.8587e-36	2.5919e-34	389	483	357	934	1385	1053	TGGT1_253030	-
TGGT1_202070	2540.2	5027.75	-0.9851	4.6461e-36	3.0958e-34	2230	2792	1967	4501	6895	5468	TGGT1_202070	-
TGGT1_244530	9883.06	5254.03	0.9114	5.4528e-36	3.6045e-34	8031	10427	8612	5320	6929	5266	TGGT1_244530	-
TGGT1_217530	9802.49	5573.81	0.8147	6.0201e-36	3.9482e-34	8024	10698	8216	5593	7078	5865	TGGT1_217530	-
TGGT1_254420	1084.24	497.74	1.126	6.5497e-36	4.2619e-34	913	1203	869	497	602	551	TGGT1_254420	-
TGGT1_299670	3690.11	2016.99	0.8714	8.5193e-36	5.5006e-34	3089	4132	2947	1914	2677	2148	TGGT1_299670	-
TGGT1_203010	1122	2321.22	-1.0495	8.6959e-36	5.5714e-34	973	1222	889	2059	3224	2512	TGGT1_203010	-
TGGT1_289910	1110.01	2313.49	-1.0604	1.2263e-35	7.7968e-34	979	1195	874	2047	3194	2525	TGGT1_289910	-
TGGT1_255260	46584.88	26964.15	0.7888	1.7765e-35	1.121e-33	37557	50969	39511	26703	34604	28463	TGGT1_255260	-
TGGT1_251740	681.25	1667.86	-1.2934	2.5531e-35	1.5989e-33	639	719	510	1415	2399	1808	TGGT1_251740	-
TGGT1_319710	232.26	622.9	-1.4249	2.7726e-35	1.7234e-33	184	257	198	552	888	656	TGGT1_319710	-
TGGT1_271260	737.92	1506.93	-1.0299	3.0145e-35	1.8598e-33	627	820	585	1393	2026	1624	TGGT1_271260	-
TGGT1_288840	6400.41	3581.34	0.8374	3.8012e-35	2.328e-33	5363	7072	5178	3439	4869	3675	TGGT1_288840	-
TGGT1_202490	1081.99	2429.52	-1.1679	5.0934e-35	3.0966e-33	972	1167	833	2078	3490	2619	TGGT1_202490	-
TGGT1_277990	571.65	1223.44	-1.099	6.4732e-35	3.9069e-33	519	603	445	1190	1635	1262	TGGT1_277990	-
TGGT1_217360	351.67	848.25	-1.2692	6.7364e-35	4.0365e-33	282	403	286	747	1156	942	TGGT1_217360	-
TGGT1_233110	3729.78	6853.76	-0.8781	6.9325e-35	4.1243e-33	3108	3936	3174	6903	9108	6853	TGGT1_233110	-
TGGT1_411590	1511.11	762.28	0.9875	9.1696e-35	5.4166e-33	1265	1648	1240	724	969	846	TGGT1_411590	-
TGGT1_233380	23874.63	13908.72	0.7795	1.1431e-34	6.7048e-33	20378	26147	19126	13057	18171	15203	TGGT1_233380	-
TGGT1_254820	1109.74	2164.83	-0.9652	1.2472e-34	7.2645e-33	921	1191	933	2020	2982	2254	TGGT1_254820	-
TGGT1_291890	33838.04	20147.44	0.7481	2.2786e-34	1.318e-32	27662	37163	28221	19686	26374	21135	TGGT1_291890	-
TGGT1_224460	12537.77	7135.46	0.813	2.8466e-34	1.6351e-32	10644	13579	10215	6558	9617	7712	TGGT1_224460	-
TGGT1_231200	848.74	1713.33	-1.0142	7.3736e-34	4.2065e-32	734	925	674	1558	2352	1835	TGGT1_231200	-
TGGT1_262400	42811.38	23324.71	0.8761	7.7428e-34	4.3871e-32	37382	47175	33257	21183	32030	25002	TGGT1_262400	-
TGGT1_226220	323.08	755.92	-1.229	9.5907e-34	5.3974e-32	295	330	258	726	966	826	TGGT1_226220	-
TGGT1_297180	1623.06	2986.57	-0.8794	1.4764e-33	8.2528e-32	1359	1808	1303	2788	3905	3279	TGGT1_297180	-
TGGT1_231640	7908.82	14177.14	-0.8421	2.1671e-33	1.2033e-31	6858	8652	6238	12932	18964	15547	TGGT1_231640	-
TGGT1_249010	687.3	1535.79	-1.1606	3.3787e-33	1.8636e-31	527	730	626	1611	2006	1494	TGGT1_249010	-
TGGT1_238170	267.19	649.25	-1.2817	3.5726e-33	1.9576e-31	244	280	208	639	812	707	TGGT1_238170	-
TGGT1_218780	1256.24	598.29	1.071	3.9436e-33	2.1468e-31	975	1375	1102	597	760	633	TGGT1_218780	-
TGGT1_275610	401.07	894.15	-1.1558	6.3612e-33	3.4404e-31	342	452	312	814	1194	984	TGGT1_275610	-
TGGT1_233450	9634.64	5494.24	0.8104	6.594e-33	3.5433e-31	8006	10362	8074	5631	7046	5596	TGGT1_233450	-
TGGT1_315440	976.56	410.9	1.253	7.1777e-33	3.8323e-31	828	1146	730	398	479	483	TGGT1_315440	-
TGGT1_266435	1251.46	2392.35	-0.9354	1.011e-32	5.3635e-31	1027	1361	1050	2168	3199	2640	TGGT1_266435	-
TGGT1_218270	836.62	1647.86	-0.9776	1.2572e-32	6.6275e-31	679	901	716	1674	2048	1748	TGGT1_218270	-
TGGT1_243200	1870.23	3514.67	-0.9098	1.2846e-32	6.729e-31	1587	2107	1463	3199	4656	3899	TGGT1_243200	-
TGGT1_297470	2027.54	3826.19	-0.9166	1.5796e-32	8.2226e-31	1653	2104	1788	3896	4777	4031	TGGT1_297470	-
TGGT1_271790	591.49	1290.28	-1.1266	1.7325e-32	8.9629e-31	473	608	535	1352	1630	1302	TGGT1_271790	-
TGGT1_269950	8262.27	4605.06	0.8429	2.0424e-32	1.0436e-30	7071	8954	6672	4172	6323	4948	TGGT1_269950	-
TGGT1_301170	51.23	229.12	-2.1501	2.0392e-32	1.0436e-30	41	61	40	237	273	248	TGGT1_301170	-
TGGT1_257300	1448.02	2724.93	-0.9117	2.2355e-32	1.1353e-30	1237	1611	1140	2514	3529	3052	TGGT1_257300	-
TGGT1_313410	2033.85	3867.02	-0.9269	3.3864e-32	1.7094e-30	1725	2303	1583	3534	5391	4055	TGGT1_313410	-
TGGT1_254290	315.27	726.24	-1.2068	3.4135e-32	1.7127e-30	271	329	263	662	964	803	TGGT1_254290	-
TGGT1_278975	446.59	981.08	-1.1359	3.7686e-32	1.8795e-30	411	482	334	918	1296	1064	TGGT1_278975	-
TGGT1_306320	942.49	1953.63	-1.0537	4.1795e-32	2.0721e-30	860	963	753	1738	2680	2136	TGGT1_306320	-
TGGT1_225230	1548.13	786.37	0.9756	6.5305e-32	3.2185e-30	1322	1691	1243	711	1073	852	TGGT1_225230	-
TGGT1_260540	3714.07	2097.19	0.8245	7.1904e-32	3.5229e-30	3251	4019	2933	2031	2739	2225	TGGT1_260540	-
TGGT1_237230	25446.6	12456.78	1.0307	9.4201e-32	4.5883e-30	20363	27264	22167	13826	15233	12136	TGGT1_237230	-
TGGT1_211015	1365.54	607.46	1.1724	9.9651e-32	4.8256e-30	1162	1557	1051	680	719	605	TGGT1_211015	-
TGGT1_310330	1406.8	2525.23	-0.8441	1.0452e-31	5.0319e-30	1164	1526	1174	2487	3299	2633	TGGT1_310330	-
TGGT1_226540	1765.97	932.47	0.923	1.1846e-31	5.6704e-30	1459	1983	1425	941	1165	991	TGGT1_226540	-
TGGT1_257572	678.62	1397.71	-1.0409	1.2023e-31	5.7223e-30	565	785	526	1350	1928	1403	TGGT1_257572	-
TGGT1_314440	3913.01	2125.15	0.8806	1.4189e-31	6.7147e-30	3479	4272	3009	1989	2777	2329	TGGT1_314440	-
TGGT1_248990	21524.45	13184.79	0.7071	1.6308e-31	7.6738e-30	17854	23347	17920	12737	17232	14013	TGGT1_248990	-
TGGT1_222050	3648.22	2000.31	0.8675	1.6819e-31	7.8698e-30	3021	4196	2862	1886	2576	2208	TGGT1_222050	-
TGGT1_213445	7331.75	4252.21	0.7862	1.9419e-31	9.0357e-30	6235	8260	5722	4175	5512	4483	TGGT1_213445	-
TGGT1_237500	1523.6	752.03	1.0197	1.9669e-31	9.1013e-30	1303	1727	1174	698	943	863	TGGT1_237500	-
TGGT1_285980B	1824.68	3595.01	-0.9789	2.2283e-31	1.0254e-29	1401	1913	1679	3568	4625	3777	TGGT1_285980B	-
TGGT1_205370	317.23	713.68	-1.1707	2.4806e-31	1.1352e-29	282	341	248	682	947	755	TGGT1_205370	-
TGGT1_269340	2909.66	5063.42	-0.7999	3.0062e-31	1.3682e-29	2478	3085	2413	4725	6792	5421	TGGT1_269340	-
TGGT1_233530	1244.45	634.53	0.9722	3.5912e-31	1.6256e-29	1015	1404	1012	612	836	670	TGGT1_233530	-
TGGT1_222160	1231.72	2419.51	-0.9743	3.7687e-31	1.6967e-29	1018	1299	1057	2557	3099	2383	TGGT1_222160	-
TGGT1_278130	1254.27	2262.43	-0.8507	5.1146e-31	2.2903e-29	1057	1383	1011	2156	2947	2445	TGGT1_278130	-
TGGT1_293170	859.21	1672.64	-0.9622	5.9858e-31	2.6661e-29	734	930	696	1528	2313	1770	TGGT1_293170	-
TGGT1_304740	8913.41	5099.19	0.8056	6.0304e-31	2.6716e-29	7410	10032	7130	4667	6850	5551	TGGT1_304740	-
TGGT1_291880	2790.46	4771.75	-0.7739	9.804e-31	4.3205e-29	2341	3071	2264	4527	6174	5213	TGGT1_291880	-
TGGT1_250690	5193.54	9195.04	-0.8246	1.1007e-30	4.8251e-29	4477	5446	4300	8329	12403	10063	TGGT1_250690	-
TGGT1_208850	325.79	819.86	-1.3275	1.21e-30	5.2763e-29	243	377	280	913	997	800	TGGT1_208850	-
TGGT1_311100	3731.97	2063.47	0.854	1.3226e-30	5.7373e-29	3132	4083	3045	1863	2831	2226	TGGT1_311100	-
TGGT1_269840	584.77	1191.1	-1.0285	1.6646e-30	7.1836e-29	474	606	519	1178	1580	1217	TGGT1_269840	-
TGGT1_287160	1719.38	3254.32	-0.9202	2.0229e-30	8.6847e-29	1472	1956	1318	2955	4481	3479	TGGT1_287160	-
TGGT1_201260	4428.25	2480.4	0.8368	2.2097e-30	9.4382e-29	3596	5059	3569	2368	3117	2769	TGGT1_201260	-
TGGT1_310900	8255.92	4604.08	0.8425	2.3381e-30	9.8926e-29	6982	9442	6375	4216	6116	5066	TGGT1_310900	-
TGGT1_233220	6007.07	3355.15	0.8405	2.3398e-30	9.8926e-29	5029	6929	4644	3129	4387	3687	TGGT1_233220	-
TGGT1_258870A	13564.98	7854.37	0.7885	3.5797e-30	1.5058e-28	11213	15721	10571	7526	10219	8453	TGGT1_258870A	-
TGGT1_227630	193.43	543.38	-1.4892	3.6976e-30	1.5476e-28	146	210	175	608	689	504	TGGT1_227630	-
TGGT1_228230	9900.58	5486.94	0.8512	4.0741e-30	1.6967e-28	8670	10831	7726	4962	7593	5857	TGGT1_228230	-
TGGT1_263200	452.15	1009.04	-1.1571	5.5024e-30	2.2801e-28	389	518	342	875	1372	1138	TGGT1_263200	-
TGGT1_297210	1023.54	1969.49	-0.9433	6.1226e-30	2.5245e-28	878	1155	790	1812	2534	2225	TGGT1_297210	-
TGGT1_257470	661.15	1370.45	-1.0494	7.9454e-30	3.26e-28	564	781	487	1267	1863	1460	TGGT1_257470	-
TGGT1_227380	6923.09	3966.52	0.8034	9.0146e-30	3.6805e-28	5860	7663	5533	3616	5202	4437	TGGT1_227380	-
TGGT1_239420	11684.8	6759.57	0.7894	9.4013e-30	3.8197e-28	9968	12854	9323	6132	9071	7426	TGGT1_239420	-
TGGT1_243730	11114.29	6753.89	0.7187	1.0897e-29	4.4057e-28	9216	11915	9362	6699	8633	7146	TGGT1_243730	-
TGGT1_205350	2342.19	1295.75	0.855	1.1042e-29	4.443e-28	2008	2623	1824	1268	1645	1399	TGGT1_205350	-
TGGT1_252880A	868.67	1707.57	-0.9726	1.1314e-29	4.5304e-28	728	1011	664	1643	2118	1915	TGGT1_252880A	-
TGGT1_201170	3046.98	5356.96	-0.8142	1.1781e-29	4.695e-28	2494	3218	2635	5455	6773	5574	TGGT1_201170	-
TGGT1_271270	1625.62	3053.58	-0.9094	1.3913e-29	5.5182e-28	1245	1789	1435	3039	4019	3125	TGGT1_271270	-
TGGT1_264780	285.31	674.53	-1.2479	2.941e-29	1.1609e-27	251	281	245	624	960	683	TGGT1_264780	-
TGGT1_318750	213.53	537.62	-1.3355	3.1025e-29	1.2189e-27	160	219	204	538	688	563	TGGT1_318750	-
TGGT1_294610	3231.74	5875.79	-0.8629	3.5053e-29	1.3707e-27	2768	3454	2644	5183	7994	6527	TGGT1_294610	-
TGGT1_285870	4714.53	8847	-0.908	3.5492e-29	1.3813e-27	3746	5034	4146	9421	11013	8896	TGGT1_285870	-
TGGT1_273560	1155.42	2262.05	-0.969	3.7743e-29	1.4621e-27	968	1303	915	1977	3021	2579	TGGT1_273560	-
TGGT1_310170	2098.38	1120.98	0.904	4.0898e-29	1.577e-27	1777	2368	1642	1014	1510	1230	TGGT1_310170	-
TGGT1_294180	684.57	312.38	1.1323	4.2505e-29	1.6315e-27	578	773	537	289	407	347	TGGT1_294180	-
TGGT1_277270	12461.07	7425.63	0.7466	4.3284e-29	1.6537e-27	10490	13185	10474	6864	9889	8080	TGGT1_277270	-
TGGT1_269460	936.16	1835.18	-0.9717	4.6016e-29	1.7501e-27	850	1003	717	1665	2421	2050	TGGT1_269460	-
TGGT1_219230	4314.74	2313.62	0.9001	4.7014e-29	1.7799e-27	3688	4787	3405	2484	2829	2346	TGGT1_219230	-
TGGT1_280770	477.33	960.07	-1.0069	4.7818e-29	1.8021e-27	404	533	378	918	1241	1042	TGGT1_280770	-
TGGT1_203310	90649.79	46305.07	0.9691	8.5559e-29	3.21e-27	71245	94193	82444	49745	58392	45472	TGGT1_203310	-
TGGT1_249300	3746.55	2020.67	0.8911	8.8695e-29	3.3127e-27	3087	3998	3189	2147	2584	1981	TGGT1_249300	-
TGGT1_215160	1994.83	1100.68	0.8567	9.1114e-29	3.3879e-27	1727	2148	1602	1028	1488	1168	TGGT1_215160	-
TGGT1_215750	636.75	279.65	1.19	1.1394e-28	4.2179e-27	572	699	481	286	347	295	TGGT1_215750	-
TGGT1_310235	523.07	1030.87	-0.979	1.1739e-28	4.3263e-27	428	565	443	1024	1341	1070	TGGT1_310235	-
TGGT1_282070	1679.6	2935.42	-0.8059	1.4625e-28	5.3663e-27	1438	1804	1368	2727	3863	3217	TGGT1_282070	-
TGGT1_309080	198.73	482.99	-1.2796	1.6596e-28	6.0626e-27	158	225	165	461	644	509	TGGT1_309080	-
TGGT1_262780	660.58	1371.9	-1.0578	1.8032e-28	6.5583e-27	579	663	560	1195	1894	1518	TGGT1_262780	-
TGGT1_225120	12671.5	7341.64	0.7877	1.89e-28	6.8443e-27	10241	13763	10799	7527	8961	7846	TGGT1_225120	-
TGGT1_319340	4530.63	2656.86	0.7699	2.1321e-28	7.6877e-27	3741	4972	3745	2466	3455	2948	TGGT1_319340	-
TGGT1_314358	146.99	387.68	-1.3999	2.6747e-28	9.6025e-27	127	160	117	365	517	414	TGGT1_314358	-
TGGT1_267855	381.64	851.09	-1.153	2.8312e-28	1.0121e-26	324	453	281	782	1075	979	TGGT1_267855	-
TGGT1_310630	589.03	1179.28	-1.0034	2.8868e-28	1.0275e-26	468	625	521	1134	1616	1198	TGGT1_310630	-
TGGT1_292200	3274.48	5846.4	-0.8368	3.2254e-28	1.1432e-26	2885	3487	2610	5249	7993	6362	TGGT1_292200	-
TGGT1_239885	1355.88	2510.38	-0.8887	3.9058e-28	1.3784e-26	1176	1514	1046	2281	3442	2694	TGGT1_239885	-
TGGT1_236930	765.63	1502.86	-0.9726	5.8884e-28	2.0694e-26	660	865	587	1345	2045	1648	TGGT1_236930	-
TGGT1_257568	813.24	1563	-0.9453	6.9836e-28	2.444e-26	688	829	704	1476	2163	1600	TGGT1_257568	-
TGGT1_313900	1791.51	3112.52	-0.7967	7.223e-28	2.5172e-26	1510	1938	1472	3007	3872	3468	TGGT1_313900	-
TGGT1_245490	9135.77	5557.54	0.7171	7.6454e-28	2.6533e-26	7511	10123	7510	5211	7238	6100	TGGT1_245490	-
TGGT1_297960B	1915.19	3259.96	-0.7676	8.6736e-28	2.9976e-26	1641	2087	1536	3101	4353	3442	TGGT1_297960B	-
TGGT1_312420	14340.42	8380.69	0.7748	9.4476e-28	3.2516e-26	12434	15709	11296	7593	11258	9208	TGGT1_312420	-
TGGT1_316400B	6946.95	11231.97	-0.6932	1.0925e-27	3.7448e-26	5913	7549	5626	10830	15032	11672	TGGT1_316400B	-
TGGT1_209010	328.04	693.84	-1.0816	1.6339e-27	5.5772e-26	268	352	280	682	910	722	TGGT1_209010	-
TGGT1_262490	1227.78	2223.04	-0.8571	1.7993e-27	6.117e-26	1086	1324	962	2061	3011	2371	TGGT1_262490	-
TGGT1_235690	2210.42	3954.98	-0.8398	2.1952e-27	7.4323e-26	1826	2295	1925	4080	5104	3973	TGGT1_235690	-
TGGT1_202550	691.87	1485.44	-1.1053	2.2533e-27	7.5982e-26	630	703	557	1278	2178	1557	TGGT1_202550	-
TGGT1_310620	434.4	906.89	-1.0646	2.3567e-27	7.9149e-26	363	454	372	806	1203	1026	TGGT1_310620	-
TGGT1_221280	462.39	925.69	-1.0005	3.1991e-27	1.0701e-25	370	523	382	862	1232	1001	TGGT1_221280	-
TGGT1_216460	840.6	1584.05	-0.9159	3.7493e-27	1.2491e-25	681	869	748	1566	2099	1621	TGGT1_216460	-
TGGT1_224540A	491.43	1027.6	-1.0628	3.816e-27	1.2663e-25	407	542	403	973	1224	1211	TGGT1_224540A	-
TGGT1_222390	348.36	721.48	-1.0519	4.6426e-27	1.5344e-25	293	370	292	703	953	752	TGGT1_222390	-
TGGT1_294970	10241.61	6284.94	0.7045	5.4964e-27	1.8095e-25	8905	11223	8040	6054	8236	6681	TGGT1_294970	-
TGGT1_310780	32628.28	19746.24	0.7246	5.5745e-27	1.828e-25	26728	35281	27576	20317	25156	20162	TGGT1_310780	-
TGGT1_231000	507.53	1013.74	-0.9978	5.9928e-27	1.9574e-25	449	560	388	934	1331	1122	TGGT1_231000	-
TGGT1_265510	605.65	1172.16	-0.9539	6.3427e-27	2.0636e-25	494	627	535	1172	1475	1249	TGGT1_265510	-
TGGT1_236960	500.17	974.81	-0.9617	6.5793e-27	2.1323e-25	409	552	415	943	1232	1069	TGGT1_236960	-
TGGT1_295610	2124.19	3743.31	-0.8172	9.8728e-27	3.1872e-25	1852	2371	1630	3438	5015	4073	TGGT1_295610	-
TGGT1_294980	5990.06	3360.21	0.834	1.0649e-26	3.4246e-25	5255	6316	4844	3494	4447	3255	TGGT1_294980	-
TGGT1_252880B	921.13	1764.22	-0.9362	1.0714e-26	3.4321e-25	780	1030	728	1685	2120	2048	TGGT1_252880B	-
TGGT1_240380	3146.43	5386.35	-0.7752	1.1029e-26	3.5196e-25	2639	3568	2474	4965	7050	5977	TGGT1_240380	-
TGGT1_269010	12851.54	7849.77	0.711	1.2789e-26	4.0656e-25	10934	13962	10415	7297	10730	8271	TGGT1_269010	-
TGGT1_313660	515.94	225.47	1.192	1.2875e-26	4.0775e-25	455	528	427	212	291	249	TGGT1_313660	-
TGGT1_254870	556.18	1113.96	-1.004	1.3495e-26	4.2575e-25	460	560	497	1117	1362	1216	TGGT1_254870	-
TGGT1_235350	1413.16	767.09	0.8822	1.5882e-26	4.9916e-25	1222	1579	1093	758	1001	798	TGGT1_235350	-
TGGT1_311890	346.53	717.49	-1.0515	1.8821e-26	5.8933e-25	293	368	289	710	955	730	TGGT1_311890	-
TGGT1_311400	1481.6	2620.45	-0.8227	2.0296e-26	6.3314e-25	1280	1641	1158	2401	3537	2836	TGGT1_311400	-
TGGT1_258700	660.07	1333.72	-1.0157	2.4525e-26	7.622e-25	590	716	508	1156	1823	1497	TGGT1_258700	-
TGGT1_205490	3266.23	1888.04	0.7904	2.4882e-26	7.7043e-25	2840	3574	2568	1736	2493	2082	TGGT1_205490	-
TGGT1_270940	476.03	949.46	-0.9972	2.6262e-26	8.1014e-25	389	523	397	862	1310	1013	TGGT1_270940	-
TGGT1_200350	598.83	278.86	1.1016	2.6577e-26	8.1682e-25	481	660	506	265	372	295	TGGT1_200350	-
TGGT1_258900	200.22	470.03	-1.2299	2.6969e-26	8.2583e-25	170	217	163	477	588	496	TGGT1_258900	-
TGGT1_312500	702.67	1340.87	-0.9333	3.0025e-26	9.1544e-25	617	763	551	1219	1851	1428	TGGT1_312500	-
TGGT1_319640	8786	5255.52	0.741	3.0115e-26	9.1544e-25	7207	9650	7303	4837	7253	5534	TGGT1_319640	-
TGGT1_208820	535.75	235.11	1.1943	3.0508e-26	9.2401e-25	441	620	420	241	280	257	TGGT1_208820	-
TGGT1_261950	2898.04	4870.64	-0.7497	3.2292e-26	9.745e-25	2515	3035	2386	4699	6606	4987	TGGT1_261950	-
TGGT1_230210	6072.41	9917.56	-0.7078	3.4089e-26	1.025e-24	5304	6545	4826	9298	13052	10776	TGGT1_230210	-
TGGT1_217020	18338.85	11354.51	0.6917	4.1382e-26	1.2398e-24	15392	20188	14868	11577	14633	11572	TGGT1_217020	-
TGGT1_233030	1222.2	2119.91	-0.7947	4.8451e-26	1.4464e-24	1017	1305	1030	2075	2666	2309	TGGT1_233030	-
TGGT1_288010	1392.88	750.22	0.8905	5.6077e-26	1.6681e-24	1177	1428	1201	704	1005	800	TGGT1_288010	-
TGGT1_223940	4128.98	6831.6	-0.7268	5.6442e-26	1.673e-24	3344	4376	3594	6570	8963	7265	TGGT1_223940	-
TGGT1_252500	2446.57	4111.05	-0.7492	6.3935e-26	1.8883e-24	2031	2617	2063	4061	5519	4152	TGGT1_252500	-
TGGT1_261730	348.24	767.63	-1.1449	7.5867e-26	2.2329e-24	302	350	298	659	1034	881	TGGT1_261730	-
TGGT1_268000	240.43	538.87	-1.1678	8.3628e-26	2.4526e-24	210	246	201	539	716	543	TGGT1_268000	-
TGGT1_321480	347.78	785.11	-1.1744	8.5097e-26	2.4869e-24	279	373	302	864	1009	733	TGGT1_321480	-
TGGT1_267750	634.16	1285.65	-1.0227	1.0619e-25	3.0926e-24	567	652	515	1146	1863	1322	TGGT1_267750	-
TGGT1_259860	676.55	1329.13	-0.9748	1.1622e-25	3.3729e-24	572	748	542	1150	1818	1493	TGGT1_259860	-
TGGT1_211460	2899.8	1654.63	0.8086	1.2002e-25	3.4711e-24	2405	3146	2414	1478	2213	1849	TGGT1_211460	-
TGGT1_356120	311.46	114.23	1.4538	1.3791e-25	3.9747e-24	257	336	262	122	133	122	TGGT1_356120	-
TGGT1_245440	185.17	49.19	1.9133	1.5101e-25	4.3371e-24	159	206	145	44	62	58	TGGT1_245440	-
TGGT1_295125	2745.09	4739.57	-0.788	1.8117e-25	5.1855e-24	2208	2964	2363	4838	6254	4705	TGGT1_295125	-
TGGT1_300310	2059.6	3513.47	-0.7718	1.9352e-25	5.5199e-24	1795	2095	1735	3326	4676	3740	TGGT1_300310	-
TGGT1_408680	648.01	1246.21	-0.9454	2.104e-25	5.9809e-24	554	661	555	1280	1645	1228	TGGT1_408680	-
TGGT1_294730	275.51	586.73	-1.0919	2.304e-25	6.5271e-24	237	295	224	554	770	635	TGGT1_294730	-
TGGT1_263100	1080.19	1982.29	-0.8747	2.3595e-25	6.6618e-24	898	1188	885	2107	2423	2034	TGGT1_263100	-
TGGT1_310710	1469.76	2635.55	-0.8443	2.4541e-25	6.9055e-24	1226	1504	1285	2490	3653	2692	TGGT1_310710	-
TGGT1_246160	987.78	512.7	0.9447	3.1669e-25	8.8812e-24	853	1080	783	463	685	568	TGGT1_246160	-
TGGT1_241240	9078.54	5696.5	0.6726	6.8572e-25	1.9166e-23	7626	10238	7170	5525	7377	6086	TGGT1_241240	-
TGGT1_297960A	3244.35	5273.2	-0.7008	7.6529e-25	2.1318e-23	2737	3575	2614	4908	7041	5686	TGGT1_297960A	-
TGGT1_311510	2763.61	1555.54	0.8292	8.0319e-25	2.2299e-23	2311	3221	2114	1434	2102	1672	TGGT1_311510	-
TGGT1_256920	894.62	1648.73	-0.8844	8.9471e-25	2.4758e-23	789	916	740	1489	2256	1783	TGGT1_256920	-
TGGT1_220270	1977.81	3246.75	-0.7151	9.5873e-25	2.6441e-23	1691	2151	1593	3086	4220	3525	TGGT1_220270	-
TGGT1_239770	572.78	1062.93	-0.8911	1.0731e-24	2.9497e-23	460	638	479	1043	1388	1113	TGGT1_239770	-
TGGT1_272740	2650.28	4675.56	-0.8196	1.0807e-24	2.9608e-23	2288	2852	2136	4130	6588	5002	TGGT1_272740	-
TGGT1_264990	1729.4	2944.01	-0.7666	1.1101e-24	3.0316e-23	1471	1929	1364	2863	3651	3269	TGGT1_264990	-
TGGT1_226260	1181.37	632.52	0.9021	1.1671e-24	3.1768e-23	989	1273	981	663	815	625	TGGT1_226260	-
TGGT1_408800	1407.16	767.32	0.8731	1.397e-24	3.7902e-23	1144	1508	1208	693	1035	842	TGGT1_408800	-
TGGT1_275460	2688.01	1556.42	0.7884	1.6709e-24	4.5185e-23	2220	2916	2247	1599	2056	1532	TGGT1_275460	-
TGGT1_316540	590.87	1120.88	-0.9238	1.8116e-24	4.8832e-23	462	652	511	1107	1510	1128	TGGT1_316540	-
TGGT1_219120	4665.19	2689.89	0.7944	1.8321e-24	4.9225e-23	3904	5343	3637	2421	3540	3033	TGGT1_219120	-
TGGT1_279350	2533.33	1488.73	0.7681	1.8404e-24	4.9288e-23	2098	2800	2073	1537	1864	1541	TGGT1_279350	-
TGGT1_263300	3200.08	5428.12	-0.7628	1.8585e-24	4.9614e-23	2602	3343	2812	5439	7193	5475	TGGT1_263300	-
TGGT1_244250	1965.49	3218.47	-0.712	2.0248e-24	5.3708e-23	1703	2086	1600	3105	4236	3401	TGGT1_244250	-
TGGT1_285710	2776.47	4559.35	-0.7161	2.0193e-24	5.3708e-23	2376	2988	2258	4266	6227	4778	TGGT1_285710	-
TGGT1_294800A	17963.43	11456	0.649	2.0542e-24	5.4315e-23	15265	19226	14794	11572	14688	11856	TGGT1_294800A	-
TGGT1_288800	2050.68	1187.13	0.7882	2.3094e-24	6.0813e-23	1726	2293	1631	1092	1589	1291	TGGT1_288800	-
TGGT1_250955	4797.73	2759.69	0.7975	2.3145e-24	6.0813e-23	4230	5348	3641	2547	3810	2897	TGGT1_250955	-
TGGT1_218550	15285.15	24988.17	-0.7092	2.3421e-24	6.1344e-23	13073	16438	12447	22568	34244	26980	TGGT1_218550	-
TGGT1_222350	299.22	629.17	-1.0745	3.497e-24	9.1306e-23	258	316	246	568	825	710	TGGT1_222350	-
TGGT1_264485	481.32	213.92	1.173	4.188e-24	1.0901e-22	414	545	369	202	263	246	TGGT1_264485	-
TGGT1_281545	787.24	399.98	0.9806	4.2448e-24	1.1014e-22	656	885	629	406	482	437	TGGT1_281545	-
TGGT1_234640	1630.27	3084.76	-0.9206	5.965e-24	1.5429e-22	1463	1783	1238	2656	4380	3348	TGGT1_234640	-
TGGT1_269670	761.08	1406.48	-0.887	6.3994e-24	1.6502e-22	661	829	602	1260	1948	1513	TGGT1_269670	-
TGGT1_260580	479.93	935.53	-0.9639	6.5461e-24	1.6828e-22	417	526	377	837	1283	1018	TGGT1_260580	-
TGGT1_286010	950.96	500.77	0.9269	6.7746e-24	1.7362e-22	792	1072	758	472	624	570	TGGT1_286010	-
TGGT1_209250	2555.66	4479.29	-0.8098	7.283e-24	1.8607e-22	2223	2821	1990	3949	6137	4943	TGGT1_209250	-
TGGT1_234380	14294.5	8374.04	0.7716	8.3933e-24	2.1379e-22	11942	15091	12130	8934	10586	8270	TGGT1_234380	-
TGGT1_263520	3025.25	4973.21	-0.7172	8.4809e-24	2.1536e-22	2705	3249	2352	4853	6477	5251	TGGT1_263520	-
TGGT1_270805	995.47	526.36	0.9207	1.1571e-23	2.9292e-22	857	1141	752	508	683	564	TGGT1_270805	-
TGGT1_410070	841.06	1547.46	-0.878	1.1651e-23	2.9408e-22	702	948	669	1464	1886	1790	TGGT1_410070	-
TGGT1_305590	805.46	1546.89	-0.9431	1.2846e-23	3.2324e-22	741	845	621	1355	2114	1721	TGGT1_305590	-
TGGT1_411430	3213.9	5323.79	-0.7284	1.5855e-23	3.9777e-22	2536	3500	2792	5007	7134	5663	TGGT1_411430	-
TGGT1_287480	2902.37	5047.9	-0.7984	1.6054e-23	4.0154e-22	2475	3244	2278	4440	6753	5715	TGGT1_287480	-
TGGT1_225010	1493.75	790.73	0.9188	1.6424e-23	4.0958e-22	1335	1677	1107	744	981	905	TGGT1_225010	-
TGGT1_237560	1338.77	728.96	0.8776	1.6735e-23	4.1609e-22	1053	1469	1158	749	950	728	TGGT1_237560	-
TGGT1_217680	19610.22	12012.96	0.707	1.6981e-23	4.1969e-22	16742	22073	15256	10970	16214	13042	TGGT1_217680	-
TGGT1_210700	6665.21	11361.07	-0.7694	1.6934e-23	4.1969e-22	5763	7398	5193	10079	15752	12316	TGGT1_210700	-
TGGT1_228170	25928.13	15857.69	0.7093	1.8441e-23	4.5442e-22	21352	28988	21085	14231	21115	17725	TGGT1_228170	-
TGGT1_289350	5401.09	3248.09	0.7344	2.0112e-23	4.9414e-22	4523	5964	4375	3377	3929	3449	TGGT1_289350	-
TGGT1_224470	1236.21	689.56	0.8403	2.1364e-23	5.2335e-22	1032	1322	1037	658	945	706	TGGT1_224470	-
TGGT1_295950	628.21	311.57	1.014	2.1485e-23	5.2478e-22	532	711	490	310	399	328	TGGT1_295950	-
TGGT1_297400	4580.82	2846.67	0.6865	2.2086e-23	5.3789e-22	3725	5118	3774	2686	3688	3122	TGGT1_297400	-
TGGT1_212990	1220.68	644.57	0.9233	2.4594e-23	5.9721e-22	1087	1387	896	643	808	691	TGGT1_212990	-
TGGT1_268010	182.5	431.25	-1.2424	2.5396e-23	6.1488e-22	161	200	141	378	601	470	TGGT1_268010	-
TGGT1_203720	615.09	254.9	1.2745	3.1457e-23	7.5944e-22	445	647	591	280	294	266	TGGT1_203720	-
TGGT1_200010	3860.19	6261.07	-0.6979	3.5337e-23	8.4989e-22	3134	4113	3336	6320	8082	6440	TGGT1_200010	-
TGGT1_221400	4898.44	2861.6	0.7753	3.5408e-23	8.4989e-22	4183	5467	3845	2540	3780	3254	TGGT1_221400	-
TGGT1_237180	472.36	917.09	-0.9563	3.6034e-23	8.6242e-22	358	522	419	892	1151	1007	TGGT1_237180	-
TGGT1_271970	3417.03	5638.09	-0.7224	4.0242e-23	9.604e-22	2955	3807	2651	5187	7627	6065	TGGT1_271970	-
TGGT1_244920	96.85	280.12	-1.5345	4.5255e-23	1.0769e-21	78	97	89	294	321	309	TGGT1_244920	-
TGGT1_253870	338.87	699.61	-1.044	5.6279e-23	1.3355e-21	311	382	242	662	914	759	TGGT1_253870	-
TGGT1_268182	285.42	591.3	-1.0533	5.6749e-23	1.3428e-21	244	305	234	536	807	639	TGGT1_268182	-
TGGT1_259880	4693.33	2964.57	0.6629	5.766e-23	1.3605e-21	3808	5139	3954	2906	3840	3133	TGGT1_259880	-
TGGT1_219070	1497.98	2535.17	-0.7581	7.4542e-23	1.7538e-21	1271	1665	1189	2460	3117	2843	TGGT1_219070	-
TGGT1_253940	1662.49	903.75	0.8805	8.63e-23	2.0248e-21	1440	1951	1213	867	1174	973	TGGT1_253940	-
TGGT1_217760	1764.79	1027.13	0.7825	1.021e-22	2.3888e-21	1478	1989	1399	1009	1267	1135	TGGT1_217760	-
TGGT1_203300	3449.25	2115.02	0.7054	1.2016e-22	2.8034e-21	2874	3846	2780	1946	2817	2311	TGGT1_203300	-
TGGT1_286600	1906.88	3078.2	-0.6914	1.5741e-22	3.6623e-21	1572	2026	1629	2958	4008	3301	TGGT1_286600	-
TGGT1_320740	345.35	691.39	-1.0029	1.7826e-22	4.1357e-21	307	354	283	717	872	707	TGGT1_320740	-
TGGT1_205690	268.33	558.42	-1.0606	1.8642e-22	4.3131e-21	219	275	239	557	729	575	TGGT1_205690	-
TGGT1_223790	767.02	1387.27	-0.8573	1.8728e-22	4.3209e-21	661	802	637	1242	1918	1496	TGGT1_223790	-
TGGT1_275780	331.94	670.54	-1.019	1.8911e-22	4.3392e-21	283	340	284	627	938	685	TGGT1_275780	-
TGGT1_253540	116.34	304.76	-1.3872	1.886e-22	4.3392e-21	108	131	82	288	408	323	TGGT1_253540	-
TGGT1_244450	702.69	355.83	0.9824	1.9127e-22	4.3765e-21	555	789	592	361	474	352	TGGT1_244450	-
TGGT1_209030	16634.36	25663.01	-0.6256	2.2338e-22	5.0974e-21	14059	17564	13955	24984	34455	26317	TGGT1_209030	-
TGGT1_273760	38265.34	58544.52	-0.6135	2.2525e-22	5.1259e-21	32090	40710	32116	57750	77796	59870	TGGT1_273760	-
TGGT1_262130	1406.25	2312.33	-0.7182	2.6263e-22	5.9603e-21	1175	1502	1180	2169	3030	2522	TGGT1_262130	-
TGGT1_225050	8752.98	13829.82	-0.6602	2.6704e-22	6.044e-21	7479	9120	7356	13181	18867	14247	TGGT1_225050	-
TGGT1_305560	136.61	341.59	-1.3252	2.7523e-22	6.2125e-21	127	146	102	313	479	355	TGGT1_305560	-
TGGT1_285980A	2433.15	4161.16	-0.7739	3.9073e-22	8.7957e-21	1942	2650	2092	4398	5271	4146	TGGT1_285980A	-
TGGT1_294380	2159.47	1235.55	0.8056	4.1082e-22	9.2229e-21	1857	2469	1638	1124	1631	1376	TGGT1_294380	-
TGGT1_306620	1130.17	580	0.9604	5.3528e-22	1.1985e-20	971	1287	862	492	823	638	TGGT1_306620	-
TGGT1_260600	7845.39	4847.01	0.6946	5.5108e-22	1.2306e-20	6701	8753	6159	4399	6553	5283	TGGT1_260600	-
TGGT1_204880	288.77	608.34	-1.0706	5.6683e-22	1.2623e-20	242	349	211	563	830	645	TGGT1_204880	-
TGGT1_292960	3333.27	1976.01	0.7553	6.7116e-22	1.4907e-20	2780	3653	2732	2107	2445	1996	TGGT1_292960	-
TGGT1_290620	578.14	1108.86	-0.9397	8.8533e-22	1.9611e-20	488	655	452	955	1549	1224	TGGT1_290620	-
TGGT1_262825	1376.35	2315.7	-0.7509	1.0702e-21	2.3644e-20	1222	1500	1062	2156	3096	2493	TGGT1_262825	-
TGGT1_253120	64.08	203.31	-1.6595	1.1204e-21	2.4687e-20	48	74	55	206	253	216	TGGT1_253120	-
TGGT1_249440	1199.89	2018.33	-0.7522	1.1295e-21	2.4823e-20	1039	1221	1017	1907	2683	2155	TGGT1_249440	-
TGGT1_319370	239.87	505.74	-1.0759	1.1534e-21	2.5281e-20	209	268	184	467	688	539	TGGT1_319370	-
TGGT1_203930	1149.68	1912.09	-0.7332	1.1958e-21	2.6141e-20	934	1270	959	1867	2403	2089	TGGT1_203930	-
TGGT1_315280	367.35	748.85	-1.0307	1.2326e-21	2.6876e-20	309	394	305	648	1088	789	TGGT1_315280	-
TGGT1_241300	3555	2265.3	0.6506	1.266e-21	2.7531e-20	2977	3937	2871	2240	2896	2404	TGGT1_241300	-
TGGT1_231460	551.54	276.15	0.9989	1.4488e-21	3.1425e-20	457	619	444	263	358	300	TGGT1_231460	-
TGGT1_216080	1746.51	2967.56	-0.764	1.5718e-21	3.4004e-20	1435	1989	1396	2729	3741	3417	TGGT1_216080	-
TGGT1_217830	1547.92	2680.04	-0.7932	1.886e-21	4.0695e-20	1293	1651	1301	2376	3804	2835	TGGT1_217830	-
TGGT1_357770	236.12	81.54	1.5457	2.0001e-21	4.3045e-20	208	265	178	95	93	80	TGGT1_357770	-
TGGT1_261955A	254.28	537.49	-1.0751	2.2711e-21	4.8752e-20	217	298	189	506	674	609	TGGT1_261955A	-
TGGT1_217700	78.51	234.62	-1.5868	2.3414e-21	5.0132e-20	81	77	56	212	312	261	TGGT1_217700	-
TGGT1_312150	1960.05	3127.76	-0.6743	2.4288e-21	5.187e-20	1707	2132	1548	3030	4138	3274	TGGT1_312150	-
TGGT1_289630	8527.59	5252.58	0.6994	2.4713e-21	5.2644e-20	6801	9289	7336	5458	6603	5377	TGGT1_289630	-
TGGT1_283540	4079.83	2455.05	0.7326	2.6465e-21	5.6232e-20	3437	4147	3555	2524	3119	2516	TGGT1_283540	-
TGGT1_231840	473.51	877.93	-0.893	3.0838e-21	6.5355e-20	392	495	409	806	1150	977	TGGT1_231840	-
TGGT1_209950	3688.89	2240.84	0.7203	3.0983e-21	6.5498e-20	3119	4170	2886	2280	2719	2427	TGGT1_209950	-
TGGT1_227810	3088.34	5347.42	-0.7924	3.4772e-21	7.3321e-20	2518	3188	2736	5598	7051	5160	TGGT1_227810	-
TGGT1_230170	7372.09	4472.35	0.7209	3.9974e-21	8.4076e-20	6380	8294	5654	4026	6062	4898	TGGT1_230170	-
TGGT1_234190	1784.13	1087.03	0.715	4.0276e-21	8.4499e-20	1472	1983	1457	1062	1437	1129	TGGT1_234190	-
TGGT1_315470	913.35	1596.79	-0.807	4.1746e-21	8.7363e-20	800	988	721	1431	2191	1734	TGGT1_315470	-
TGGT1_295110	4428.62	6837.54	-0.6268	4.9267e-21	1.0284e-19	3604	4761	3787	6722	8937	7139	TGGT1_295110	-
TGGT1_273790	1365.4	783.11	0.8037	5.554e-21	1.1565e-19	1134	1557	1078	745	972	887	TGGT1_273790	-
TGGT1_288000	11495.08	7134.15	0.688	5.7426e-21	1.1928e-19	9695	12896	9091	6415	9846	7677	TGGT1_288000	-
TGGT1_288730	357.96	705.64	-0.979	5.8545e-21	1.213e-19	324	393	268	641	924	793	TGGT1_288730	-
TGGT1_294860	326.25	683.11	-1.0718	6.5359e-21	1.3508e-19	301	322	266	583	959	756	TGGT1_294860	-
TGGT1_270800	3424.02	2122.36	0.69	6.6482e-21	1.3706e-19	2928	3821	2684	1961	2784	2345	TGGT1_270800	-
TGGT1_238420	275.5	584.39	-1.0819	9.1271e-21	1.877e-19	253	314	194	541	733	672	TGGT1_238420	-
TGGT1_277685	916	1859.96	-1.0226	9.2507e-21	1.8978e-19	699	926	873	2069	2310	1778	TGGT1_277685	-
TGGT1_234270	957.62	1693.56	-0.8229	9.3042e-21	1.904e-19	852	1028	749	1529	2162	1959	TGGT1_234270	-
TGGT1_292320	2343.61	3868.34	-0.724	1.0217e-20	2.0856e-19	1987	2468	1965	3515	5435	4044	TGGT1_292320	-
TGGT1_253750	13548.15	22258.05	-0.7162	1.219e-20	2.4824e-19	11547	15414	10435	19830	30713	24158	TGGT1_253750	-
TGGT1_293390	586.94	292.35	1.008	1.248e-20	2.5353e-19	528	620	461	293	348	327	TGGT1_293390	-
TGGT1_312100	1182.21	2075.79	-0.8128	1.2777e-20	2.5892e-19	1014	1307	933	1812	2924	2245	TGGT1_312100	-
TGGT1_309100	324.82	634.25	-0.9657	1.2987e-20	2.6254e-19	288	358	248	588	856	679	TGGT1_309100	-
TGGT1_260250	1248.23	2113.26	-0.761	1.354e-20	2.7306e-19	1008	1277	1124	2063	2754	2229	TGGT1_260250	-
TGGT1_232310	779.04	1340.67	-0.7858	1.696e-20	3.4121e-19	656	792	679	1278	1775	1425	TGGT1_232310	-
TGGT1_284190	689.05	1189.97	-0.7879	1.8099e-20	3.6324e-19	594	751	549	1131	1510	1322	TGGT1_284190	-
TGGT1_230700	1411.98	2320.31	-0.7173	1.9413e-20	3.8868e-19	1248	1511	1116	2146	3109	2508	TGGT1_230700	-
TGGT1_253380	1059.2	1823.8	-0.7831	2.082e-20	4.1586e-19	910	1214	802	1664	2433	2005	TGGT1_253380	-
TGGT1_208450	19174.33	10772.03	0.832	2.1316e-20	4.2473e-19	15374	20257	16890	12004	13003	10581	TGGT1_208450	-
TGGT1_205570	680.35	1259.01	-0.8907	2.2809e-20	4.534e-19	581	709	572	1082	1786	1370	TGGT1_205570	-
TGGT1_276110	210.29	440.62	-1.0665	2.2887e-20	4.5388e-19	171	230	177	427	561	479	TGGT1_276110	-
TGGT1_305230	424.19	776.42	-0.8736	2.4364e-20	4.8202e-19	346	452	365	737	1019	836	TGGT1_305230	-
TGGT1_263740	3067.85	1965.63	0.6427	2.4671e-20	4.866e-19	2554	3435	2464	1914	2544	2093	TGGT1_263740	-
TGGT1_293720	2512.82	4141.3	-0.7207	2.4713e-20	4.866e-19	1999	2689	2203	4296	5215	4240	TGGT1_293720	-
TGGT1_312065	822.58	1449.63	-0.819	2.5637e-20	5.0362e-19	700	885	673	1272	2006	1590	TGGT1_312065	-
TGGT1_318470	842.93	1427.26	-0.7601	2.708e-20	5.307e-19	706	933	681	1319	1944	1518	TGGT1_318470	-
TGGT1_313910	32776.33	21078.6	0.6368	2.7954e-20	5.4655e-19	27024	36984	26366	19162	28385	23032	TGGT1_313910	-
TGGT1_232670	19510.23	12817.23	0.6062	2.8302e-20	5.5205e-19	16211	22095	15512	12035	16761	13994	TGGT1_232670	-
TGGT1_408760	45.78	168.43	-1.8679	2.8993e-20	5.629e-19	36	55	36	191	208	158	TGGT1_408760	-
TGGT1_267980	4640.42	2696.11	0.7839	2.8933e-20	5.629e-19	3720	4920	4075	2917	3307	2701	TGGT1_267980	-
TGGT1_243690	2034.54	3686.43	-0.8579	3.0521e-20	5.9119e-19	1596	2088	1873	3973	4600	3646	TGGT1_243690	-
TGGT1_288390	332.38	144.15	1.2048	3.1804e-20	6.146e-19	286	372	258	144	197	141	TGGT1_288390	-
TGGT1_314550	564.88	285.84	0.9822	3.4965e-20	6.7258e-19	493	600	456	294	380	279	TGGT1_314550	-
TGGT1_290910	224.44	475.48	-1.0862	3.4948e-20	6.7258e-19	181	242	193	421	667	510	TGGT1_290910	-
TGGT1_208550	2271.15	1384.17	0.7156	4.2974e-20	8.2473e-19	1881	2455	1900	1439	1695	1453	TGGT1_208550	-
TGGT1_224000	323.71	653.94	-1.0191	4.919e-20	9.4185e-19	302	327	255	574	905	717	TGGT1_224000	-
TGGT1_308060	384.89	757.75	-0.9805	5.1975e-20	9.9289e-19	326	408	321	644	1073	834	TGGT1_308060	-
TGGT1_281900	636.76	1125.05	-0.8198	5.2125e-20	9.9348e-19	534	735	491	1050	1534	1184	TGGT1_281900	-
TGGT1_262150	238.6	483.43	-1.019	5.5196e-20	1.0496e-18	212	256	187	471	625	515	TGGT1_262150	-
TGGT1_210810	1194.62	2396.61	-1.0046	5.582e-20	1.0591e-18	912	1237	1116	2732	2931	2256	TGGT1_210810	-
TGGT1_410360	37599.44	23514.22	0.6771	6.0505e-20	1.1453e-18	31801	39539	31643	24062	31694	22733	TGGT1_410360	-
TGGT1_203060	4749.73	3009.75	0.6583	6.2576e-20	1.1819e-18	3911	5130	3999	3088	3922	3011	TGGT1_203060	-
TGGT1_203180	685.09	1235.42	-0.8522	6.6966e-20	1.2619e-18	610	728	541	1082	1672	1388	TGGT1_203180	-
TGGT1_272030B	237.03	484.86	-1.0354	6.9331e-20	1.3035e-18	194	249	206	445	636	539	TGGT1_272030B	-
TGGT1_411090	442.89	191.59	1.2135	7.6668e-20	1.4382e-18	427	481	310	193	221	219	TGGT1_411090	-
TGGT1_227400	300.31	123.49	1.2837	9.7038e-20	1.8162e-18	248	359	226	109	162	142	TGGT1_227400	-
TGGT1_250800	7603.13	4784.76	0.668	9.8826e-20	1.8456e-18	6683	8442	5815	4429	6461	5127	TGGT1_250800	-
TGGT1_313570	604.57	1044.65	-0.7895	1.05e-19	1.9564e-18	527	647	485	993	1342	1147	TGGT1_313570	-
TGGT1_316510	1246.6	738.44	0.7557	1.1863e-19	2.2055e-18	1012	1399	1024	691	963	811	TGGT1_316510	-
TGGT1_202420	194.04	436.6	-1.1664	1.3984e-19	2.5941e-18	158	215	161	490	532	421	TGGT1_202420	-
TGGT1_297870	262.04	515.44	-0.9744	1.5023e-19	2.7806e-18	222	293	207	501	673	545	TGGT1_297870	-
TGGT1_247000	1856.84	2983.47	-0.6844	1.5401e-19	2.8442e-18	1553	2053	1504	2698	4039	3258	TGGT1_247000	-
TGGT1_247220	11119.89	6966.19	0.6749	1.5808e-19	2.9129e-18	8981	11991	9548	7326	8780	7017	TGGT1_247220	-
TGGT1_261480	1300.07	746.68	0.8027	1.7336e-19	3.1875e-18	1113	1497	983	752	916	809	TGGT1_261480	-
TGGT1_319380	66.48	203.98	-1.6075	1.9239e-19	3.5296e-18	54	82	49	179	255	246	TGGT1_319380	-
TGGT1_233500	2715.27	1699.31	0.6763	1.9418e-19	3.5545e-18	2291	2860	2287	1748	2168	1733	TGGT1_233500	-
TGGT1_273660	2576.76	1563.02	0.7202	1.9877e-19	3.6306e-18	2268	2813	2004	1425	2164	1655	TGGT1_273660	-
TGGT1_263700	17065.83	26614.11	-0.6412	2.0829e-19	3.7961e-18	13719	18085	14956	25687	36203	27151	TGGT1_263700	-
TGGT1_301420	443	810.63	-0.873	2.1018e-19	3.8223e-18	347	467	399	792	1036	871	TGGT1_301420	-
TGGT1_242090	17990.61	11450.5	0.652	2.112e-19	3.8324e-18	14987	20708	14014	10792	14407	12921	TGGT1_242090	-
TGGT1_231790	606.51	1064.16	-0.8117	2.244e-19	4.0632e-18	509	674	487	965	1469	1136	TGGT1_231790	-
TGGT1_210430	807.53	1419.7	-0.813	2.5209e-19	4.5545e-18	678	928	625	1260	1876	1614	TGGT1_210430	-
TGGT1_286190	399.43	784.74	-0.9772	2.5335e-19	4.5674e-18	360	426	310	688	1150	809	TGGT1_286190	-
TGGT1_214130	1144.54	1899.44	-0.7314	2.6044e-19	4.6852e-18	1029	1227	886	1762	2521	2067	TGGT1_214130	-
TGGT1_249390	11382.79	7574.34	0.5876	2.6157e-19	4.6953e-18	9830	12469	9005	7138	9925	8225	TGGT1_249390	-
TGGT1_236510	402.36	731.62	-0.8625	2.6389e-19	4.7268e-18	322	445	340	695	969	780	TGGT1_236510	-
TGGT1_235905	448.82	221.7	1.0167	3.0164e-19	5.3913e-18	391	486	356	206	288	246	TGGT1_235905	-
TGGT1_264870	4598.01	2811.05	0.7093	3.0312e-19	5.4062e-18	4012	5000	3625	2475	3857	3101	TGGT1_264870	-
TGGT1_258580	5353.96	8192.69	-0.6139	3.1784e-19	5.6566e-18	4308	5703	4666	7985	10605	8714	TGGT1_258580	-
TGGT1_216620	1795.2	2929.71	-0.7061	3.3187e-19	5.8938e-18	1506	2040	1408	2649	3857	3289	TGGT1_216620	-
TGGT1_255510	1177.99	1983.8	-0.7532	3.3342e-19	5.9087e-18	1022	1263	948	1764	2769	2131	TGGT1_255510	-
TGGT1_310910	683.15	1234.65	-0.8549	3.3953e-19	6.0042e-18	594	749	536	1062	1719	1369	TGGT1_310910	-
TGGT1_227800	565.82	981.63	-0.7955	3.5167e-19	6.2056e-18	481	608	464	914	1268	1093	TGGT1_227800	-
TGGT1_213100	424.01	203.22	1.0625	3.6446e-19	6.4178e-18	380	471	317	197	261	219	TGGT1_213100	-
TGGT1_213790	391.34	748.4	-0.9361	3.7518e-19	6.5926e-18	334	424	317	656	963	881	TGGT1_213790	-
TGGT1_234350	2508	1492.21	0.75	4.1987e-19	7.3468e-18	2172	2929	1841	1436	1927	1611	TGGT1_234350	-
TGGT1_213660	2811.15	1771.87	0.6664	4.1968e-19	7.3468e-18	2353	3221	2190	1678	2317	1919	TGGT1_213660	-
TGGT1_307850	891.93	1461.16	-0.7132	4.2536e-19	7.4273e-18	736	948	761	1420	1935	1523	TGGT1_307850	-
TGGT1_297120	694.88	1173.93	-0.7567	4.3484e-19	7.5769e-18	591	762	558	1141	1587	1197	TGGT1_297120	-
TGGT1_293840	4630.38	3029.45	0.6121	4.9006e-19	8.5213e-18	4028	5061	3643	2892	3938	3275	TGGT1_293840	-
TGGT1_239530	333.9	650.19	-0.9621	5.6763e-19	9.8496e-18	261	351	302	685	819	654	TGGT1_239530	-
TGGT1_244710	99.07	19.09	2.3988	5.9096e-19	1.0233e-17	92	102	77	23	18	21	TGGT1_244710	-
TGGT1_259990	1442.99	883.6	0.7081	6.0052e-19	1.0377e-17	1203	1628	1148	846	1159	944	TGGT1_259990	-
TGGT1_237140	865.44	1752	-1.0186	6.0226e-19	1.0386e-17	704	854	798	1999	2242	1566	TGGT1_237140	-
TGGT1_294330	371.33	680.48	-0.8757	6.5149e-19	1.1211e-17	318	398	303	643	926	709	TGGT1_294330	-
TGGT1_293260	5489.13	3388.26	0.6957	6.6969e-19	1.1501e-17	4729	6121	4272	2996	4579	3781	TGGT1_293260	-
TGGT1_291050	1441.56	2327.98	-0.691	6.7569e-19	1.158e-17	1265	1608	1099	2196	3050	2526	TGGT1_291050	-
TGGT1_265440	2620.66	4072.78	-0.6358	7.0564e-19	1.2068e-17	2187	2963	2078	3781	5458	4386	TGGT1_265440	-
TGGT1_298620	294.75	569.93	-0.9548	7.287e-19	1.2437e-17	254	296	254	579	742	577	TGGT1_298620	-
TGGT1_225200	2759.17	4380.54	-0.6668	7.603e-19	1.295e-17	2236	3081	2282	3948	5812	4895	TGGT1_225200	-
TGGT1_215230	1325.45	2133.83	-0.6871	8.8364e-19	1.502e-17	1052	1456	1136	1997	2794	2334	TGGT1_215230	-
TGGT1_315360	173.24	371.44	-1.102	9.3795e-19	1.5911e-17	139	189	148	350	508	386	TGGT1_315360	-
TGGT1_239400	1974.64	3308.19	-0.7449	9.8648e-19	1.67e-17	1740	2170	1523	2921	4657	3544	TGGT1_239400	-
TGGT1_264600	309.73	601.58	-0.9619	1.009e-18	1.7046e-17	261	304	278	617	773	611	TGGT1_264600	-
TGGT1_293900	7814.39	5224.6	0.5812	1.0473e-18	1.7658e-17	6555	8768	6214	5126	6615	5641	TGGT1_293900	-
TGGT1_234300	562.2	1006.72	-0.841	1.0772e-18	1.8126e-17	492	627	430	905	1406	1070	TGGT1_234300	-
TGGT1_236040	10090.64	15946.33	-0.6604	1.1625e-18	1.952e-17	8173	10475	8948	15990	21261	15965	TGGT1_236040	-
TGGT1_226810	3941.12	6369.27	-0.6926	1.1759e-18	1.9706e-17	3400	4405	3055	5668	8856	6865	TGGT1_226810	-
TGGT1_254410	1483.57	898.91	0.7245	1.3263e-18	2.2183e-17	1263	1631	1187	893	1091	997	TGGT1_254410	-
TGGT1_219270	5317.91	8221.18	-0.6286	1.3535e-18	2.2593e-17	4648	5837	4144	7551	11058	8909	TGGT1_219270	-
TGGT1_287970	726.47	1276.44	-0.8123	1.4463e-18	2.4093e-17	626	829	551	1134	1700	1439	TGGT1_287970	-
TGGT1_219810	1923.28	1218.17	0.6585	1.5334e-18	2.5493e-17	1617	2110	1562	1186	1632	1252	TGGT1_219810	-
TGGT1_277720	733.71	1250.25	-0.7698	1.6038e-18	2.661e-17	658	786	570	1148	1655	1377	TGGT1_277720	-
TGGT1_249990	28126.38	18870.12	0.5758	1.6083e-18	2.6632e-17	23723	31313	22425	17601	25611	19967	TGGT1_249990	-
TGGT1_248540	714.78	1354.49	-0.9188	1.7069e-18	2.8207e-17	589	905	501	1241	1838	1458	TGGT1_248540	-
TGGT1_312640	1029.54	1696.62	-0.7227	1.8454e-18	3.0437e-17	895	1032	881	1681	2230	1747	TGGT1_312640	-
TGGT1_270510	4755.14	3102.54	0.6162	1.8866e-18	3.1055e-17	4125	5292	3681	2956	4053	3344	TGGT1_270510	-
TGGT1_245485	1903.58	3159.24	-0.7307	1.9347e-18	3.1783e-17	1537	2038	1646	3376	3979	3126	TGGT1_245485	-
TGGT1_230980	2125.1	3383.99	-0.6715	2.0314e-18	3.3306e-17	1764	2362	1725	3076	4722	3563	TGGT1_230980	-
TGGT1_201630B	665.59	1222.12	-0.878	2.1081e-18	3.4496e-17	543	665	606	1319	1505	1223	TGGT1_201630B	-
TGGT1_289490	367.16	174.19	1.0717	2.128e-18	3.4753e-17	316	383	306	162	235	186	TGGT1_289490	-
TGGT1_212880	3414.92	5216.97	-0.6112	2.1641e-18	3.5274e-17	2816	3825	2768	4831	6822	5770	TGGT1_212880	-
TGGT1_247360	2967.26	1780.03	0.7371	2.2308e-18	3.629e-17	2372	3153	2607	1849	2366	1718	TGGT1_247360	-
TGGT1_314240	1563.31	962.3	0.7017	2.5007e-18	4.0601e-17	1301	1769	1242	942	1198	1058	TGGT1_314240	-
TGGT1_290290	2191.77	3401.73	-0.6345	2.7041e-18	4.3818e-17	1904	2381	1738	3150	4576	3658	TGGT1_290290	-
TGGT1_263180	2510.85	3819.75	-0.6059	2.7989e-18	4.5267e-17	2151	2670	2064	3573	5086	4111	TGGT1_263180	-
TGGT1_268980	3597.92	2175.13	0.7266	2.8149e-18	4.5436e-17	3000	3708	3127	2323	2623	2249	TGGT1_268980	-
TGGT1_321520	3961.23	6423.22	-0.6972	2.8611e-18	4.6092e-17	3154	4259	3455	6821	7983	6490	TGGT1_321520	-
TGGT1_308040	2172.33	3275.1	-0.5922	2.8867e-18	4.6416e-17	1809	2369	1792	3211	4260	3446	TGGT1_308040	-
TGGT1_214880	1030.95	1746.98	-0.763	3.2984e-18	5.2934e-17	872	1069	879	1532	2403	1929	TGGT1_214880	-
TGGT1_215040	1395.55	2326.97	-0.7388	3.3668e-18	5.3927e-17	1258	1467	1099	2071	3201	2536	TGGT1_215040	-
TGGT1_309910	3259.32	1947.1	0.7427	3.488e-18	5.5762e-17	2908	3641	2434	1733	2671	2128	TGGT1_309910	-
TGGT1_310055	828.94	390.29	1.0909	3.6141e-18	5.7666e-17	750	898	630	474	456	353	TGGT1_310055	-
TGGT1_270700	4857.23	3160.73	0.6197	3.8537e-18	6.1371e-17	4000	5111	4191	3174	4140	3220	TGGT1_270700	-
TGGT1_201240	73.95	214.07	-1.5231	3.962e-18	6.2976e-17	51	97	59	188	308	225	TGGT1_201240	-
TGGT1_300048	6152.55	3926.42	0.6487	3.9911e-18	6.3318e-17	5128	7168	4725	3938	4900	4204	TGGT1_300048	-
TGGT1_227650	176.58	376.1	-1.0938	4.045e-18	6.405e-17	139	184	160	351	482	421	TGGT1_227650	-
TGGT1_295960	403.66	187	1.1131	4.1029e-18	6.4845e-17	346	446	319	210	244	167	TGGT1_295960	-
TGGT1_214770	240.75	478.65	-0.9901	4.5535e-18	7.1829e-17	181	274	209	457	641	502	TGGT1_214770	-
TGGT1_248530	1412.41	2305.81	-0.7063	4.587e-18	7.2222e-17	1203	1621	1078	2106	3046	2557	TGGT1_248530	-
TGGT1_224350A	2450.29	3919.61	-0.6781	4.639e-18	7.2902e-17	2138	2696	1908	3546	5454	4158	TGGT1_224350A	-
TGGT1_206540	2850.25	1715.87	0.7334	4.7536e-18	7.4562e-17	2502	3206	2152	1691	2047	1947	TGGT1_206540	-
TGGT1_224610	524.32	924.35	-0.8213	5.1161e-18	8.0097e-17	442	543	449	830	1272	999	TGGT1_224610	-
TGGT1_309410	817.3	1330.5	-0.7031	5.4054e-18	8.4468e-17	700	889	657	1317	1759	1363	TGGT1_309410	-
TGGT1_243430	3934.45	2549.99	0.625	5.6864e-18	8.8692e-17	3349	4277	3185	2324	3479	2743	TGGT1_243430	-
TGGT1_244700	18776.9	12188.53	0.6233	6.4145e-18	9.9863e-17	16225	20663	14774	10972	16721	13185	TGGT1_244700	-
TGGT1_222110	1622.59	898.44	0.8543	6.5176e-18	1.0128e-16	1380	1664	1390	1014	1057	891	TGGT1_222110	-
TGGT1_239290	247.01	483.01	-0.9659	7.1218e-18	1.1031e-16	209	282	191	455	657	505	TGGT1_239290	-
TGGT1_240890	966.83	1648.82	-0.7699	7.1251e-18	1.1031e-16	855	1078	731	1469	2173	1873	TGGT1_240890	-
TGGT1_318290	1067.04	640.5	0.7382	7.1593e-18	1.1063e-16	902	1181	854	639	795	693	TGGT1_318290	-
TGGT1_264840	392.99	730.35	-0.8925	7.1962e-18	1.11e-16	324	437	321	677	889	861	TGGT1_264840	-
TGGT1_408770	253.47	89.76	1.5061	7.6152e-18	1.1724e-16	187	260	245	113	101	80	TGGT1_408770	-
TGGT1_214980	11375.9	7281.08	0.6436	7.8238e-18	1.2023e-16	9569	12681	9083	6434	9865	8109	TGGT1_214980	-
TGGT1_253430	23989.89	16279.29	0.5595	7.8646e-18	1.2063e-16	20100	26525	19396	16630	20628	16844	TGGT1_253430	-
TGGT1_229680	392.17	189.63	1.046	7.8805e-18	1.2066e-16	353	418	305	172	250	212	TGGT1_229680	-
TGGT1_310240	1188.54	1966.98	-0.7275	8.5408e-18	1.3052e-16	1071	1283	911	1781	2677	2134	TGGT1_310240	-
TGGT1_227930	899.1	1471.59	-0.7117	9.1188e-18	1.391e-16	779	978	714	1356	2016	1560	TGGT1_227930	-
TGGT1_312210	896.93	476.98	0.9133	9.776e-18	1.4886e-16	832	1007	635	499	604	481	TGGT1_312210	-
TGGT1_205330	1569.59	2512.7	-0.6792	1.0455e-17	1.589e-16	1247	1658	1394	2534	3213	2612	TGGT1_205330	-
TGGT1_316570B	1480.83	928.34	0.6742	1.0998e-17	1.6685e-16	1215	1663	1203	886	1209	1002	TGGT1_316570B	-
TGGT1_266320	382.37	685.82	-0.8426	1.1225e-17	1.6999e-16	306	427	320	639	913	741	TGGT1_266320	-
TGGT1_237550	1634.39	1005.94	0.7002	1.1474e-17	1.7344e-16	1424	1835	1247	954	1346	1063	TGGT1_237550	-
TGGT1_290980	737.36	1233.77	-0.7432	1.3261e-17	2.001e-16	641	808	579	1119	1665	1348	TGGT1_290980	-
TGGT1_314260	1518.52	2459.76	-0.6968	1.3601e-17	2.0485e-16	1225	1557	1366	2475	3176	2538	TGGT1_314260	-
TGGT1_227030	514.97	997.52	-0.9563	1.4479e-17	2.1768e-16	403	506	492	1076	1287	951	TGGT1_227030	-
TGGT1_275320	4721.97	3099.47	0.6079	1.5201e-17	2.2813e-16	3951	5360	3718	2963	3913	3441	TGGT1_275320	-
TGGT1_357130	83.51	14.81	2.5025	1.6247e-17	2.4338e-16	70	89	70	18	19	12	TGGT1_357130	-
TGGT1_289150	533.84	909.2	-0.7708	1.7785e-17	2.6595e-16	448	557	456	852	1219	970	TGGT1_289150	-
TGGT1_244720	180.17	386.12	-1.0959	1.7986e-17	2.6846e-16	142	217	141	339	531	426	TGGT1_244720	-
TGGT1_313580	954.83	540.97	0.8179	1.8648e-17	2.7786e-16	869	1030	724	489	736	588	TGGT1_313580	-
TGGT1_202770	5460.63	3563.78	0.616	1.8851e-17	2.8038e-16	4647	6215	4211	3364	4573	3943	TGGT1_202770	-
TGGT1_213600	1085.11	640.61	0.7629	1.9838e-17	2.9453e-16	927	1246	825	636	797	695	TGGT1_213600	-
TGGT1_211695	321.47	140	1.2009	2.0111e-17	2.9805e-16	299	305	269	148	162	152	TGGT1_211695	-
TGGT1_314080	3877.89	2603.44	0.5751	2.3125e-17	3.421e-16	3342	4197	3113	2576	3332	2758	TGGT1_314080	-
TGGT1_224540B	315.2	623.51	-0.9804	2.3601e-17	3.4854e-16	256	376	242	544	791	746	TGGT1_224540B	-
TGGT1_258710	407.75	738.29	-0.8602	2.396e-17	3.5321e-16	339	422	354	656	1008	812	TGGT1_258710	-
TGGT1_297790	1821.63	1133.21	0.6843	2.4261e-17	3.5702e-16	1645	1941	1412	1081	1484	1217	TGGT1_297790	-
TGGT1_263720	532.81	923.62	-0.7963	2.7978e-17	4.1099e-16	459	554	445	828	1229	1034	TGGT1_263720	-
TGGT1_219820	2159.21	3386.76	-0.65	2.8288e-17	4.1481e-16	1709	2294	1914	3187	4418	3699	TGGT1_219820	-
TGGT1_233480	14869.92	10089.88	0.5594	2.8959e-17	4.2389e-16	12084	15977	12739	9856	13462	10380	TGGT1_233480	-
TGGT1_305010	494.8	262.72	0.9141	3.0296e-17	4.4269e-16	418	548	396	265	347	264	TGGT1_305010	-
TGGT1_294790	3080.71	5093.37	-0.7257	3.2445e-17	4.7327e-16	2397	3174	2846	5254	6430	5234	TGGT1_294790	-
TGGT1_279420	1457.82	2390.22	-0.713	3.3039e-17	4.8109e-16	1234	1672	1121	2120	3261	2635	TGGT1_279420	-
TGGT1_320200	247.46	535.71	-1.116	3.3558e-17	4.8779e-16	198	250	227	613	683	479	TGGT1_320200	-
TGGT1_212260	2120.54	3377.55	-0.6714	3.3898e-17	4.9187e-16	1755	2266	1795	3588	4247	3371	TGGT1_212260	-
TGGT1_248880	1846.87	2830.54	-0.6156	3.6e-17	5.2146e-16	1529	2033	1518	2881	3664	2877	TGGT1_248880	-
TGGT1_260190	1143.03	1844.6	-0.69	3.6755e-17	5.3148e-16	951	1221	963	1933	2273	1908	TGGT1_260190	-
TGGT1_230580	1455.82	2266.51	-0.6394	3.872e-17	5.5893e-16	1242	1573	1183	2089	3088	2416	TGGT1_230580	-
TGGT1_216435	802.53	1378.69	-0.7813	3.9519e-17	5.6947e-16	620	845	732	1427	1768	1389	TGGT1_216435	-
TGGT1_214940	42953.13	27659.91	0.635	3.9841e-17	5.7312e-16	34782	45174	37656	28867	35537	27552	TGGT1_214940	-
TGGT1_284580	1062.65	602.79	0.8195	4.0139e-17	5.7641e-16	918	1252	774	559	777	675	TGGT1_284580	-
TGGT1_315500	192.07	394.7	-1.0361	4.1389e-17	5.9334e-16	142	224	165	376	526	417	TGGT1_315500	-
TGGT1_314450	6476.85	4277.63	0.5983	4.3273e-17	6.1928e-16	5535	7096	5180	3885	5643	4774	TGGT1_314450	-
TGGT1_217900	269.6	518.75	-0.9463	4.7378e-17	6.7668e-16	225	278	234	543	675	508	TGGT1_217900	-
TGGT1_247420	2176.79	1382.12	0.6564	4.7446e-17	6.7668e-16	1853	2422	1720	1339	1696	1555	TGGT1_247420	-
TGGT1_221530	417.85	729.37	-0.805	4.8899e-17	6.962e-16	339	447	360	687	955	793	TGGT1_221530	-
TGGT1_262930	267.17	535.83	-1.0062	5.118e-17	7.2744e-16	212	271	246	580	686	513	TGGT1_262930	-
TGGT1_269690	5974.1	3887.77	0.6198	5.3872e-17	7.631e-16	5068	6771	4644	3545	5122	4329	TGGT1_269690	-
TGGT1_289990	946.18	1514.79	-0.6796	5.3802e-17	7.631e-16	796	1038	768	1400	2073	1603	TGGT1_289990	-
TGGT1_270010	1252.65	757.44	0.7274	5.5271e-17	7.8158e-16	1039	1348	1051	753	904	852	TGGT1_270010	-
TGGT1_206580	888.83	1571.21	-0.8232	5.5948e-17	7.8982e-16	768	968	707	1306	2245	1745	TGGT1_206580	-
TGGT1_219320	6176.56	9128.11	-0.5635	5.6135e-17	7.9112e-16	5352	6804	4840	8572	12069	9857	TGGT1_219320	-
TGGT1_204340	10467.59	7238.19	0.5323	5.7846e-17	8.1385e-16	8552	11402	8806	6990	9304	7823	TGGT1_204340	-
TGGT1_242790B	672.04	1119.26	-0.7354	5.7953e-17	8.1398e-16	554	746	550	1029	1438	1267	TGGT1_242790B	-
TGGT1_300055	3960.43	2582.35	0.6178	5.9165e-17	8.296e-16	3161	4458	3296	2635	3199	2735	TGGT1_300055	-
TGGT1_217790	947.47	565.96	0.744	6.107e-17	8.5488e-16	812	1048	748	533	722	631	TGGT1_217790	-
TGGT1_310060	1913.65	3578.96	-0.9035	6.4596e-17	9.0272e-16	1483	1942	1796	4055	4475	3316	TGGT1_310060	-
TGGT1_254390	1041.66	618.56	0.753	6.6222e-17	9.239e-16	920	1169	783	601	797	663	TGGT1_254390	-
TGGT1_232440	12087.51	20392.99	-0.7546	7.1671e-17	9.9823e-16	9272	12572	11207	21720	25871	20105	TGGT1_232440	-
TGGT1_309980	8812.29	5935.95	0.5704	7.3792e-17	1.0261e-15	7298	10087	6949	5834	7479	6428	TGGT1_309980	-
TGGT1_312410	451.2	228.73	0.9844	7.484e-17	1.0389e-15	363	530	356	214	279	267	TGGT1_312410	-
TGGT1_297500	2373.54	3532.69	-0.5742	7.8879e-17	1.0932e-15	2045	2525	1939	3350	4654	3793	TGGT1_297500	-
TGGT1_216290A	364.31	174.06	1.0683	8.0277e-17	1.1107e-15	269	416	320	169	219	191	TGGT1_216290A	-
TGGT1_308090	16638.82	24394.34	-0.5521	8.0482e-17	1.1117e-15	13400	17989	14289	23179	32742	25647	TGGT1_308090	-
TGGT1_221610	661.63	1078.87	-0.7056	8.8963e-17	1.2268e-15	566	723	530	1018	1420	1165	TGGT1_221610	-
TGGT1_286420B	3989.95	6478.31	-0.6996	9.2143e-17	1.2685e-15	3079	4145	3685	6131	8257	7196	TGGT1_286420B	-
TGGT1_212170	260.36	514.27	-0.9828	9.5497e-17	1.3125e-15	256	274	184	501	666	547	TGGT1_212170	-
TGGT1_252465	328.71	148.77	1.1501	9.9113e-17	1.36e-15	275	361	268	174	181	136	TGGT1_252465	-
TGGT1_202620	16103.76	10206.5	0.658	1.1022e-16	1.5098e-15	13188	16786	14087	10861	12942	10078	TGGT1_202620	-
TGGT1_305250	2147.01	3243.05	-0.5947	1.1401e-16	1.5593e-15	1745	2360	1799	3128	4076	3585	TGGT1_305250	-
TGGT1_253130	1354.76	2075.52	-0.6159	1.1914e-16	1.6268e-15	1181	1431	1101	2026	2660	2226	TGGT1_253130	-
TGGT1_277870	1291.75	786.86	0.7142	1.2096e-16	1.6488e-15	1126	1404	1020	708	1041	883	TGGT1_277870	-
TGGT1_281675	200.47	77.37	1.3642	1.2664e-16	1.7235e-15	176	214	160	65	112	84	TGGT1_281675	-
TGGT1_260500	1249.84	1975.86	-0.6618	1.531e-16	2.0802e-15	1116	1320	990	1820	2646	2145	TGGT1_260500	-
TGGT1_236650	18996.08	13166.76	0.5289	1.5413e-16	2.0908e-15	16175	20629	15388	13349	16890	13566	TGGT1_236650	-
TGGT1_293350	794.98	1288.98	-0.6975	1.6108e-16	2.1816e-15	675	883	631	1185	1759	1375	TGGT1_293350	-
TGGT1_207900	1597.22	996.9	0.681	1.6378e-16	2.2108e-15	1341	1853	1223	948	1309	1071	TGGT1_207900	-
TGGT1_218740	1887.52	1143.64	0.7234	1.6364e-16	2.2108e-15	1604	1936	1618	1231	1417	1141	TGGT1_218740	-
TGGT1_269885B	403.52	701.21	-0.7962	1.646e-16	2.2184e-15	349	439	321	691	879	761	TGGT1_269885B	-
TGGT1_230480	420.95	847.96	-1.0091	1.709e-16	2.2995e-15	336	461	360	988	1076	743	TGGT1_230480	-
TGGT1_242010	1094.39	1840.8	-0.7525	1.9093e-16	2.5649e-15	1001	1101	885	1626	2566	1992	TGGT1_242010	-
TGGT1_294190	1518.29	949.18	0.6796	2.0366e-16	2.7315e-15	1284	1725	1181	934	1171	1047	TGGT1_294190	-
TGGT1_212900	2403.63	1523.37	0.657	2.0919e-16	2.8012e-15	2041	2623	1943	1346	2060	1700	TGGT1_212900	-
TGGT1_285290	367.26	656.83	-0.8399	2.2461e-16	3.0029e-15	285	389	332	648	843	696	TGGT1_285290	-
TGGT1_316200	830.48	490.19	0.7622	2.2818e-16	3.0457e-15	725	893	662	505	612	510	TGGT1_316200	-
TGGT1_225160	5335.03	3444.37	0.6315	2.3189e-16	3.0903e-15	4251	5670	4700	3562	4327	3547	TGGT1_225160	-
TGGT1_320750	274.31	525.2	-0.9418	2.4156e-16	3.2139e-15	222	284	244	494	751	520	TGGT1_320750	-
TGGT1_207430	2322.4	1447.52	0.6836	2.545e-16	3.3807e-15	2001	2651	1761	1428	1750	1622	TGGT1_207430	-
TGGT1_265080	623.76	1058.26	-0.7614	2.649e-16	3.5133e-15	510	721	493	946	1409	1187	TGGT1_265080	-
TGGT1_242780	1925.25	3015.19	-0.6484	2.7337e-16	3.6199e-15	1626	2020	1626	2703	4189	3231	TGGT1_242780	-
TGGT1_276130	925.04	1462.88	-0.66	2.8896e-16	3.8203e-15	736	1052	764	1426	1919	1535	TGGT1_276130	-
TGGT1_236620	2531.83	1688.99	0.5844	2.97e-16	3.9203e-15	2153	2814	2005	1648	2193	1789	TGGT1_236620	-
TGGT1_307570	1900.28	1226.58	0.6324	3.0626e-16	4.0361e-15	1589	2164	1492	1168	1580	1341	TGGT1_307570	-
TGGT1_248130	514.71	275.77	0.8957	3.119e-16	4.1039e-15	454	516	434	258	373	292	TGGT1_248130	-
TGGT1_201760	793.79	1278.45	-0.6873	3.3111e-16	4.3499e-15	664	843	669	1301	1575	1365	TGGT1_201760	-
TGGT1_306930	1915.79	2930.59	-0.6135	3.4009e-16	4.4608e-15	1614	2006	1625	3015	3722	3002	TGGT1_306930	-
TGGT1_290850	1780.34	1135.56	0.6503	3.4965e-16	4.579e-15	1532	1995	1380	1146	1416	1209	TGGT1_290850	-
TGGT1_310930	956.36	1505.82	-0.6568	4.9613e-16	6.4871e-15	818	995	804	1440	2042	1556	TGGT1_310930	-
TGGT1_239810	1587.6	1012.79	0.6473	4.9963e-16	6.5226e-15	1342	1717	1301	922	1358	1110	TGGT1_239810	-
TGGT1_299810	3165.37	4667.28	-0.5607	5.0672e-16	6.6049e-15	2716	3387	2582	4337	6285	4997	TGGT1_299810	-
TGGT1_237520	913.86	1546.62	-0.761	5.1731e-16	6.7324e-15	749	951	800	1329	2089	1769	TGGT1_237520	-
TGGT1_288440	5288.6	8091.81	-0.6134	5.1879e-16	6.7411e-15	4514	6050	4042	7354	10877	8860	TGGT1_288440	-
TGGT1_221390	286.54	526.2	-0.8795	5.1961e-16	6.7411e-15	231	295	257	513	672	567	TGGT1_221390	-
TGGT1_357490	141.69	306.65	-1.1056	5.2158e-16	6.7562e-15	111	174	109	293	394	335	TGGT1_357490	-
TGGT1_263000	3148.1	1989.99	0.662	6.0146e-16	7.7788e-15	2793	3549	2342	1854	2559	2224	TGGT1_263000	-
TGGT1_237190	158.08	331.64	-1.0642	6.1992e-16	8.0051e-15	140	178	118	337	402	360	TGGT1_237190	-
TGGT1_320690	380.05	681.91	-0.8452	6.4091e-16	8.2633e-15	288	399	353	669	887	717	TGGT1_320690	-
TGGT1_208020	477.06	251.51	0.922	6.4466e-16	8.2989e-15	413	543	361	225	347	272	TGGT1_208020	-
TGGT1_211680	7220.64	10749.41	-0.5743	6.7669e-16	8.6978e-15	5767	7662	6357	10456	14332	11115	TGGT1_211680	-
TGGT1_250500	338.13	621.64	-0.8788	6.8478e-16	8.7882e-15	271	385	277	540	871	679	TGGT1_250500	-
TGGT1_246485	868.88	510.34	0.7689	7.391e-16	9.4707e-15	713	941	732	542	657	497	TGGT1_246485	-
TGGT1_289710	308.57	557.46	-0.8577	7.8132e-16	9.9963e-15	278	310	254	528	742	593	TGGT1_289710	-
TGGT1_292055	2898.87	1889.16	0.6168	8.0803e-16	1.0322e-14	2558	3096	2300	1723	2560	2045	TGGT1_292055	-
TGGT1_265420	323.91	581.87	-0.843	8.2279e-16	1.0495e-14	266	361	265	556	719	659	TGGT1_265420	-
TGGT1_311090	533.17	880.01	-0.7213	9.4247e-16	1.2003e-14	430	598	441	874	1132	924	TGGT1_311090	-
TGGT1_296015	322.71	688.35	-1.0949	9.7608e-16	1.2412e-14	234	315	328	787	824	660	TGGT1_296015	-
TGGT1_232220	246.39	462.17	-0.9115	9.7804e-16	1.2418e-14	204	256	214	423	621	503	TGGT1_232220	-
TGGT1_212800	279.94	515.86	-0.8857	1.0236e-15	1.2976e-14	260	281	223	496	674	551	TGGT1_212800	-
TGGT1_201630A	272.56	505.74	-0.8914	1.0288e-15	1.3023e-14	216	294	238	488	622	570	TGGT1_201630A	-
TGGT1_257530	5623.82	3835.92	0.5517	1.049e-15	1.3259e-14	4714	6210	4551	3530	5165	4145	TGGT1_257530	-
TGGT1_315290	5920.21	3979.81	0.5726	1.0744e-15	1.3558e-14	5181	6335	4730	3639	5305	4370	TGGT1_315290	-
TGGT1_276230	824.54	1521.23	-0.8824	1.1044e-15	1.3916e-14	617	918	734	1736	1864	1427	TGGT1_276230	-
TGGT1_256030	730.87	1193.65	-0.7048	1.1145e-15	1.4022e-14	574	855	593	1167	1497	1305	TGGT1_256030	-
TGGT1_359770	345.03	168.9	1.0293	1.1556e-15	1.4517e-14	303	378	268	172	234	159	TGGT1_359770	-
TGGT1_234970	1238.13	1935.48	-0.6449	1.1902e-15	1.4929e-14	1062	1357	986	1743	2594	2143	TGGT1_234970	-
TGGT1_255430	392.68	672.71	-0.7793	1.2057e-15	1.5102e-14	340	406	328	647	883	715	TGGT1_255430	-
TGGT1_252420	533.06	294.38	0.8573	1.2233e-15	1.5298e-14	449	581	435	271	367	342	TGGT1_252420	-
TGGT1_242270	563.47	313.71	0.8488	1.2262e-15	1.5312e-14	479	644	433	309	383	349	TGGT1_242270	-
TGGT1_269330	376.16	674.55	-0.843	1.2897e-15	1.6081e-14	321	386	321	680	791	760	TGGT1_269330	-
TGGT1_223140	1511.18	971.23	0.6392	1.3346e-15	1.6616e-14	1291	1657	1208	990	1209	1025	TGGT1_223140	-
TGGT1_286590	850.03	1348.02	-0.6643	1.3682e-15	1.7008e-14	699	948	694	1273	1699	1516	TGGT1_286590	-
TGGT1_249570	809.51	1324.29	-0.7107	1.5864e-15	1.9691e-14	696	829	687	1311	1585	1492	TGGT1_249570	-
TGGT1_313760	3863.49	2546.85	0.6009	1.6193e-15	2.007e-14	3401	4230	2995	2331	3384	2803	TGGT1_313760	-
TGGT1_320120	666.33	382.82	0.8013	1.6267e-15	2.0131e-14	559	705	562	406	475	388	TGGT1_320120	-
TGGT1_257780	501.53	855.51	-0.7694	1.6515e-15	2.0408e-14	400	580	406	769	1161	937	TGGT1_257780	-
TGGT1_293290	200.13	73.18	1.4425	1.6901e-15	2.0854e-14	197	195	153	55	98	93	TGGT1_293290	-
TGGT1_203050	2494.32	1583.33	0.6564	1.7378e-15	2.1411e-14	2120	2900	1880	1469	2040	1773	TGGT1_203050	-
TGGT1_329800	1921.36	1243.67	0.626	1.8728e-15	2.3041e-14	1674	2026	1565	1137	1682	1346	TGGT1_329800	-
TGGT1_271460	1277.29	1963.85	-0.6213	1.9295e-15	2.3703e-14	1084	1390	1036	1790	2665	2124	TGGT1_271460	-
TGGT1_242790A	271.77	495.88	-0.8691	1.9499e-15	2.3911e-14	244	287	214	469	642	543	TGGT1_242790A	-
TGGT1_222220	10996.29	16103.9	-0.5505	1.9522e-15	2.3911e-14	9510	11775	8890	15483	22244	16218	TGGT1_222220	-
TGGT1_206470	4252.88	6167.69	-0.5365	1.9855e-15	2.4283e-14	3468	4658	3565	5868	8342	6424	TGGT1_206470	-
TGGT1_209960	918.27	1563.78	-0.7685	2.0179e-15	2.4644e-14	805	1036	692	1359	2265	1647	TGGT1_209960	-
TGGT1_214320	9751.75	6812.26	0.5174	2.1262e-15	2.5929e-14	8376	10640	7791	6421	9137	7224	TGGT1_214320	-
TGGT1_285520	535.64	888.79	-0.7319	2.203e-15	2.6825e-14	485	564	419	841	1159	966	TGGT1_285520	-
TGGT1_202500	2153.14	3139.71	-0.5446	2.4201e-15	2.9426e-14	1826	2295	1784	3011	4073	3386	TGGT1_202500	-
TGGT1_289700	1575.39	2609.45	-0.7286	2.6063e-15	3.1644e-14	1202	1653	1456	2687	3459	2552	TGGT1_289700	-
TGGT1_248270	3072.45	1987.13	0.6285	2.7059e-15	3.2806e-14	2670	3431	2365	1787	2646	2217	TGGT1_248270	-
TGGT1_241175	116.38	33.81	1.7782	2.8072e-15	3.3985e-14	102	119	97	26	42	45	TGGT1_241175	-
TGGT1_262010	718.72	1310.16	-0.8661	2.8145e-15	3.4023e-14	543	776	653	1451	1706	1195	TGGT1_262010	-
TGGT1_261000	918.68	1442.04	-0.6507	2.8518e-15	3.4374e-14	736	1022	771	1341	1960	1528	TGGT1_261000	-
TGGT1_218955	261.92	122.04	1.1014	2.849e-15	3.4374e-14	214	295	213	113	162	133	TGGT1_218955	-
TGGT1_221180	8252.79	5577.15	0.5657	2.9335e-15	3.5308e-14	7185	9124	6409	5601	6843	6059	TGGT1_221180	-
TGGT1_267070	1564.22	2413.54	-0.6273	2.9841e-15	3.5866e-14	1355	1608	1313	2190	3273	2623	TGGT1_267070	-
TGGT1_225125	2997.66	2033.64	0.5593	3.0792e-15	3.6955e-14	2577	3220	2431	1901	2670	2221	TGGT1_225125	-
TGGT1_310320	896.03	551.62	0.7003	3.3414e-15	4.0044e-14	767	961	731	531	692	612	TGGT1_310320	-
TGGT1_263130	2713.51	1753.03	0.6307	3.3731e-15	4.0366e-14	2426	3028	2024	1684	2260	1899	TGGT1_263130	-
TGGT1_203790	2578.95	4248.3	-0.7199	3.3854e-15	4.0454e-14	1993	2768	2312	4631	5271	4169	TGGT1_203790	-
TGGT1_315190	2277.93	3481.88	-0.6126	3.3928e-15	4.0485e-14	1972	2464	1821	3102	4664	3894	TGGT1_315190	-
TGGT1_234280	1037.95	646.72	0.685	3.6457e-15	4.344e-14	871	1170	821	649	801	697	TGGT1_234280	-
TGGT1_259550	1511.51	2349.93	-0.6376	3.8998e-15	4.6402e-14	1198	1585	1354	2293	3149	2409	TGGT1_259550	-
TGGT1_202460	251.05	464.82	-0.8926	4.7291e-15	5.619e-14	228	260	199	428	632	497	TGGT1_202460	-
TGGT1_215910	5477.33	3512.01	0.6406	4.8094e-15	5.698e-14	4871	5904	4268	3079	4893	3828	TGGT1_215910	-
TGGT1_318610	270.24	122.36	1.1469	4.803e-15	5.698e-14	230	320	199	130	165	113	TGGT1_318610	-
TGGT1_201180A	1246.8	775.51	0.6846	5.5616e-15	6.5799e-14	1068	1408	963	699	1043	855	TGGT1_201180A	-
TGGT1_263420	691.45	1099.03	-0.6701	5.8169e-15	6.8722e-14	594	731	570	1068	1488	1119	TGGT1_263420	-
TGGT1_271145	2699.18	4166.92	-0.6268	5.9193e-15	6.9833e-14	2358	2958	2108	3685	5781	4527	TGGT1_271145	-
TGGT1_242415	1072.62	1678.22	-0.6475	6.7354e-15	7.9348e-14	914	1132	893	1507	2309	1814	TGGT1_242415	-
TGGT1_205680	6316.9	4247.4	0.5726	6.8193e-15	8.0223e-14	5582	6911	4880	3930	5520	4729	TGGT1_205680	-
TGGT1_290660	3461.44	2306.9	0.5857	7.0642e-15	8.2987e-14	3017	3914	2619	2218	3024	2456	TGGT1_290660	-
TGGT1_204330	806.8	490.63	0.719	7.1631e-15	8.403e-14	649	881	687	494	615	521	TGGT1_204330	-
TGGT1_203030	785.09	476.54	0.7222	7.2375e-15	8.4783e-14	673	856	629	488	595	499	TGGT1_203030	-
TGGT1_244335	404.06	688.26	-0.7695	7.3689e-15	8.6201e-14	322	428	357	689	896	708	TGGT1_244335	-
TGGT1_246530	390.09	676.52	-0.7965	7.4945e-15	8.7548e-14	348	419	304	614	942	715	TGGT1_246530	-
TGGT1_278870	4474.43	6587.8	-0.5582	7.5527e-15	8.8104e-14	3854	4926	3531	6000	8946	7125	TGGT1_278870	-
TGGT1_273970	143.44	306.8	-1.0911	7.83e-15	9.1212e-14	119	176	104	270	418	341	TGGT1_273970	-
TGGT1_273120	145.97	298.81	-1.0301	8.3241e-15	9.6831e-14	118	167	118	290	387	319	TGGT1_273120	-
TGGT1_220930	747.65	1210.03	-0.6949	8.6872e-15	1.0091e-13	688	786	575	1177	1512	1334	TGGT1_220930	-
TGGT1_270300	605.15	1018.28	-0.7521	8.8047e-15	1.0214e-13	502	615	535	1081	1294	1006	TGGT1_270300	-
TGGT1_288860	2307.36	1571.49	0.554	8.8477e-15	1.0249e-13	1965	2524	1855	1510	2065	1670	TGGT1_288860	-
TGGT1_232180	1499.35	2326.71	-0.6332	9.3688e-15	1.0838e-13	1278	1724	1141	2120	3099	2565	TGGT1_232180	-
TGGT1_254900	453.38	753.09	-0.7318	1.0275e-14	1.1869e-13	394	493	359	714	960	835	TGGT1_254900	-
TGGT1_263560	2349.11	1591.26	0.5616	1.0706e-14	1.2351e-13	1965	2476	1994	1547	2040	1713	TGGT1_263560	-
TGGT1_239590	993.81	574.92	0.7923	1.0798e-14	1.244e-13	899	1113	728	563	674	666	TGGT1_239590	-
TGGT1_310950	2567.7	1673.78	0.6173	1.2008e-14	1.3814e-13	2217	2925	1947	1541	2256	1806	TGGT1_310950	-
TGGT1_225680	396.89	184.95	1.1006	1.2372e-14	1.4214e-13	319	382	377	211	242	161	TGGT1_225680	-
TGGT1_279345	235.39	107.88	1.1265	1.2765e-14	1.4644e-13	199	265	185	101	140	119	TGGT1_279345	-
TGGT1_232650	370.16	642.44	-0.8004	1.2956e-14	1.4833e-13	317	361	329	629	849	666	TGGT1_232650	-
TGGT1_268970	493.82	273.08	0.855	1.2965e-14	1.4833e-13	396	515	440	279	343	285	TGGT1_268970	-
TGGT1_286760	100.38	230.32	-1.2027	1.3593e-14	1.553e-13	94	105	76	221	326	226	TGGT1_286760	-
TGGT1_250820	1144.25	1775.51	-0.6354	1.368e-14	1.5609e-13	970	1211	955	1592	2445	1920	TGGT1_250820	-
TGGT1_286030	771.07	1279.97	-0.7322	1.3844e-14	1.5773e-13	691	836	592	1108	1751	1437	TGGT1_286030	-
TGGT1_254570	2804.73	4129.83	-0.5584	1.4047e-14	1.5983e-13	2402	3077	2235	3766	5495	4554	TGGT1_254570	-
TGGT1_299970	460.46	779.77	-0.7617	1.4817e-14	1.6836e-13	399	503	364	705	1103	813	TGGT1_299970	-
TGGT1_224870	4037.52	6378.82	-0.6602	1.5864e-14	1.8002e-13	3647	4348	3094	5558	9011	6889	TGGT1_224870	-
TGGT1_214580	453.52	251.84	0.8496	1.596e-14	1.8086e-13	382	509	359	236	325	279	TGGT1_214580	-
TGGT1_227960	1880.15	2724.88	-0.5356	1.8353e-14	2.077e-13	1607	2026	1529	2607	3550	2933	TGGT1_227960	-
TGGT1_211150	578.09	941.76	-0.7058	1.9014e-14	2.1488e-13	496	618	472	843	1265	1046	TGGT1_211150	-
TGGT1_408630	360.89	620.04	-0.7815	1.9191e-14	2.1658e-13	316	397	280	572	844	661	TGGT1_408630	-
TGGT1_229020	1579.98	2379.17	-0.591	1.9911e-14	2.2442e-13	1395	1707	1238	2194	3174	2590	TGGT1_229020	-
TGGT1_301450	745.74	449.22	0.7336	2.1043e-14	2.3685e-13	651	829	574	445	557	490	TGGT1_301450	-
TGGT1_274000	878.06	1388.75	-0.6637	2.2981e-14	2.5832e-13	787	903	711	1262	1886	1505	TGGT1_274000	-
TGGT1_215970	148.53	46.29	1.689	2.3034e-14	2.5856e-13	101	147	156	58	54	40	TGGT1_215970	-
TGGT1_410060	328.83	591.74	-0.8414	2.3247e-14	2.606e-13	249	403	262	573	736	658	TGGT1_410060	-
TGGT1_264030	3375.08	2320.1	0.5409	2.378e-14	2.6621e-13	2811	3630	2822	2360	2992	2369	TGGT1_264030	-
TGGT1_261540	864.1	524.57	0.7194	2.4038e-14	2.6874e-13	743	876	740	541	671	532	TGGT1_261540	-
TGGT1_281460	281.74	509.5	-0.8611	2.4245e-14	2.707e-13	250	272	244	496	692	516	TGGT1_281460	-
TGGT1_285480	364.56	180.47	1.014	2.6763e-14	2.9841e-13	298	370	327	162	213	224	TGGT1_285480	-
TGGT1_236890	11616.98	6968.16	0.7375	2.6862e-14	2.9911e-13	9696	11958	10098	7965	8530	6529	TGGT1_236890	-
TGGT1_295690	423.67	706.41	-0.7377	2.799e-14	3.1125e-13	338	458	367	709	918	726	TGGT1_295690	-
TGGT1_261010	1189.51	1797.29	-0.5959	2.8307e-14	3.1436e-13	976	1270	1016	1811	2352	1826	TGGT1_261010	-
TGGT1_219630	2545.46	1612.02	0.6593	3.0289e-14	3.3593e-13	2322	2804	1881	1504	2039	1827	TGGT1_219630	-
TGGT1_300780	243.91	109.07	1.172	3.0576e-14	3.3865e-13	207	297	174	116	127	117	TGGT1_300780	-
TGGT1_315760	1291.41	1962.1	-0.6039	3.134e-14	3.4665e-13	1079	1420	1053	1767	2651	2155	TGGT1_315760	-
TGGT1_236670A	92.13	23.28	1.9999	3.1896e-14	3.5234e-13	77	120	61	23	27	27	TGGT1_236670A	-
TGGT1_220850	686.69	416.22	0.7222	3.2623e-14	3.5989e-13	567	769	556	394	554	443	TGGT1_220850	-
TGGT1_256830	3167.65	1979.89	0.6787	3.3397e-14	3.6794e-13	2911	3570	2259	1966	2464	2147	TGGT1_256830	-
TGGT1_270230	339.34	586.53	-0.7885	3.4341e-14	3.7784e-13	271	377	286	548	743	663	TGGT1_270230	-
TGGT1_239700	1203.82	1909.45	-0.6658	3.544e-14	3.8942e-13	1087	1332	896	1726	2618	2059	TGGT1_239700	-
TGGT1_242730	2673.54	1831.05	0.5464	3.818e-14	4.1897e-13	2326	2880	2135	1835	2328	1927	TGGT1_242730	-
TGGT1_226420	1544.42	2256.52	-0.5469	3.8253e-14	4.1922e-13	1289	1711	1251	2157	2996	2385	TGGT1_226420	-
TGGT1_320080	5758.41	3805.62	0.597	3.8508e-14	4.2147e-13	4976	6335	4532	3386	5385	4026	TGGT1_320080	-
TGGT1_237210	410.51	694.61	-0.7611	3.8724e-14	4.2327e-13	340	439	347	617	940	771	TGGT1_237210	-
TGGT1_224700	1146.5	1781.68	-0.635	3.8806e-14	4.2361e-13	989	1309	868	1639	2323	1988	TGGT1_224700	-
TGGT1_225745	3202.94	5003.86	-0.6432	3.9227e-14	4.2764e-13	2689	3783	2402	4442	6756	5570	TGGT1_225745	-
TGGT1_255195	239.51	460.2	-0.9331	4.0896e-14	4.4526e-13	179	303	186	480	575	472	TGGT1_255195	-
TGGT1_244280	2551.7	1752.83	0.5418	4.3015e-14	4.6711e-13	2181	2722	2096	1759	2269	1809	TGGT1_244280	-
TGGT1_360740	508.35	287.88	0.8199	4.2978e-14	4.6711e-13	395	565	439	281	387	294	TGGT1_360740	-
TGGT1_210270	704.66	1185.07	-0.7496	4.3668e-14	4.7358e-13	555	810	581	1008	1593	1373	TGGT1_210270	-
TGGT1_312905	14038	9704.11	0.5328	4.4135e-14	4.7803e-13	11712	15163	11669	10171	12213	9827	TGGT1_312905	-
TGGT1_278390	443.67	737.37	-0.7335	4.5894e-14	4.9644e-13	352	472	392	745	949	760	TGGT1_278390	-
TGGT1_220950	13461.17	9251.38	0.541	4.8295e-14	5.2172e-13	11059	14058	11721	9492	11855	9419	TGGT1_220950	-
TGGT1_223550	598.34	353.29	0.7597	4.9919e-14	5.3857e-13	525	620	492	346	445	384	TGGT1_223550	-
TGGT1_229650	315.19	551.9	-0.8058	5.0163e-14	5.405e-13	251	348	268	556	667	606	TGGT1_229650	-
TGGT1_228180	373.14	641.48	-0.7804	5.3158e-14	5.7203e-13	333	407	286	614	787	730	TGGT1_228180	-
TGGT1_229140	134.19	285.9	-1.095	5.3928e-14	5.7957e-13	132	129	104	291	339	316	TGGT1_229140	-
TGGT1_225000	3950.63	2561.7	0.6243	5.696e-14	6.1136e-13	3517	4323	3026	2261	3560	2783	TGGT1_225000	-
TGGT1_206510	17839.39	12242	0.5431	5.8344e-14	6.2542e-13	15568	19533	13961	11040	16474	13483	TGGT1_206510	-
TGGT1_299790	483.44	263.73	0.8721	5.8613e-14	6.2749e-13	360	537	433	243	362	279	TGGT1_299790	-
TGGT1_267500	1789.75	2658.44	-0.5703	5.883e-14	6.29e-13	1450	1945	1521	2736	3319	2769	TGGT1_267500	-
TGGT1_295620	1759.1	2611.14	-0.5708	6.0871e-14	6.4999e-13	1521	1883	1423	2399	3589	2766	TGGT1_295620	-
TGGT1_272650	859.32	1437.83	-0.7451	6.2014e-14	6.6135e-13	818	868	661	1304	2053	1479	TGGT1_272650	-
TGGT1_206590	2791.36	1919.92	0.5402	6.4047e-14	6.8129e-13	2297	3164	2239	1817	2531	2064	TGGT1_206590	-
TGGT1_220370	430.43	741.56	-0.789	6.4005e-14	6.8129e-13	381	435	359	640	1014	835	TGGT1_220370	-
TGGT1_224530	756.31	1194.71	-0.6591	6.9993e-14	7.4359e-13	683	830	568	1139	1541	1303	TGGT1_224530	-
TGGT1_210370	8791.72	12855.96	-0.5483	7.6968e-14	8.1665e-13	7073	9328	7691	13195	16634	12953	TGGT1_210370	-
TGGT1_285150	541.83	869.56	-0.6813	8.1282e-14	8.6132e-13	448	595	447	894	1111	886	TGGT1_285150	-
TGGT1_238050	3460.24	5068.11	-0.5509	8.4009e-14	8.8908e-13	2915	3793	2807	4574	7022	5413	TGGT1_238050	-
TGGT1_314070	1524.29	2607.02	-0.7744	8.4487e-14	8.9301e-13	1186	1568	1410	2930	3193	2496	TGGT1_314070	-
TGGT1_409990	1902.03	1266.98	0.5849	8.9505e-14	9.4485e-13	1612	2075	1541	1169	1757	1324	TGGT1_409990	-
TGGT1_311840	1569.63	2320.51	-0.5632	9.3076e-14	9.8131e-13	1259	1734	1325	2343	2905	2460	TGGT1_311840	-
TGGT1_271935	1348.05	2385.64	-0.8237	9.3334e-14	9.8278e-13	994	1410	1283	2664	3011	2230	TGGT1_271935	-
TGGT1_245480	245.93	471.58	-0.9355	9.5065e-14	9.9974e-13	183	279	216	525	580	455	TGGT1_245480	-
TGGT1_254880	1185.31	1753.36	-0.5657	9.5846e-14	1.0067e-12	1007	1244	995	1696	2255	1891	TGGT1_254880	-
TGGT1_273595	318.3	556.65	-0.8086	9.7867e-14	1.0266e-12	277	347	251	499	785	587	TGGT1_273595	-
TGGT1_280670	426.79	701.95	-0.7167	1.0289e-13	1.0779e-12	376	468	330	688	892	756	TGGT1_280670	-
TGGT1_289690	22162.48	30825.13	-0.476	1.0307e-13	1.0785e-12	19250	23609	17929	30868	40089	31732	TGGT1_289690	-
TGGT1_220640	2352.63	1487.03	0.6624	1.1011e-13	1.1507e-12	2146	2652	1693	1493	1948	1515	TGGT1_220640	-
TGGT1_201670	189.77	359.56	-0.9262	1.1553e-13	1.2058e-12	166	200	154	325	500	382	TGGT1_201670	-
TGGT1_213730	1611.1	1061.34	0.6007	1.227e-13	1.2791e-12	1371	1719	1329	956	1426	1172	TGGT1_213730	-
TGGT1_209770	246.61	116.87	1.0782	1.2401e-13	1.2911e-12	218	277	185	106	150	134	TGGT1_209770	-
TGGT1_201230	214.18	399.95	-0.9024	1.2568e-13	1.3068e-12	201	229	158	370	530	437	TGGT1_201230	-
TGGT1_258360	1299.41	2049.11	-0.6569	1.2659e-13	1.3147e-12	1112	1357	1088	2229	2469	2076	TGGT1_258360	-
TGGT1_253820	4747.4	3067.58	0.6304	1.2982e-13	1.3465e-12	3651	5080	4285	3206	3756	3202	TGGT1_253820	-
TGGT1_229220	693.35	417.97	0.7275	1.3183e-13	1.3657e-12	593	712	590	413	566	418	TGGT1_229220	-
TGGT1_225340	678.85	1102.67	-0.699	1.3312e-13	1.3774e-12	551	784	541	967	1477	1250	TGGT1_225340	-
TGGT1_203830	301.01	149.54	1.0108	1.389e-13	1.4354e-12	277	333	219	139	188	171	TGGT1_203830	-
TGGT1_278490	565.87	326.98	0.7961	1.3965e-13	1.4413e-12	468	621	467	347	379	353	TGGT1_278490	-
TGGT1_227952	561.46	886.7	-0.6613	1.4433e-13	1.4878e-12	485	578	472	864	1147	944	TGGT1_227952	-
TGGT1_294830	1583.05	2470.67	-0.6431	1.4788e-13	1.5225e-12	1308	1611	1403	2588	3235	2401	TGGT1_294830	-
TGGT1_243970	443.01	725.47	-0.7107	1.4847e-13	1.5266e-12	364	502	356	668	964	794	TGGT1_243970	-
TGGT1_363590	658.74	371.37	0.8308	1.5143e-13	1.5552e-12	581	771	472	400	469	363	TGGT1_363590	-
TGGT1_232530	502.62	826.14	-0.7188	1.5989e-13	1.6401e-12	439	545	397	741	1161	874	TGGT1_232530	-
TGGT1_260800	621.02	372.44	0.7355	1.6475e-13	1.6878e-12	550	655	497	348	495	402	TGGT1_260800	-
TGGT1_301410	842.82	1345.36	-0.6763	1.68e-13	1.719e-12	765	900	648	1211	1889	1420	TGGT1_301410	-
TGGT1_272030A	163.9	327.31	-1.0008	1.7652e-13	1.8039e-12	137	181	133	298	485	321	TGGT1_272030A	-
TGGT1_266940	1089.67	676.55	0.6869	1.8722e-13	1.911e-12	950	1198	850	593	887	783	TGGT1_266940	-
TGGT1_211420	2814.17	1933.73	0.5424	1.9303e-13	1.9679e-12	2384	3143	2226	1963	2403	2053	TGGT1_211420	-
TGGT1_227790	437.77	228.94	0.9432	2.0195e-13	2.0562e-12	351	515	346	266	269	219	TGGT1_227790	-
TGGT1_312660	245.96	441.35	-0.849	2.1121e-13	2.148e-12	205	248	218	420	605	453	TGGT1_312660	-
TGGT1_202610	6158.72	4338.66	0.505	2.2198e-13	2.2547e-12	5289	6724	4918	4087	5935	4509	TGGT1_202610	-
TGGT1_262920	2047.21	3018.11	-0.5603	2.2241e-13	2.2563e-12	1670	2276	1690	2762	4190	3175	TGGT1_262920	-
TGGT1_298010	1104.89	1671.61	-0.5962	2.3119e-13	2.3426e-12	948	1233	863	1601	2078	1879	TGGT1_298010	-
TGGT1_209600	3418.05	5125.81	-0.5848	2.378e-13	2.4066e-12	2708	3551	3088	5210	6389	5419	TGGT1_209600	-
TGGT1_315580	704.34	1110.44	-0.658	2.4705e-13	2.4972e-12	641	748	543	1025	1475	1213	TGGT1_315580	-
TGGT1_237270	190.63	353.87	-0.8947	2.5801e-13	2.6048e-12	161	204	158	338	480	366	TGGT1_237270	-
TGGT1_319910	206.48	395.42	-0.9364	2.5935e-13	2.6152e-12	176	223	168	362	468	482	TGGT1_319910	-
TGGT1_275430	450.19	728.26	-0.6926	2.6388e-13	2.6577e-12	380	510	352	696	968	769	TGGT1_275430	-
TGGT1_216820	6310.61	4534.3	0.4767	2.7477e-13	2.764e-12	5260	6874	5207	4257	5953	4932	TGGT1_216820	-
TGGT1_320180	729.81	1216.6	-0.7368	2.7864e-13	2.7995e-12	574	780	647	1339	1524	1168	TGGT1_320180	-
TGGT1_365080	146.87	328.9	-1.1599	2.8194e-13	2.8293e-12	118	158	127	406	381	293	TGGT1_365080	-
TGGT1_211020	1101.13	709.88	0.6337	2.8261e-13	2.8325e-12	913	1217	900	655	901	810	TGGT1_211020	-
TGGT1_314490	1428.19	896.04	0.6716	2.8803e-13	2.8835e-12	1197	1398	1291	915	1136	927	TGGT1_314490	-
TGGT1_262620	16647.96	11886.18	0.4862	3.0282e-13	3.0279e-12	13817	18388	13603	12223	15124	12159	TGGT1_262620	-
TGGT1_278815	606.86	1012.09	-0.7381	3.2131e-13	3.2089e-12	523	657	487	883	1268	1224	TGGT1_278815	-
TGGT1_244690	3117.8	4588.16	-0.5584	3.2515e-13	3.2433e-12	2643	3170	2700	4308	6337	4734	TGGT1_244690	-
TGGT1_244440	1597.7	1040.43	0.6196	3.2744e-13	3.2545e-12	1411	1813	1186	998	1347	1124	TGGT1_244440	-
TGGT1_229780	377.34	633.39	-0.7487	3.2707e-13	3.2545e-12	308	408	320	566	838	715	TGGT1_229780	-
TGGT1_291950	2096.86	1348.87	0.6372	3.2729e-13	3.2545e-12	1815	2396	1580	1229	1700	1566	TGGT1_291950	-
TGGT1_221480	1687.76	1143.93	0.5601	3.3293e-13	3.3051e-12	1408	1782	1434	1082	1500	1237	TGGT1_221480	-
TGGT1_253140	288.63	523.45	-0.8647	3.4423e-13	3.4132e-12	266	287	234	445	729	586	TGGT1_253140	-
TGGT1_225540	7860.76	5641.2	0.479	3.5833e-13	3.5488e-12	6519	8624	6472	5682	7037	6016	TGGT1_225540	-
TGGT1_310740	166.25	325.34	-0.9673	3.6181e-13	3.579e-12	158	184	116	308	426	352	TGGT1_310740	-
TGGT1_224510	1055.77	671.13	0.6532	3.6425e-13	3.5989e-12	948	1147	807	624	877	740	TGGT1_224510	-
TGGT1_318310	1965.21	3013.57	-0.6172	3.6813e-13	3.6328e-12	1727	2168	1514	2634	4182	3307	TGGT1_318310	-
TGGT1_268170	1816.05	1170.48	0.6354	3.7432e-13	3.6896e-12	1599	2087	1333	1169	1448	1269	TGGT1_268170	-
TGGT1_233090	625.51	357.99	0.8104	3.7503e-13	3.6923e-12	550	720	459	367	412	403	TGGT1_233090	-
TGGT1_312590	406.58	679.59	-0.7419	3.8751e-13	3.8106e-12	340	454	326	598	935	748	TGGT1_312590	-
TGGT1_214260	622.13	1018.87	-0.714	3.8968e-13	3.8274e-12	552	660	494	876	1431	1120	TGGT1_214260	-
TGGT1_205500	7580.25	10670.64	-0.4936	3.9721e-13	3.8968e-12	6297	8072	6415	9889	14541	11313	TGGT1_205500	-
TGGT1_225170	814.77	508.08	0.6828	4.2386e-13	4.1533e-12	673	864	696	531	625	528	TGGT1_225170	-
TGGT1_230340	1580.33	2302.94	-0.5442	4.2943e-13	4.2029e-12	1392	1667	1272	2160	3058	2479	TGGT1_230340	-
TGGT1_310810	304.07	516.71	-0.7667	4.5536e-13	4.4515e-12	253	329	253	489	705	536	TGGT1_310810	-
TGGT1_309250	2255.79	3474.96	-0.6238	4.6234e-13	4.5144e-12	2015	2462	1726	3026	4828	3821	TGGT1_309250	-
TGGT1_293770	4859.31	3454.9	0.4922	4.7258e-13	4.609e-12	4078	5466	3852	3272	4581	3690	TGGT1_293770	-
TGGT1_310100	256.12	124.65	1.0465	4.7537e-13	4.6308e-12	223	283	199	127	140	144	TGGT1_310100	-
TGGT1_210830	651.16	1014.83	-0.6392	5.0356e-13	4.8997e-12	539	745	514	941	1365	1090	TGGT1_210830	-
TGGT1_284530	1653.69	1089.24	0.6026	5.1536e-13	5.0087e-12	1441	1868	1253	1008	1431	1200	TGGT1_284530	-
TGGT1_222330	135.42	275.77	-1.0343	5.2677e-13	5.1136e-12	131	129	108	253	365	304	TGGT1_222330	-
TGGT1_310520	499.28	286.28	0.8044	5.4005e-13	5.2364e-12	415	593	376	278	386	293	TGGT1_310520	-
TGGT1_248810	2230.04	3210.77	-0.5256	5.7905e-13	5.608e-12	1954	2457	1726	3152	4241	3321	TGGT1_248810	-
TGGT1_205250	5712.55	8059.64	-0.4967	5.9903e-13	5.7948e-12	4562	6133	4976	7807	10383	8666	TGGT1_205250	-
TGGT1_290700	9974.47	6926.71	0.5259	6.1682e-13	5.9599e-12	8081	10516	8721	6889	9317	6930	TGGT1_290700	-
TGGT1_294990	3792	2548.06	0.5729	6.5493e-13	6.3209e-12	3220	3827	3300	2582	3398	2521	TGGT1_294990	-
TGGT1_221270	804.13	1286.89	-0.6755	7.1605e-13	6.9028e-12	705	931	588	1344	1581	1340	TGGT1_221270	-
TGGT1_304630	7366.53	10662.69	-0.5335	7.3938e-13	7.1194e-12	6270	8295	5747	9565	14547	11637	TGGT1_304630	-
TGGT1_220480	732.72	462.03	0.6654	7.6246e-13	7.3331e-12	606	809	601	456	613	473	TGGT1_220480	-
TGGT1_203560	928.54	586.27	0.6643	7.6871e-13	7.3848e-12	808	1059	697	550	765	642	TGGT1_203560	-
TGGT1_249410	3409.08	2328.84	0.5494	7.9041e-13	7.5845e-12	2939	3819	2638	2177	3228	2404	TGGT1_249410	-
TGGT1_260140	340.19	573.25	-0.7544	7.9341e-13	7.6045e-12	307	361	265	566	776	574	TGGT1_260140	-
TGGT1_299980	3172.5	2226.8	0.5108	8.0021e-13	7.6609e-12	2704	3390	2609	2268	2865	2276	TGGT1_299980	-
TGGT1_217520	1182.91	1837.7	-0.637	8.2098e-13	7.8507e-12	998	1167	1056	1911	2344	1852	TGGT1_217520	-
TGGT1_230000	1155.5	1796.66	-0.6375	8.5927e-13	8.2074e-12	1039	1267	873	1644	2546	1848	TGGT1_230000	-
TGGT1_239830	1295.89	2018.18	-0.6389	8.8358e-13	8.43e-12	1149	1450	973	1782	2660	2310	TGGT1_239830	-
TGGT1_315210	3668.13	5121.92	-0.4812	9.0412e-13	8.6062e-12	3083	4076	2941	5060	6424	5542	TGGT1_315210	-
TGGT1_262600	1088.93	708.88	0.6193	9.0408e-13	8.6062e-12	930	1134	916	730	902	724	TGGT1_262600	-
TGGT1_247460	743.16	1172.2	-0.6574	9.2015e-13	8.7488e-12	584	796	658	1228	1492	1174	TGGT1_247460	-
TGGT1_268780	1904.68	2915.65	-0.615	9.2341e-13	8.7498e-12	1753	2027	1446	2628	4048	3111	TGGT1_268780	-
TGGT1_304955	8868.66	6487.36	0.4509	9.2252e-13	8.7498e-12	7382	9599	7374	6220	8632	6821	TGGT1_304955	-
TGGT1_319730	643.11	395.93	0.702	9.228e-13	8.7498e-12	553	694	519	406	487	420	TGGT1_319730	-
TGGT1_305510	957.96	1522.48	-0.6701	9.3444e-13	8.8442e-12	797	936	873	1590	1910	1553	TGGT1_305510	-
TGGT1_315165	150.38	58.02	1.3897	9.7224e-13	9.1916e-12	137	174	105	67	62	61	TGGT1_315165	-
TGGT1_260440	9211.68	5745.15	0.6813	9.8151e-13	9.2687e-12	7422	9651	8140	6484	7144	5383	TGGT1_260440	-
TGGT1_269940	477.12	784.56	-0.7191	1.0405e-12	9.8146e-12	371	526	415	698	1098	840	TGGT1_269940	-
TGGT1_278370	451.65	830.46	-0.8795	1.0801e-12	1.0176e-11	343	458	431	950	1028	768	TGGT1_278370	-
TGGT1_219170	527.06	837.52	-0.668	1.0961e-12	1.0316e-11	424	562	459	861	1051	869	TGGT1_219170	-
TGGT1_305910	339.78	568.38	-0.7394	1.1023e-12	1.0362e-11	281	392	266	567	752	577	TGGT1_305910	-
TGGT1_230230	1070.57	706.15	0.6011	1.1533e-12	1.083e-11	906	1190	852	671	903	779	TGGT1_230230	-
TGGT1_257540	359.07	600.66	-0.7463	1.2758e-12	1.1966e-11	306	351	320	596	762	640	TGGT1_257540	-
TGGT1_279330	869.33	561.9	0.631	1.2871e-12	1.2059e-11	737	975	684	547	718	606	TGGT1_279330	-
TGGT1_263050	36065	51834.93	-0.5233	1.3008e-12	1.2173e-11	29769	38071	30959	54134	67298	51019	TGGT1_263050	-
TGGT1_250010	711.38	1073.11	-0.5928	1.3058e-12	1.2206e-11	580	781	595	1051	1395	1131	TGGT1_250010	-
TGGT1_299060	741.25	1138.21	-0.6174	1.3564e-12	1.2665e-11	632	831	580	1070	1435	1285	TGGT1_299060	-
TGGT1_274010	721.62	1152.8	-0.6768	1.3779e-12	1.2852e-11	638	795	553	1005	1618	1253	TGGT1_274010	-
TGGT1_239100	25767.96	37998.8	-0.5604	1.4591e-12	1.3593e-11	20352	27053	23128	39523	48725	38075	TGGT1_239100	-
TGGT1_247300	1957.41	1317.53	0.5708	1.4727e-12	1.3705e-11	1726	2173	1492	1227	1775	1407	TGGT1_247300	-
TGGT1_246100	373.29	628.93	-0.7535	1.5272e-12	1.4197e-11	292	389	340	656	792	640	TGGT1_246100	-
TGGT1_271000	421.71	679.05	-0.6885	1.5759e-12	1.4632e-11	360	443	352	643	858	760	TGGT1_271000	-
TGGT1_273670	551.17	861.92	-0.6474	1.6139e-12	1.4969e-11	456	578	475	797	1151	935	TGGT1_273670	-
TGGT1_202170	340.15	176.64	0.9545	1.6823e-12	1.5586e-11	289	412	244	187	205	191	TGGT1_202170	-
TGGT1_203390	852.15	1267.6	-0.5734	1.7236e-12	1.5951e-11	725	908	704	1270	1650	1303	TGGT1_203390	-
TGGT1_279450	342.71	581.37	-0.768	1.7331e-12	1.6021e-11	281	334	317	550	774	619	TGGT1_279450	-
TGGT1_319920	1137.52	1712.14	-0.5916	1.7461e-12	1.6124e-11	993	1199	925	1531	2359	1855	TGGT1_319920	-
TGGT1_294800B	6565.15	4793.84	0.4535	1.7522e-12	1.6162e-11	5450	7070	5500	4694	6301	4997	TGGT1_294800B	-
TGGT1_269210	172.99	335.99	-0.9535	1.8039e-12	1.6621e-11	148	207	125	291	445	389	TGGT1_269210	-
TGGT1_278770	3961.7	5736.31	-0.5343	2.0206e-12	1.8596e-11	3436	4346	3115	5227	8047	5991	TGGT1_278770	-
TGGT1_215090	646.46	377.85	0.7787	2.2511e-12	2.0694e-11	588	706	484	384	430	433	TGGT1_215090	-
TGGT1_222245	626.75	382.13	0.7116	2.3284e-12	2.1382e-11	540	627	542	367	489	417	TGGT1_222245	-
TGGT1_265650	191.13	355.67	-0.8961	2.5949e-12	2.3803e-11	155	220	153	313	507	377	TGGT1_265650	-
TGGT1_205670	471.33	746.09	-0.6626	2.6419e-12	2.4207e-11	420	502	371	734	939	808	TGGT1_205670	-
TGGT1_293360	24527.58	37956.2	-0.63	2.6775e-12	2.4507e-11	19474	24833	22608	40842	47804	37250	TGGT1_293360	-
TGGT1_318440	4696.8	3106.54	0.596	2.6935e-12	2.4626e-11	4195	5239	3509	2742	4301	3388	TGGT1_318440	-
TGGT1_261610	268.21	456	-0.7642	2.7273e-12	2.4908e-11	226	300	213	438	594	489	TGGT1_261610	-
TGGT1_229390	752.55	461.53	0.7047	2.8863e-12	2.6331e-11	611	850	614	399	609	537	TGGT1_229390	-
TGGT1_263070	1705.69	1147.02	0.574	3.0914e-12	2.8171e-11	1494	1912	1296	1150	1426	1233	TGGT1_263070	-
TGGT1_249600	438.7	252.04	0.7965	3.33e-12	3.0312e-11	384	470	350	246	354	245	TGGT1_249600	-
TGGT1_258100	488.38	276.18	0.8228	3.4275e-12	3.1165e-11	434	509	394	304	362	252	TGGT1_258100	-
TGGT1_258800	294.19	508.89	-0.796	3.442e-12	3.1229e-11	246	282	271	515	663	517	TGGT1_258800	-
TGGT1_295340	1576.17	2246.27	-0.512	3.4395e-12	3.1229e-11	1338	1665	1316	2187	3004	2313	TGGT1_295340	-
TGGT1_270880	5975.33	4252.91	0.4903	3.4557e-12	3.1319e-11	5108	6600	4737	3889	5715	4632	TGGT1_270880	-
TGGT1_211040	1069.14	1743.82	-0.7067	3.4942e-12	3.1634e-11	838	1064	1010	1880	2154	1742	TGGT1_211040	-
TGGT1_292170	281.05	482.13	-0.7795	3.5147e-12	3.1784e-11	234	309	230	426	641	547	TGGT1_292170	-
TGGT1_245550	228.76	409.2	-0.8352	3.5314e-12	3.1901e-11	191	263	178	380	505	476	TGGT1_245550	-
TGGT1_264010	599.43	933.26	-0.6387	3.5852e-12	3.2352e-11	460	660	528	908	1233	974	TGGT1_264010	-
TGGT1_254835	465.33	260.39	0.8393	3.6023e-12	3.2472e-11	410	555	326	239	347	285	TGGT1_254835	-
TGGT1_203520	285.52	490.18	-0.7764	3.6389e-12	3.2766e-11	240	337	214	473	667	500	TGGT1_203520	-
TGGT1_317705	1413.14	2138.27	-0.5978	3.7248e-12	3.3503e-11	1177	1453	1232	2279	2647	2160	TGGT1_317705	-
TGGT1_306200	414.83	231.8	0.841	3.7782e-12	3.3946e-11	389	440	309	241	294	235	TGGT1_306200	-
TGGT1_240247	147.87	294.6	-0.99	3.8929e-12	3.494e-11	124	180	107	283	424	283	TGGT1_240247	-
TGGT1_299780	13132.52	9444.35	0.4757	3.8998e-12	3.4964e-11	10741	14100	11191	9654	12195	9579	TGGT1_299780	-
TGGT1_216960	602.26	374.97	0.6835	3.9387e-12	3.5275e-11	525	650	479	363	486	401	TGGT1_216960	-
TGGT1_208410	540.24	322.51	0.7467	3.951e-12	3.5347e-11	420	634	441	302	412	361	TGGT1_208410	-
TGGT1_238390	2260.32	3256.27	-0.5271	4.0932e-12	3.658e-11	1957	2479	1781	2956	4453	3507	TGGT1_238390	-
TGGT1_259830	1925.17	1334.58	0.5293	4.2379e-12	3.7832e-11	1616	2193	1505	1281	1746	1426	TGGT1_259830	-
TGGT1_288740	501.87	289.01	0.7938	4.2861e-12	3.8221e-11	473	533	371	271	395	302	TGGT1_288740	-
TGGT1_240960	1935.65	1345.75	0.5238	4.6621e-12	4.153e-11	1611	2125	1587	1297	1833	1373	TGGT1_240960	-
TGGT1_214330	231.25	415.57	-0.8476	4.7724e-12	4.2467e-11	180	239	213	437	538	407	TGGT1_214330	-
TGGT1_259560	431.75	681.88	-0.6603	4.9068e-12	4.3617e-11	366	468	352	636	909	735	TGGT1_259560	-
TGGT1_258780	585.88	913.59	-0.6397	4.9582e-12	4.4027e-11	507	657	451	923	1217	908	TGGT1_258780	-
TGGT1_316310	13595.52	8558.43	0.6678	5.045e-12	4.475e-11	11318	13937	11890	9742	10579	7980	TGGT1_316310	-
TGGT1_206415	451.88	715.56	-0.6651	5.122e-12	4.5385e-11	395	459	380	708	900	771	TGGT1_206415	-
TGGT1_245435	164.95	71.14	1.2234	5.1798e-12	4.5848e-11	145	182	127	73	77	84	TGGT1_245435	-
TGGT1_284560	15513.63	23873.48	-0.6219	5.3673e-12	4.7457e-11	12185	15880	14298	25680	30105	23408	TGGT1_284560	-
TGGT1_270750	1841.99	1270.61	0.5351	5.3986e-12	4.7683e-11	1625	1975	1456	1191	1672	1381	TGGT1_270750	-
TGGT1_210390	607.08	373.83	0.7016	5.5214e-12	4.8715e-11	528	691	457	364	479	402	TGGT1_210390	-
TGGT1_218580	1302.34	866.12	0.5901	5.7515e-12	5.0692e-11	1126	1420	1034	854	1041	976	TGGT1_218580	-
TGGT1_292950	1547.89	2316.96	-0.5816	5.924e-12	5.2158e-11	1309	1768	1197	2047	3106	2608	TGGT1_292950	-
TGGT1_289380	3055.23	2129.63	0.5202	6.105e-12	5.3695e-11	2657	3340	2404	1935	2863	2332	TGGT1_289380	-
TGGT1_238440	1051.33	694.28	0.5978	6.1593e-12	5.4115e-11	880	1092	904	700	906	707	TGGT1_238440	-
TGGT1_235470	9713.13	13371.42	-0.4612	6.3805e-12	5.5999e-11	8264	10663	7788	12349	18212	14231	TGGT1_235470	-
TGGT1_208510	1460.75	956.36	0.6103	6.7177e-12	5.8827e-11	1288	1613	1120	844	1279	1080	TGGT1_208510	-
TGGT1_280710	445.55	702.65	-0.6556	6.7128e-12	5.8827e-11	362	493	371	714	893	729	TGGT1_280710	-
TGGT1_263820	1209.21	1785.9	-0.5638	6.7239e-12	5.8827e-11	994	1307	1019	1612	2482	1901	TGGT1_263820	-
TGGT1_259630	5315.52	8610.32	-0.696	6.9236e-12	6.051e-11	3973	5362	5156	9196	10818	8547	TGGT1_259630	-
TGGT1_258550	1269.45	2006.92	-0.6613	7.2496e-12	6.3293e-11	1061	1267	1132	2208	2450	1980	TGGT1_258550	-
TGGT1_249850	5585.47	7578.66	-0.4404	7.3195e-12	6.3837e-11	4808	6003	4521	7219	10028	8066	TGGT1_249850	-
TGGT1_212100	816.53	524.73	0.6384	7.6496e-12	6.6646e-11	696	889	659	487	657	603	TGGT1_212100	-
TGGT1_209930	122.72	250.52	-1.0333	7.831e-12	6.8155e-11	97	121	116	271	311	248	TGGT1_209930	-
TGGT1_240560	593.45	923.4	-0.6375	7.8856e-12	6.8559e-11	495	627	504	974	1143	944	TGGT1_240560	-
TGGT1_204130	21507.61	15589.15	0.4644	7.963e-12	6.9159e-11	17929	24626	16840	14916	19816	17182	TGGT1_204130	-
TGGT1_408820	2428.85	1647.83	0.5588	8.4061e-12	7.2932e-11	1921	2687	2074	1477	2282	1772	TGGT1_408820	-
TGGT1_244100	1093.48	718.06	0.6075	9.8593e-12	8.5451e-11	930	1231	854	658	913	823	TGGT1_244100	-
TGGT1_261022	9046.21	6541.93	0.4679	9.922e-12	8.5905e-11	7570	10315	7087	6311	8268	7193	TGGT1_261022	-
TGGT1_249580	939.65	609.1	0.6224	9.9641e-12	8.618e-11	782	1003	792	550	854	642	TGGT1_249580	-
TGGT1_313680	882.92	571.43	0.6265	1.0021e-11	8.6496e-11	799	902	712	562	740	602	TGGT1_313680	-
TGGT1_217040	112.08	41.49	1.4416	1.0021e-11	8.6496e-11	95	122	91	45	49	43	TGGT1_217040	-
TGGT1_318560	322.14	533.24	-0.7299	1.0423e-11	8.9865e-11	297	331	253	521	712	548	TGGT1_318560	-
TGGT1_316280	1122.7	1667.32	-0.571	1.1165e-11	9.6166e-11	931	1166	974	1740	2109	1688	TGGT1_316280	-
TGGT1_235340	1911.88	2713.6	-0.5057	1.1184e-11	9.623e-11	1606	2099	1553	2483	3700	2910	TGGT1_235340	-
TGGT1_209100	889.08	1304.55	-0.5521	1.1434e-11	9.8278e-11	753	975	717	1326	1647	1362	TGGT1_209100	-
TGGT1_248440	1310.19	856	0.6141	1.2201e-11	1.0476e-10	1168	1321	1087	905	1074	861	TGGT1_248440	-
TGGT1_214790	3669.91	5673.4	-0.6287	1.2253e-11	1.051e-10	2936	3705	3369	6156	7106	5544	TGGT1_214790	-
TGGT1_222192	1240.83	828.16	0.5847	1.2663e-11	1.0851e-10	1074	1345	990	806	1000	941	TGGT1_222192	-
TGGT1_239350	737.5	460.44	0.68	1.269e-11	1.0863e-10	663	829	542	429	605	504	TGGT1_239350	-
TGGT1_261955B	129.14	256.21	-0.9882	1.2806e-11	1.0951e-10	109	137	108	239	305	306	TGGT1_261955B	-
TGGT1_232340	4057.07	2918.96	0.4748	1.3248e-11	1.1317e-10	3478	4498	3194	2750	3932	3083	TGGT1_232340	-
TGGT1_315770	701.82	1044.61	-0.5747	1.3784e-11	1.1763e-10	608	756	563	1002	1402	1088	TGGT1_315770	-
TGGT1_223095	253.62	428.04	-0.7532	1.4106e-11	1.2026e-10	208	285	206	416	556	455	TGGT1_223095	-
TGGT1_293860	392.34	634.68	-0.6937	1.486e-11	1.2655e-10	295	434	350	622	833	662	TGGT1_293860	-
TGGT1_288650	95183.63	65520.41	0.5388	1.5035e-11	1.2791e-10	75294	98851	86133	67972	83724	66083	TGGT1_288650	-
TGGT1_267585	615.75	375.22	0.7178	1.5275e-11	1.2983e-10	493	750	468	358	490	404	TGGT1_267585	-
TGGT1_213280	11674.96	7577.58	0.6237	1.6449e-11	1.3966e-10	9286	11957	10642	8306	9518	7291	TGGT1_213280	-
TGGT1_269430	906.46	598.63	0.6006	1.6653e-11	1.4124e-10	781	1010	706	596	748	645	TGGT1_269430	-
TGGT1_201785	64.73	14.84	2.1373	1.6762e-11	1.4203e-10	44	76	59	19	19	11	TGGT1_201785	-
TGGT1_230970	438.44	722.69	-0.7225	1.6922e-11	1.4323e-10	351	439	405	768	883	742	TGGT1_230970	-
TGGT1_313440	5335.44	3894.31	0.4541	1.7183e-11	1.4529e-10	4375	5699	4558	3743	4994	4238	TGGT1_313440	-
TGGT1_267840	615.9	925.99	-0.5899	1.7251e-11	1.4572e-10	512	657	520	874	1244	979	TGGT1_267840	-
TGGT1_258130	336.48	559.74	-0.7306	1.8148e-11	1.5314e-10	254	395	282	571	735	559	TGGT1_258130	-
TGGT1_223985	1621.87	2334.9	-0.5257	1.9095e-11	1.6097e-10	1397	1796	1272	2121	3088	2599	TGGT1_223985	-
TGGT1_297410	48.75	7.96	2.5928	1.99e-11	1.6759e-10	43	49	41	6	12	9	TGGT1_297410	-
TGGT1_313710	151.84	286.21	-0.9159	1.9998e-11	1.6825e-10	132	168	118	272	406	283	TGGT1_313710	-
TGGT1_290180	392.44	655.18	-0.7424	2.0058e-11	1.6858e-10	329	389	351	697	864	620	TGGT1_290180	-
TGGT1_294560	437.4	679.01	-0.635	2.0238e-11	1.6992e-10	372	476	354	645	898	725	TGGT1_294560	-
TGGT1_310150	7139.53	10273.26	-0.5251	2.1134e-11	1.7727e-10	5886	7527	6143	10831	13388	9959	TGGT1_310150	-
TGGT1_309880	850.27	541.85	0.6487	2.1426e-11	1.7954e-10	743	917	675	475	708	629	TGGT1_309880	-
TGGT1_218540	943.74	1389.15	-0.5585	2.1799e-11	1.8248e-10	803	1017	771	1374	1898	1374	TGGT1_218540	-
TGGT1_224960	201.44	353.41	-0.8113	2.2059e-11	1.8447e-10	160	222	172	333	469	379	TGGT1_224960	-
TGGT1_230150	1299.32	843.18	0.6228	2.2118e-11	1.8478e-10	1120	1455	1006	723	1150	957	TGGT1_230150	-
TGGT1_261370	2419.95	1655.91	0.5471	2.227e-11	1.8585e-10	2138	2711	1822	1516	2232	1796	TGGT1_261370	-
TGGT1_290860	1097.47	707.23	0.6321	2.2554e-11	1.8804e-10	953	1201	864	605	971	799	TGGT1_290860	-
TGGT1_234540	434.61	695.06	-0.679	2.3045e-11	1.9175e-10	373	455	362	629	878	810	TGGT1_234540	-
TGGT1_261460	787.01	1149.95	-0.5468	2.3033e-11	1.9175e-10	645	868	652	1121	1508	1207	TGGT1_261460	-
TGGT1_220470	3764.46	2723.82	0.4667	2.3554e-11	1.9579e-10	3213	4157	2990	2541	3606	2956	TGGT1_220470	-
TGGT1_281380	197.94	350.15	-0.8223	2.427e-11	2.0154e-10	166	224	156	319	475	379	TGGT1_281380	-
TGGT1_279320	3008.92	4404.73	-0.5505	2.4743e-11	2.0527e-10	2568	3226	2463	3816	6226	4778	TGGT1_279320	-
TGGT1_257430	519.77	814.2	-0.65	2.4772e-11	2.053e-10	453	555	418	720	1134	881	TGGT1_257430	-
TGGT1_314500	8796.68	6204.75	0.5039	2.5171e-11	2.084e-10	7208	10248	6877	5834	7787	7033	TGGT1_314500	-
TGGT1_220380	5613.22	4083.02	0.4588	2.5537e-11	2.1122e-10	4843	6080	4497	3823	5558	4291	TGGT1_220380	-
TGGT1_283570	345.71	196.56	0.8185	2.5783e-11	2.1304e-10	276	386	290	206	245	201	TGGT1_283570	-
TGGT1_289510	1428.43	2063.01	-0.5318	2.5912e-11	2.139e-10	1247	1505	1162	1903	2865	2153	TGGT1_289510	-
TGGT1_314690	581.59	359.68	0.6928	2.627e-11	2.1663e-10	473	634	491	324	459	417	TGGT1_314690	-
TGGT1_411020	225.85	110.18	1.0344	2.6818e-11	2.2094e-10	179	277	172	93	156	122	TGGT1_411020	-
TGGT1_273885	492.35	284.87	0.7916	2.7508e-11	2.2639e-10	470	531	352	284	348	313	TGGT1_273885	-
TGGT1_268920	1035.82	1498.67	-0.5343	2.7569e-11	2.2668e-10	861	1070	901	1461	1942	1592	TGGT1_268920	-
TGGT1_234900	4540.85	6555.65	-0.5302	2.8322e-11	2.3264e-10	3923	4889	3655	5716	9176	7145	TGGT1_234900	-
TGGT1_224090	934.93	613.43	0.6104	2.8681e-11	2.3535e-10	799	1065	717	594	757	687	TGGT1_224090	-
TGGT1_312560	681.11	1066.26	-0.6486	3.1453e-11	2.5785e-10	612	727	530	922	1498	1166	TGGT1_312560	-
TGGT1_240690	4517.72	6081.38	-0.4288	3.1879e-11	2.6108e-10	3739	4959	3725	5889	8074	6345	TGGT1_240690	-
TGGT1_231180	1088.95	1570.31	-0.5286	3.2831e-11	2.6861e-10	869	1168	950	1526	2039	1670	TGGT1_231180	-
TGGT1_300250	2160.69	1531.04	0.4973	3.2965e-11	2.6945e-10	1881	2373	1690	1468	1961	1672	TGGT1_300250	-
TGGT1_316620	486.67	294.62	0.7248	3.3617e-11	2.7451e-10	443	513	378	296	370	313	TGGT1_316620	-
TGGT1_216450	358.6	574.78	-0.6811	3.3821e-11	2.759e-10	286	382	315	579	734	599	TGGT1_216450	-
TGGT1_321690	826.18	522.15	0.664	3.58e-11	2.9176e-10	742	902	628	502	622	607	TGGT1_321690	-
TGGT1_214810	190.65	336.56	-0.8197	3.6377e-11	2.9617e-10	171	207	146	325	436	361	TGGT1_214810	-
TGGT1_311920	2095.12	3069.3	-0.5511	3.6522e-11	2.9706e-10	1812	2320	1636	2677	4173	3445	TGGT1_311920	-
TGGT1_264450	1003.46	645.26	0.6401	3.6813e-11	2.9914e-10	850	1143	777	632	752	751	TGGT1_264450	-
TGGT1_293270	1904.28	1285.51	0.5667	3.8593e-11	3.1329e-10	1578	2129	1539	1127	1675	1496	TGGT1_293270	-
TGGT1_205440	1803.95	2588.71	-0.5216	3.9138e-11	3.1741e-10	1442	1897	1600	2615	3357	2648	TGGT1_205440	-
TGGT1_266010	2408.98	3542.83	-0.5568	3.953e-11	3.2028e-10	2157	2644	1827	3136	4899	3859	TGGT1_266010	-
TGGT1_217030	1105.02	755.55	0.5491	3.9705e-11	3.2139e-10	928	1201	907	727	951	836	TGGT1_217030	-
TGGT1_249190	777.93	1159.21	-0.5762	4.0922e-11	3.3091e-10	653	836	646	1166	1572	1135	TGGT1_249190	-
TGGT1_209150	795.38	1166.84	-0.5528	4.1755e-11	3.3732e-10	685	874	629	1148	1561	1188	TGGT1_209150	-
TGGT1_224620	439.13	266.68	0.7205	4.2565e-11	3.4353e-10	363	488	358	265	349	275	TGGT1_224620	-
TGGT1_236560	820.96	1240.93	-0.596	4.2699e-11	3.4428e-10	697	926	641	1092	1685	1384	TGGT1_236560	-
TGGT1_306950	576.15	364.69	0.6594	4.3895e-11	3.5358e-10	507	612	461	354	469	392	TGGT1_306950	-
TGGT1_269920	8430.6	6137.4	0.4582	4.4279e-11	3.5633e-10	7090	9542	6624	5758	7867	6836	TGGT1_269920	-
TGGT1_286270	3087.03	4476.38	-0.5367	4.5976e-11	3.6963e-10	2787	3294	2390	4018	6245	4770	TGGT1_286270	-
TGGT1_202360	286.51	156.35	0.8807	4.6749e-11	3.7548e-10	232	336	225	157	188	173	TGGT1_202360	-
TGGT1_248600	2028.43	2846.31	-0.4885	4.8624e-11	3.9016e-10	1666	2208	1699	2923	3673	2874	TGGT1_248600	-
TGGT1_220330	334.43	550.51	-0.7242	5.434e-11	4.3561e-10	278	344	292	489	783	580	TGGT1_220330	-
TGGT1_231220	466.8	769.22	-0.719	5.6322e-11	4.5063e-10	424	543	325	680	1028	868	TGGT1_231220	-
TGGT1_251770	3273.21	2333.96	0.4879	5.6283e-11	4.5063e-10	2729	3706	2594	2132	3110	2566	TGGT1_251770	-
TGGT1_265460	1635.1	1130.51	0.5315	5.9185e-11	4.7308e-10	1462	1755	1272	1073	1527	1182	TGGT1_265460	-
TGGT1_223920	8608.13	11760.15	-0.4503	5.9765e-11	4.7726e-10	7336	9315	6992	10678	15680	12992	TGGT1_223920	-
TGGT1_211290	3667.14	5116.58	-0.4807	5.9967e-11	4.7841e-10	3044	3792	3191	5178	6353	5454	TGGT1_211290	-
TGGT1_291030	607.74	906.72	-0.5764	6.0229e-11	4.8004e-10	510	682	483	880	1211	938	TGGT1_291030	-
TGGT1_271090	188.86	337.18	-0.8391	6.1659e-11	4.9097e-10	144	203	171	323	468	339	TGGT1_271090	-
TGGT1_224630	321.13	531.6	-0.723	6.8545e-11	5.4524e-10	274	380	236	493	677	602	TGGT1_224630	-
TGGT1_275860	9729.75	6742.44	0.5292	6.8605e-11	5.4524e-10	7536	10520	8648	7055	8626	6726	TGGT1_275860	-
TGGT1_237195	212.7	381.24	-0.8324	7.3709e-11	5.8524e-10	161	268	164	397	476	392	TGGT1_237195	-
TGGT1_248280	119.24	47.09	1.349	7.3916e-11	5.8633e-10	91	128	108	49	52	54	TGGT1_248280	-
TGGT1_243490	560.26	353.58	0.6677	7.5249e-11	5.9634e-10	453	642	452	355	439	380	TGGT1_243490	-
TGGT1_312990	1906.8	1313.55	0.5372	7.5405e-11	5.97e-10	1555	1955	1699	1329	1683	1358	TGGT1_312990	-
TGGT1_250100	41757.23	26778.44	0.641	7.6148e-11	6.0231e-10	33804	43153	37193	30544	33215	24807	TGGT1_250100	-
TGGT1_264970	1818.73	1233.26	0.5614	7.6411e-11	6.0382e-10	1653	1949	1391	1229	1489	1370	TGGT1_264970	-
TGGT1_278600	1374.74	957.05	0.5225	7.9602e-11	6.2844e-10	1143	1548	1099	893	1270	1036	TGGT1_278600	-
TGGT1_259870	1314.83	887.51	0.5682	8.0085e-11	6.3166e-10	1137	1522	977	849	1158	954	TGGT1_259870	-
TGGT1_280740	347.48	567.51	-0.7105	8.0688e-11	6.3581e-10	275	352	321	581	736	572	TGGT1_280740	-
TGGT1_213040	481.67	750.41	-0.6408	8.0866e-11	6.3661e-10	413	509	398	680	951	871	TGGT1_213040	-
TGGT1_254135	1032.19	684.44	0.5955	8.141e-11	6.4029e-10	871	1183	797	720	858	693	TGGT1_254135	-
TGGT1_309190	1577.01	1080.48	0.5451	8.2217e-11	6.4603e-10	1313	1769	1264	960	1439	1218	TGGT1_309190	-
TGGT1_233905	577.26	363.78	0.6678	8.3365e-11	6.5443e-10	505	650	437	347	465	400	TGGT1_233905	-
TGGT1_224310	590.57	370.95	0.6755	8.3787e-11	6.5712e-10	485	661	481	391	439	396	TGGT1_224310	-
TGGT1_270840	840.96	1222.09	-0.5398	8.393e-11	6.5762e-10	728	914	669	1132	1618	1335	TGGT1_270840	-
TGGT1_240570	1007.36	1426.1	-0.5014	8.4225e-11	6.5931e-10	838	1101	830	1385	1861	1510	TGGT1_240570	-
TGGT1_205060	552.22	885.1	-0.6796	8.4761e-11	6.6288e-10	454	584	475	988	1063	872	TGGT1_205060	-
TGGT1_314695	1404.35	894.91	0.6499	8.5531e-11	6.6826e-10	1078	1416	1335	918	1108	943	TGGT1_314695	-
TGGT1_250830	434.37	684.14	-0.6593	8.5609e-11	6.6826e-10	393	427	363	639	882	761	TGGT1_250830	-
TGGT1_297395	396.77	234.21	0.7634	8.632e-11	6.7318e-10	354	441	298	230	290	258	TGGT1_297395	-
TGGT1_310070	266.36	449.92	-0.7583	8.7922e-11	6.8504e-10	203	280	246	421	571	507	TGGT1_310070	-
TGGT1_314430	8754.35	6585.71	0.4108	8.8091e-11	6.8571e-10	7199	9630	7248	6451	8386	7083	TGGT1_314430	-
TGGT1_202020	131.42	53.96	1.288	8.9437e-11	6.9554e-10	127	141	93	58	68	53	TGGT1_202020	-
TGGT1_233920	424.63	253.08	0.7474	9.0056e-11	6.9969e-10	352	496	327	229	338	280	TGGT1_233920	-
TGGT1_295030	5078.2	3673.27	0.4669	9.469e-11	7.3501e-10	4256	5658	4072	3405	5098	3818	TGGT1_295030	-
TGGT1_261790	424.37	701.35	-0.723	9.5014e-11	7.3684e-10	328	509	340	593	958	804	TGGT1_261790	-
TGGT1_228460	670.23	1021.42	-0.6073	9.6938e-11	7.5107e-10	588	761	501	920	1376	1125	TGGT1_228460	-
TGGT1_311490	533.15	321.41	0.7297	9.9192e-11	7.6711e-10	474	590	404	279	414	381	TGGT1_311490	-
TGGT1_410990	411.8	241.74	0.7724	9.9133e-11	7.6711e-10	344	495	304	242	318	246	TGGT1_410990	-
TGGT1_258420	357.06	570.41	-0.6784	9.9526e-11	7.6897e-10	310	383	287	510	786	618	TGGT1_258420	-
TGGT1_246930	189.29	334.58	-0.8168	1.0502e-10	8.1065e-10	145	219	159	344	420	347	TGGT1_246930	-
TGGT1_201870	577.34	912.26	-0.6615	1.0566e-10	8.1486e-10	440	643	506	806	1312	954	TGGT1_201870	-
TGGT1_246770	696.53	1026.5	-0.5612	1.0651e-10	8.2066e-10	615	731	562	957	1361	1113	TGGT1_246770	-
TGGT1_276880	65.78	158.64	-1.265	1.0746e-10	8.2723e-10	40	74	67	176	185	162	TGGT1_276880	-
TGGT1_318170	1001.76	675.28	0.5694	1.0815e-10	8.3177e-10	805	1148	813	656	914	688	TGGT1_318170	-
TGGT1_227280	75272.6	54550.01	0.4645	1.0845e-10	8.3325e-10	58304	82001	66437	53859	70329	57496	TGGT1_227280	-
TGGT1_207770	767.95	1138.99	-0.571	1.1017e-10	8.4571e-10	661	809	634	1022	1572	1228	TGGT1_207770	-
TGGT1_245432	1558.05	2396.39	-0.6222	1.1364e-10	8.7152e-10	1221	1548	1474	2500	3101	2370	TGGT1_245432	-
TGGT1_270890	738.18	1110.19	-0.592	1.157e-10	8.8654e-10	607	750	658	1021	1532	1170	TGGT1_270890	-
TGGT1_217480	1332.26	906.3	0.5558	1.1721e-10	8.9732e-10	1137	1506	1032	817	1197	1017	TGGT1_217480	-
TGGT1_253690	2446.55	1666.9	0.5542	1.1735e-10	8.9755e-10	2073	2548	2074	1812	2049	1657	TGGT1_253690	-
TGGT1_250350	549.95	828.67	-0.5916	1.1775e-10	8.9977e-10	467	577	462	844	1027	879	TGGT1_250350	-
TGGT1_254860	179.92	324.59	-0.8556	1.1793e-10	9.0031e-10	154	194	146	277	467	350	TGGT1_254860	-
TGGT1_263120	934.35	635.65	0.5566	1.1887e-10	9.0664e-10	784	1003	777	638	797	677	TGGT1_263120	-
TGGT1_321570	1916.86	3080.47	-0.6848	1.2135e-10	9.2469e-10	1482	1918	1823	3426	3857	2920	TGGT1_321570	-
TGGT1_202830	9195.69	6905.94	0.4132	1.2539e-10	9.5463e-10	7859	10023	7393	6910	8929	7158	TGGT1_202830	-
TGGT1_202790	983.11	661.06	0.5744	1.2905e-10	9.816e-10	789	1141	788	664	865	674	TGGT1_202790	-
TGGT1_208310	1437.5	2032.38	-0.5008	1.3021e-10	9.8953e-10	1167	1503	1264	1937	2694	2158	TGGT1_208310	-
TGGT1_276100	215.97	367.93	-0.7691	1.3444e-10	1.0207e-09	184	237	173	335	485	410	TGGT1_276100	-
TGGT1_232430	552.39	834.12	-0.5952	1.3524e-10	1.0258e-09	436	588	490	819	1067	891	TGGT1_232430	-
TGGT1_225920	325.99	518.63	-0.6691	1.3538e-10	1.026e-09	262	365	271	504	690	538	TGGT1_225920	-
TGGT1_290900	97.63	198.15	-1.0255	1.3925e-10	1.0544e-09	93	96	77	200	247	211	TGGT1_290900	-
TGGT1_230350	2553.59	3539.04	-0.4704	1.4089e-10	1.0658e-09	2232	2845	1958	3380	4553	3863	TGGT1_230350	-
TGGT1_201390	12608.07	8569.4	0.5572	1.4134e-10	1.0682e-09	10238	13189	11079	9432	10459	8452	TGGT1_201390	-
TGGT1_293000	4674.03	3394.51	0.4611	1.4287e-10	1.0788e-09	4039	5103	3708	3097	4560	3706	TGGT1_293000	-
TGGT1_204400	5987.61	8030.88	-0.4237	1.4544e-10	1.0972e-09	4956	6540	4961	7649	10914	8313	TGGT1_204400	-
TGGT1_275420	551.3	858.36	-0.6387	1.505e-10	1.1344e-09	512	600	404	790	1111	964	TGGT1_275420	-
TGGT1_219738	3393.75	2456.82	0.4665	1.5717e-10	1.1836e-09	2863	3874	2633	2329	3191	2676	TGGT1_219738	-
TGGT1_288210	688.12	1016.57	-0.5608	1.6367e-10	1.2314e-09	551	801	551	970	1333	1090	TGGT1_288210	-
TGGT1_226620	276.56	470.54	-0.7679	1.6464e-10	1.2376e-09	256	299	205	407	620	548	TGGT1_226620	-
TGGT1_216870	815.6	550.14	0.5678	1.709e-10	1.2835e-09	704	869	664	539	711	583	TGGT1_216870	-
TGGT1_312130	648.81	422	0.6199	1.7399e-10	1.3056e-09	557	722	508	394	568	450	TGGT1_312130	-
TGGT1_229340	714.77	454.28	0.6562	1.754e-10	1.3149e-09	616	821	538	420	560	531	TGGT1_229340	-
TGGT1_239730	40.26	5.17	3.0434	1.7652e-10	1.3222e-09	37	45	29	9	2	5	TGGT1_239730	-
TGGT1_202900	1771.06	1264.56	0.4858	1.8597e-10	1.3917e-09	1536	1941	1394	1223	1679	1321	TGGT1_202900	-
TGGT1_244645	1457.35	997.18	0.5488	1.8679e-10	1.3966e-09	1266	1641	1112	1035	1283	998	TGGT1_244645	-
TGGT1_258450	522.41	808.09	-0.6308	1.8732e-10	1.3993e-09	425	576	436	702	1122	891	TGGT1_258450	-
TGGT1_297745	1508.72	2176.3	-0.53	1.883e-10	1.4054e-09	1372	1564	1193	1990	2991	2316	TGGT1_297745	-
TGGT1_251930	470.36	730.72	-0.6362	1.9558e-10	1.4583e-09	377	528	391	690	1037	727	TGGT1_251930	-
TGGT1_279540	419.17	251.27	0.7402	1.9613e-10	1.4611e-09	331	463	359	235	307	293	TGGT1_279540	-
TGGT1_201180B	686.84	452.83	0.6011	1.9775e-10	1.4719e-09	568	747	572	427	578	504	TGGT1_201180B	-
TGGT1_222240	3216.64	2184.02	0.5572	2.0313e-10	1.5106e-09	2798	3354	2653	1855	3083	2413	TGGT1_222240	-
TGGT1_310450	1264.47	1795.57	-0.5053	2.1067e-10	1.5653e-09	1022	1447	1022	1658	2397	1951	TGGT1_310450	-
TGGT1_315495	792.65	1166.64	-0.5575	2.1403e-10	1.5889e-09	674	829	667	1219	1431	1216	TGGT1_315495	-
TGGT1_308075	114.94	43.81	1.3967	2.15e-10	1.5946e-09	91	110	111	53	51	40	TGGT1_308075	-
TGGT1_214910	224.92	117.04	0.9394	2.2307e-10	1.653e-09	195	244	179	100	155	137	TGGT1_214910	-
TGGT1_214150	645.33	394.92	0.711	2.4209e-10	1.792e-09	575	690	506	377	446	482	TGGT1_214150	-
TGGT1_262450	694.63	1063.5	-0.614	2.4227e-10	1.792e-09	623	786	508	949	1423	1189	TGGT1_262450	-
TGGT1_245475	267.38	449.15	-0.7456	2.4441e-10	1.8063e-09	236	287	211	484	529	470	TGGT1_245475	-
TGGT1_275770	546.79	821.66	-0.5881	2.4588e-10	1.8156e-09	437	583	479	829	1065	842	TGGT1_275770	-
TGGT1_223010	305.76	512.78	-0.7476	2.5835e-10	1.906e-09	241	305	287	547	617	532	TGGT1_223010	-
TGGT1_247025	57.3	136.98	-1.2551	2.5987e-10	1.9154e-09	43	61	53	154	163	135	TGGT1_247025	-
TGGT1_205040	3093.88	2126.58	0.5412	2.7025e-10	1.9902e-09	2731	3520	2291	1940	2716	2437	TGGT1_205040	-
TGGT1_247570	175.44	84.71	1.049	2.7152e-10	1.9978e-09	142	183	155	77	105	100	TGGT1_247570	-
TGGT1_318590	1107.67	772.27	0.5199	2.7632e-10	2.0313e-09	939	1210	896	749	1032	799	TGGT1_318590	-
TGGT1_261210	1521.48	2089.69	-0.4575	2.7768e-10	2.0377e-09	1255	1659	1267	2050	2666	2240	TGGT1_261210	-
TGGT1_260825	122.31	238.81	-0.9675	2.7747e-10	2.0377e-09	88	126	120	233	288	271	TGGT1_260825	-
TGGT1_213030	729.57	1051.85	-0.5277	2.8168e-10	2.0653e-09	593	797	615	1021	1362	1123	TGGT1_213030	-
TGGT1_227560	1643.13	1174.73	0.4844	2.8516e-10	2.0889e-09	1409	1765	1336	1186	1514	1210	TGGT1_227560	-
TGGT1_254000	1503.13	1042.5	0.5258	2.8907e-10	2.1157e-09	1300	1582	1236	938	1439	1121	TGGT1_254000	-
TGGT1_221160	1333.28	944.52	0.4972	2.9e-10	2.1206e-09	1099	1479	1092	905	1254	996	TGGT1_221160	-
TGGT1_200320	1217.08	826.97	0.5584	2.9035e-10	2.1214e-09	1088	1366	902	798	1066	892	TGGT1_200320	-
TGGT1_264900	1014.76	1448.35	-0.5131	2.9556e-10	2.1575e-09	896	1115	781	1370	1903	1563	TGGT1_264900	-
TGGT1_233925	988.15	604.03	0.711	2.964e-10	2.1618e-09	768	1015	916	684	748	566	TGGT1_233925	-
TGGT1_277080	23912.43	16277.84	0.5549	3.0283e-10	2.2067e-09	19328	24456	21521	17769	19795	16275	TGGT1_277080	-
TGGT1_221580	1663.59	2340.05	-0.4922	3.0795e-10	2.2421e-09	1451	1837	1291	2143	3086	2593	TGGT1_221580	-
TGGT1_318770	547.11	829.63	-0.6015	3.1589e-10	2.2979e-09	482	600	423	744	1129	908	TGGT1_318770	-
TGGT1_208570	2498.83	1830.37	0.4491	3.1676e-10	2.3022e-09	2028	2737	2104	1782	2406	1919	TGGT1_208570	-
TGGT1_266366	6702.72	4627.09	0.5344	3.1837e-10	2.3119e-09	5856	7604	5039	4030	6408	5104	TGGT1_266366	-
TGGT1_262560	1451.08	1033.64	0.49	3.1973e-10	2.3197e-09	1186	1630	1183	1005	1354	1089	TGGT1_262560	-
TGGT1_313020	1457.15	988.01	0.5611	3.2677e-10	2.3688e-09	1290	1653	1079	910	1275	1112	TGGT1_313020	-
TGGT1_268660	250.3	446.31	-0.8377	3.2841e-10	2.3786e-09	187	247	247	485	579	419	TGGT1_268660	-
TGGT1_211850	915.22	1413.89	-0.6269	3.3669e-10	2.4364e-09	769	964	774	1594	1710	1366	TGGT1_211850	-
TGGT1_240460	145.89	271.18	-0.9048	3.3889e-10	2.4502e-09	142	133	120	256	370	282	TGGT1_240460	-
TGGT1_256820	733.27	468.46	0.6502	3.4575e-10	2.4976e-09	641	845	541	461	558	533	TGGT1_256820	-
TGGT1_300052	1581.42	1072.39	0.5631	3.5007e-10	2.5266e-09	1232	1875	1274	1118	1305	1129	TGGT1_300052	-
TGGT1_236050	619.95	946.82	-0.6141	3.5315e-10	2.5466e-09	498	634	561	910	1326	939	TGGT1_236050	-
TGGT1_288510	1154.77	807.05	0.5175	3.6439e-10	2.6254e-09	991	1287	903	781	1049	861	TGGT1_288510	-
TGGT1_260630	1143.6	781.53	0.55	3.7208e-10	2.6785e-09	1033	1232	876	769	979	850	TGGT1_260630	-
TGGT1_306680	385.79	230.44	0.7428	3.7698e-10	2.7114e-09	300	434	329	227	316	228	TGGT1_306680	-
TGGT1_241860	340.81	196.54	0.7912	3.8254e-10	2.7491e-09	296	368	272	197	279	183	TGGT1_241860	-
TGGT1_212410	306.91	176.73	0.7954	3.9114e-10	2.8084e-09	266	340	239	161	234	196	TGGT1_212410	-
TGGT1_280400	715.19	472.78	0.5996	3.9624e-10	2.8427e-09	578	800	592	492	597	481	TGGT1_280400	-
TGGT1_310380	363.35	214.43	0.7649	4.0367e-10	2.8934e-09	278	433	296	207	273	234	TGGT1_310380	-
TGGT1_242260	249.08	435.54	-0.8126	4.0444e-10	2.8965e-09	230	247	202	353	612	502	TGGT1_242260	-
TGGT1_226755	531.76	820.03	-0.6233	4.3532e-10	3.115e-09	463	605	400	741	1043	951	TGGT1_226755	-
TGGT1_245660	3203.2	4303.28	-0.4259	4.4176e-10	3.1583e-09	2624	3542	2648	4170	5779	4433	TGGT1_245660	-
TGGT1_289970	2560.14	3611.82	-0.4967	4.4329e-10	3.1666e-09	2107	2681	2220	3795	4623	3584	TGGT1_289970	-
TGGT1_224350B	676.97	1002.67	-0.5697	4.4576e-10	3.1815e-09	558	688	602	968	1361	1025	TGGT1_224350B	-
TGGT1_215347	104.5	39.27	1.429	4.4748e-10	3.191e-09	71	131	89	41	42	46	TGGT1_215347	-
TGGT1_309600	6849.88	5031.01	0.445	4.5787e-10	3.2623e-09	5875	7536	5434	4561	6803	5488	TGGT1_309600	-
TGGT1_301222	865.5	588.61	0.5565	4.6155e-10	3.2857e-09	766	925	684	579	750	630	TGGT1_301222	-
TGGT1_220900	2431.43	3368.73	-0.4711	4.6817e-10	3.33e-09	2090	2584	1993	3027	4536	3720	TGGT1_220900	-
TGGT1_254690	1130.89	792.99	0.5131	4.7775e-10	3.3952e-09	944	1266	906	761	1016	865	TGGT1_254690	-
TGGT1_230850	1258.63	1771.95	-0.4932	4.7863e-10	3.3985e-09	1085	1410	974	1647	2360	1918	TGGT1_230850	-
TGGT1_235890	104.72	40.89	1.3662	4.8408e-10	3.4343e-09	78	120	91	40	46	49	TGGT1_235890	-
TGGT1_244470	2107.7	2876.14	-0.4484	5.1086e-10	3.6212e-09	1767	2304	1723	2699	3673	3214	TGGT1_244470	-
TGGT1_208200	1507.7	2117.57	-0.4916	5.1779e-10	3.6672e-09	1268	1584	1277	1929	2917	2256	TGGT1_208200	-
TGGT1_253400	315.35	504.34	-0.6767	5.2111e-10	3.6876e-09	257	354	258	453	656	576	TGGT1_253400	-
TGGT1_277940	403.69	618.39	-0.6175	5.2659e-10	3.7232e-09	339	426	341	568	816	683	TGGT1_277940	-
TGGT1_252280	214.96	373.21	-0.7954	5.3851e-10	3.8043e-09	166	253	176	320	533	404	TGGT1_252280	-
TGGT1_226950	3139.71	2229.8	0.494	5.535e-10	3.9068e-09	2735	3553	2375	2058	2875	2507	TGGT1_226950	-
TGGT1_255190	5161.78	3820.76	0.4338	5.6342e-10	3.9735e-09	4309	5703	4192	3489	5124	4175	TGGT1_255190	-
TGGT1_203990	1065.09	1487.74	-0.4824	5.7323e-10	4.0393e-09	895	1140	887	1489	1928	1538	TGGT1_203990	-
TGGT1_258660	4944.88	6929.66	-0.487	5.8228e-10	4.0991e-09	4054	5164	4314	7253	9008	6794	TGGT1_258660	-
TGGT1_288530	1816.83	1285.3	0.5003	5.8271e-10	4.0991e-09	1440	1984	1568	1313	1593	1359	TGGT1_288530	-
TGGT1_215380	412.99	630.56	-0.6106	5.8373e-10	4.1029e-09	350	458	329	609	860	641	TGGT1_215380	-
TGGT1_240510	362.08	573.74	-0.6682	5.9149e-10	4.1539e-09	325	372	293	504	785	636	TGGT1_240510	-
TGGT1_250340	304.55	492.98	-0.6948	6.1e-10	4.2803e-09	253	316	264	495	580	556	TGGT1_250340	-
TGGT1_271880	533.54	797.01	-0.5776	6.271e-10	4.3966e-09	447	609	417	736	1048	879	TGGT1_271880	-
TGGT1_237830	555.46	342.19	0.7003	6.3578e-10	4.4537e-09	495	621	415	306	421	412	TGGT1_237830	-
TGGT1_254830	409.81	251.49	0.7042	6.473e-10	4.5306e-09	363	452	313	236	331	273	TGGT1_254830	-
TGGT1_312300	2620.4	3805.6	-0.5387	6.5043e-10	4.5486e-09	2348	2873	1988	3305	5311	4175	TGGT1_312300	-
TGGT1_292920	3435.96	2526.42	0.4443	6.6078e-10	4.6171e-09	2822	3760	2863	2587	3132	2664	TGGT1_292920	-
TGGT1_288880	752.7	492.27	0.6155	6.7031e-10	4.6798e-09	677	826	568	509	594	527	TGGT1_288880	-
TGGT1_226670	496.59	745.04	-0.5875	6.949e-10	4.8474e-09	428	525	408	720	1027	748	TGGT1_226670	-
TGGT1_230205	55.29	128.78	-1.2116	6.9705e-10	4.8583e-09	42	65	46	132	158	137	TGGT1_230205	-
TGGT1_225940	551.58	821.46	-0.574	7.1851e-10	5.0038e-09	457	586	469	846	1006	871	TGGT1_225940	-
TGGT1_252850	1331.95	937.99	0.5078	7.2375e-10	5.0361e-09	1099	1525	1054	918	1172	1028	TGGT1_252850	-
TGGT1_208500	4059.64	5407.31	-0.4138	7.2869e-10	5.0662e-09	3450	4377	3319	5284	7269	5516	TGGT1_208500	-
TGGT1_313120	358.33	211	0.7618	7.304e-10	5.0726e-09	327	389	269	204	293	210	TGGT1_313120	-
TGGT1_212770	1503.32	2076.69	-0.4658	7.3083e-10	5.0726e-09	1268	1681	1193	1930	2733	2275	TGGT1_212770	-
TGGT1_258540	23598.66	17383.49	0.4409	7.451e-10	5.1673e-09	19824	26286	18883	15532	23482	19231	TGGT1_258540	-
TGGT1_242340	12793.63	19862	-0.6347	7.5924e-10	5.261e-09	10178	12470	12137	22115	24580	19036	TGGT1_242340	-
TGGT1_270540	356.3	213.13	0.7459	7.6037e-10	5.2644e-09	306	391	283	216	251	238	TGGT1_270540	-
TGGT1_218358	1859.98	1294.14	0.5239	7.8584e-10	5.4362e-09	1481	1963	1650	1343	1580	1365	TGGT1_218358	-
TGGT1_212250	3310.7	2380.46	0.4761	7.9124e-10	5.4691e-09	2821	3790	2533	2186	3142	2629	TGGT1_212250	-
TGGT1_220440	38.53	101.27	-1.4069	7.9791e-10	5.5106e-09	36	34	34	107	127	102	TGGT1_220440	-
TGGT1_212300	13315.88	10024.31	0.4096	8.0711e-10	5.5695e-09	11139	14954	10609	9288	13325	10904	TGGT1_212300	-
TGGT1_257370	834.93	1194.58	-0.5172	8.3816e-10	5.779e-09	699	912	684	1091	1568	1333	TGGT1_257370	-
TGGT1_319560	8036.31	11859.9	-0.5617	8.6076e-10	5.9299e-09	6196	8124	7597	12265	15440	11771	TGGT1_319560	-
TGGT1_226340	913.99	1320.74	-0.5302	8.6679e-10	5.9665e-09	744	1048	732	1193	1740	1483	TGGT1_226340	-
TGGT1_247520	7976.2	10741.77	-0.4296	8.8255e-10	6.07e-09	6680	8384	6780	10972	14039	10766	TGGT1_247520	-
TGGT1_207920	310.81	496.49	-0.6808	8.915e-10	6.1234e-09	287	303	256	486	662	510	TGGT1_207920	-
TGGT1_258740	1421.91	1994.6	-0.489	8.9251e-10	6.1234e-09	1226	1552	1131	1815	2760	2117	TGGT1_258740	-
TGGT1_295710	12491.67	17180.06	-0.4598	8.922e-10	6.1234e-09	10853	13871	9677	15472	23859	18340	TGGT1_295710	-
TGGT1_268320	2165.61	1553.39	0.4784	9.015e-10	6.1799e-09	1901	2334	1712	1419	2110	1675	TGGT1_268320	-
TGGT1_299270	741.84	1096.52	-0.5669	9.0645e-10	6.2087e-09	648	742	633	982	1466	1223	TGGT1_299270	-
TGGT1_366480	663.6	979.79	-0.5637	9.2427e-10	6.3256e-09	552	676	584	1010	1256	992	TGGT1_366480	-
TGGT1_218420	2015.23	1466.45	0.4597	9.3691e-10	6.4068e-09	1676	2209	1656	1476	1811	1580	TGGT1_218420	-
TGGT1_214390	285.38	157.89	0.8637	9.4314e-10	6.4441e-09	214	349	230	164	181	176	TGGT1_214390	-
TGGT1_216370	559.59	847.47	-0.6011	9.8114e-10	6.6983e-09	519	561	447	792	1072	959	TGGT1_216370	-
TGGT1_227420	464.44	292.97	0.6631	9.9003e-10	6.7534e-09	386	501	388	265	383	331	TGGT1_227420	-
TGGT1_240630	1390.68	1979.94	-0.5098	1.0118e-09	6.8966e-09	1158	1460	1190	2091	2527	1959	TGGT1_240630	-
TGGT1_261500	510.07	755.02	-0.5653	1.0142e-09	6.907e-09	415	554	432	735	948	828	TGGT1_261500	-
TGGT1_277490	2491.07	1740.7	0.5182	1.0504e-09	7.1474e-09	2172	2838	1868	1663	2125	1993	TGGT1_277490	-
TGGT1_257500	501.83	774	-0.6261	1.062e-09	7.2205e-09	448	552	381	671	1055	871	TGGT1_257500	-
TGGT1_321530	6123.36	4659.25	0.3944	1.0675e-09	7.2522e-09	5166	6805	4890	4549	6079	4908	TGGT1_321530	-
TGGT1_240410	236.23	122.33	0.9582	1.0757e-09	7.3019e-09	184	311	167	122	156	129	TGGT1_240410	-
TGGT1_270520	3201.2	2294.08	0.4811	1.1227e-09	7.6147e-09	2771	3430	2584	2432	2919	2267	TGGT1_270520	-
TGGT1_263750	849.21	1218.6	-0.5217	1.1253e-09	7.6264e-09	709	939	689	1098	1667	1321	TGGT1_263750	-
TGGT1_247690	1368.72	1913.81	-0.4832	1.1446e-09	7.7508e-09	1175	1532	1065	1762	2500	2130	TGGT1_247690	-
TGGT1_247540	482.72	301.46	0.6821	1.227e-09	8.3021e-09	391	582	367	296	404	307	TGGT1_247540	-
TGGT1_295990	1333.16	948.11	0.4922	1.2823e-09	8.6689e-09	1136	1489	1048	891	1228	1044	TGGT1_295990	-
TGGT1_320030	538.71	800.91	-0.573	1.2982e-09	8.7692e-09	493	565	418	798	1039	831	TGGT1_320030	-
TGGT1_300220	1923.66	2650.58	-0.4619	1.3008e-09	8.7799e-09	1590	2178	1538	2447	3418	2979	TGGT1_300220	-
TGGT1_215740	544.81	342.82	0.6705	1.3578e-09	9.1569e-09	475	640	394	317	443	384	TGGT1_215740	-
TGGT1_294812	424.73	266.07	0.6725	1.3603e-09	9.1668e-09	356	462	349	256	366	269	TGGT1_294812	-
TGGT1_203910	1954.73	2739.95	-0.4877	1.364e-09	9.184e-09	1672	2152	1554	2420	3772	3004	TGGT1_203910	-
TGGT1_318150	1247.62	868.31	0.5205	1.3856e-09	9.3222e-09	1041	1333	1048	783	1213	920	TGGT1_318150	-
TGGT1_294670	4999.17	6610.96	-0.4033	1.3945e-09	9.3742e-09	4117	5339	4254	6575	8633	6826	TGGT1_294670	-
TGGT1_277500	1017.06	1418.2	-0.481	1.4134e-09	9.4939e-09	847	1068	870	1347	1859	1528	TGGT1_277500	-
TGGT1_263240	419.35	691.07	-0.719	1.5097e-09	1.0132e-08	343	452	356	804	840	637	TGGT1_263240	-
TGGT1_210345	359.86	592.08	-0.7159	1.5161e-09	1.0167e-08	313	428	257	503	782	698	TGGT1_210345	-
TGGT1_270960	1349.89	961.95	0.4875	1.5303e-09	1.0254e-08	1163	1396	1133	914	1250	1045	TGGT1_270960	-
TGGT1_202220	1000.59	1502.9	-0.5897	1.5416e-09	1.0322e-08	941	988	798	1335	2127	1592	TGGT1_202220	-
TGGT1_308810B	864.95	1249.64	-0.531	1.5519e-09	1.0382e-08	721	943	713	1125	1599	1446	TGGT1_308810B	-
TGGT1_315170	805.94	547.89	0.5593	1.5676e-09	1.0479e-08	647	902	671	566	682	570	TGGT1_315170	-
TGGT1_215170	618.99	916.86	-0.5673	1.5763e-09	1.0528e-08	573	661	465	900	1214	946	TGGT1_215170	-
TGGT1_233520	2013.44	1460.2	0.464	1.6053e-09	1.0714e-08	1716	2264	1571	1374	1879	1616	TGGT1_233520	-
TGGT1_225430	257.39	142.88	0.8585	1.622e-09	1.0816e-08	212	308	194	147	166	159	TGGT1_225430	-
TGGT1_204370	643.19	976.8	-0.6024	1.6363e-09	1.0903e-08	482	708	578	1019	1280	953	TGGT1_204370	-
TGGT1_295590	836.46	573.74	0.5438	1.6993e-09	1.1314e-08	702	929	672	528	748	640	TGGT1_295590	-
TGGT1_227580	948.23	651.33	0.5428	1.7346e-09	1.153e-08	831	1006	763	637	791	733	TGGT1_227580	-
TGGT1_256970	2605.1	3453.29	-0.4064	1.7334e-09	1.153e-08	2138	2867	2160	3360	4457	3690	TGGT1_256970	-
TGGT1_230990	286.25	465.45	-0.7068	1.7424e-09	1.1573e-08	251	296	236	407	676	486	TGGT1_230990	-
TGGT1_229500	473.52	718.36	-0.6018	1.7446e-09	1.1578e-08	366	534	405	660	1002	749	TGGT1_229500	-
TGGT1_320130	294.97	170.99	0.7942	1.7647e-09	1.1702e-08	242	348	227	176	205	185	TGGT1_320130	-
TGGT1_226830	4207.26	5572.11	-0.4056	1.7907e-09	1.1865e-08	3520	4585	3457	5174	7507	5967	TGGT1_226830	-
TGGT1_286160B	949.36	1388.95	-0.5477	1.8355e-09	1.2152e-08	814	1090	719	1257	1765	1610	TGGT1_286160B	-
TGGT1_217640	764.95	510.24	0.5839	1.9191e-09	1.2696e-08	622	802	670	531	664	503	TGGT1_217640	-
TGGT1_215690	652.38	429.15	0.6079	1.9342e-09	1.2785e-08	554	715	525	441	500	477	TGGT1_215690	-
TGGT1_295070	1167.58	814.11	0.5199	1.9443e-09	1.2843e-08	981	1302	933	731	1070	921	TGGT1_295070	-
TGGT1_290650	550.11	834.13	-0.6028	1.9722e-09	1.3016e-08	453	593	464	712	1160	932	TGGT1_290650	-
TGGT1_216070	443.67	671.8	-0.5993	1.9766e-09	1.3025e-08	355	484	380	606	878	761	TGGT1_216070	-
TGGT1_250760	815.59	529.35	0.6187	1.9755e-09	1.3025e-08	700	841	689	452	772	562	TGGT1_250760	-
TGGT1_253370	1787.53	2482.15	-0.4743	2.0679e-09	1.3616e-08	1564	1928	1417	2227	3354	2735	TGGT1_253370	-
TGGT1_254580	410.82	258.6	0.6681	2.1167e-09	1.3926e-08	341	444	343	246	327	288	TGGT1_254580	-
TGGT1_202580	1223.95	872.32	0.4893	2.1632e-09	1.4221e-08	1066	1344	957	852	1118	935	TGGT1_202580	-
TGGT1_203780	1422.16	1952.29	-0.4571	2.1689e-09	1.4246e-08	1253	1547	1109	1857	2545	2112	TGGT1_203780	-
TGGT1_259940	2176	1555.09	0.4858	2.1763e-09	1.4284e-08	1921	2448	1632	1545	1942	1680	TGGT1_259940	-
TGGT1_219540	4805.85	3545.26	0.439	2.1918e-09	1.4374e-08	4215	5374	3656	3344	4678	3820	TGGT1_219540	-
TGGT1_226390	932.98	631.17	0.5617	2.1937e-09	1.4375e-08	800	1007	755	547	856	714	TGGT1_226390	-
TGGT1_271960	2597.87	1933.3	0.4264	2.2528e-09	1.4751e-08	2149	2914	2096	1869	2576	2013	TGGT1_271960	-
TGGT1_215520	476.46	710.46	-0.5801	2.2825e-09	1.4934e-08	411	484	406	653	950	774	TGGT1_215520	-
TGGT1_268650	808.49	1140.16	-0.4964	2.3375e-09	1.5282e-08	670	862	685	1091	1450	1256	TGGT1_268650	-
TGGT1_271110	1421.19	997.1	0.511	2.3466e-09	1.533e-08	1263	1572	1078	916	1322	1096	TGGT1_271110	-
TGGT1_260370	233.64	386.87	-0.7234	2.3742e-09	1.5497e-08	180	264	200	410	472	399	TGGT1_260370	-
TGGT1_312630	10608.53	15093.31	-0.5089	2.3908e-09	1.5594e-08	9407	11440	8289	13015	21739	16108	TGGT1_312630	-
TGGT1_299130	1044.71	700.6	0.5753	2.4179e-09	1.5758e-08	948	1152	776	622	953	774	TGGT1_299130	-
TGGT1_276170	14676.19	10719.22	0.4533	2.4684e-09	1.6075e-08	12999	16461	11003	9867	14180	11787	TGGT1_276170	-
TGGT1_209730	667.53	967.44	-0.5385	2.499e-09	1.6261e-08	578	683	563	912	1334	996	TGGT1_209730	-
TGGT1_305140	3307.98	4435.92	-0.4234	2.5141e-09	1.6346e-08	2782	3662	2661	4056	5974	4821	TGGT1_305140	-
TGGT1_255420	796.85	1155.82	-0.5367	2.5162e-09	1.6348e-08	620	849	715	1179	1468	1195	TGGT1_255420	-
TGGT1_265840	1519.91	2074.38	-0.4497	2.5939e-09	1.6839e-08	1320	1583	1257	1956	2688	2276	TGGT1_265840	-
TGGT1_216240	356.07	554.66	-0.6381	2.5981e-09	1.6853e-08	302	410	272	495	741	621	TGGT1_216240	-
TGGT1_298820	215.31	116.11	0.8993	2.6239e-09	1.7008e-08	173	261	164	118	142	125	TGGT1_298820	-
TGGT1_267760	336.4	521.27	-0.6351	2.6326e-09	1.7037e-08	307	346	267	484	694	565	TGGT1_267760	-
TGGT1_318620	1473.39	1040.37	0.5015	2.6317e-09	1.7037e-08	1280	1650	1131	949	1416	1121	TGGT1_318620	-
TGGT1_213800	421	626.27	-0.5738	2.6685e-09	1.7256e-08	361	450	344	615	823	651	TGGT1_213800	-
TGGT1_227270	1472.99	1066.63	0.4667	2.7442e-09	1.7732e-08	1226	1655	1179	1067	1385	1101	TGGT1_227270	-
TGGT1_314362	81.02	164.3	-1.024	2.7596e-09	1.7818e-08	74	81	66	156	202	188	TGGT1_314362	-
TGGT1_293550	1645.23	2230.65	-0.44	2.7786e-09	1.7927e-08	1380	1767	1368	2102	3036	2330	TGGT1_293550	-
TGGT1_268790	2556.19	3595.62	-0.4926	2.8987e-09	1.8686e-08	2017	2668	2308	3701	4666	3600	TGGT1_268790	-
TGGT1_216970	1418.16	1976.76	-0.4789	2.9211e-09	1.8817e-08	1105	1544	1246	1994	2522	2059	TGGT1_216970	-
TGGT1_202200	4584.99	6037.47	-0.3972	3.0417e-09	1.9578e-08	3753	4886	3932	5936	7895	6300	TGGT1_202200	-
TGGT1_232260	203.93	335.96	-0.7224	3.1464e-09	2.0237e-08	174	212	172	321	428	370	TGGT1_232260	-
TGGT1_272500	747.75	501.08	0.5772	3.1579e-09	2.0295e-08	622	836	602	443	653	579	TGGT1_272500	-
TGGT1_236160	2013.8	1467.8	0.4568	3.2025e-09	2.0565e-08	1772	2141	1610	1487	1826	1560	TGGT1_236160	-
TGGT1_218920	747.79	1083.84	-0.5352	3.2049e-09	2.0565e-08	620	791	638	1148	1356	1091	TGGT1_218920	-
TGGT1_244160	211.92	350.53	-0.7245	3.2506e-09	2.0842e-08	162	239	183	328	451	390	TGGT1_244160	-
TGGT1_265520	3156.39	2389.46	0.4019	3.2537e-09	2.0846e-08	2654	3483	2548	2349	3090	2522	TGGT1_265520	-
TGGT1_207440	30637.02	44084.38	-0.525	3.2848e-09	2.1027e-08	24304	32058	27475	48046	56018	42192	TGGT1_207440	-
TGGT1_320630	2853.05	2140.48	0.4142	3.287e-09	2.1027e-08	2357	3053	2416	2094	2815	2232	TGGT1_320630	-
TGGT1_239780	751.47	1068.59	-0.5071	3.3819e-09	2.1618e-08	621	811	631	1079	1313	1153	TGGT1_239780	-
TGGT1_242845	510.71	800.6	-0.6495	3.3924e-09	2.1668e-08	375	531	490	837	1015	807	TGGT1_242845	-
TGGT1_217350	489.92	316.09	0.6357	3.406e-09	2.1739e-08	428	543	378	323	387	338	TGGT1_217350	-
TGGT1_271250	195.18	328.83	-0.7551	3.4171e-09	2.1793e-08	152	200	181	321	410	362	TGGT1_271250	-
TGGT1_222370	429.92	270.83	0.6644	3.4597e-09	2.2047e-08	358	479	347	257	382	270	TGGT1_222370	-
TGGT1_226690	427.96	644.83	-0.5882	3.4834e-09	2.2181e-08	355	499	330	610	825	714	TGGT1_226690	-
TGGT1_293780	489.97	791.51	-0.6935	3.4972e-09	2.2252e-08	377	478	477	864	952	800	TGGT1_293780	-
TGGT1_229360	1515.56	2148.94	-0.5046	3.5224e-09	2.2396e-08	1308	1534	1295	2258	2784	2105	TGGT1_229360	-
TGGT1_299240	379.03	231.21	0.7171	3.5615e-09	2.2627e-08	343	404	293	246	274	244	TGGT1_299240	-
TGGT1_280522	4496.89	3243.37	0.4716	3.5646e-09	2.2629e-08	3998	5111	3306	3096	4328	3415	TGGT1_280522	-
TGGT1_411640	953.08	662.5	0.5276	3.5984e-09	2.2827e-08	788	1100	746	661	822	717	TGGT1_411640	-
TGGT1_233230	2026.1	2693.51	-0.4112	3.6339e-09	2.3034e-08	1698	2155	1702	2625	3499	2855	TGGT1_233230	-
TGGT1_282210	321.29	495.12	-0.6234	3.7009e-09	2.3441e-08	284	353	247	478	649	525	TGGT1_282210	-
TGGT1_311740	186.51	315.74	-0.7596	3.721e-09	2.355e-08	167	200	145	327	417	308	TGGT1_311740	-
TGGT1_216500	613.24	904.22	-0.5612	3.753e-09	2.3735e-08	558	659	467	818	1201	1006	TGGT1_216500	-
TGGT1_258980	517.82	337.27	0.6223	3.7834e-09	2.3909e-08	436	568	420	353	405	358	TGGT1_258980	-
TGGT1_284645	271.06	157.5	0.7834	3.7895e-09	2.3929e-08	235	295	215	145	200	180	TGGT1_284645	-
TGGT1_294440	958.45	667.3	0.5205	3.8435e-09	2.4252e-08	846	1004	775	616	885	730	TGGT1_294440	-
TGGT1_297060	5832.46	8278.48	-0.5053	3.8664e-09	2.4378e-08	4587	6130	5249	8811	10614	8077	TGGT1_297060	-
TGGT1_287500	666.96	953.35	-0.5171	3.9169e-09	2.4678e-08	588	696	542	933	1273	978	TGGT1_287500	-
TGGT1_318700	940.95	654.02	0.524	4.0386e-09	2.5425e-08	847	996	737	623	852	707	TGGT1_318700	-
TGGT1_229700	136.22	64.26	1.0865	4.0622e-09	2.5554e-08	124	142	107	67	79	67	TGGT1_229700	-
TGGT1_211610	2237.53	1649.31	0.4405	4.0842e-09	2.5674e-08	1931	2486	1745	1575	2109	1811	TGGT1_211610	-
TGGT1_267580	6425.99	4591.16	0.4848	4.1477e-09	2.6053e-08	5553	7307	4878	4048	6420	4960	TGGT1_267580	-
TGGT1_223020	1237.1	890.46	0.4742	4.1965e-09	2.6339e-08	1005	1336	1055	865	1153	950	TGGT1_223020	-
TGGT1_285250	10886.47	8067.2	0.4326	4.2849e-09	2.6874e-08	9031	12596	8468	7591	10168	9102	TGGT1_285250	-
TGGT1_408980	465.79	688.21	-0.5616	4.3263e-09	2.7114e-08	394	507	379	693	844	746	TGGT1_408980	-
TGGT1_243298	395.95	608.38	-0.6158	4.4567e-09	2.791e-08	330	476	293	569	805	659	TGGT1_243298	-
TGGT1_268760	3329.08	4629.02	-0.4759	4.4721e-09	2.7985e-08	2647	3467	2992	4780	5969	4649	TGGT1_268760	-
TGGT1_260230	859.57	586.67	0.5513	4.4893e-09	2.8072e-08	758	969	644	544	777	640	TGGT1_260230	-
TGGT1_245570	299.26	476.88	-0.6747	4.4964e-09	2.8095e-08	276	318	227	419	647	533	TGGT1_245570	-
TGGT1_288250	233.66	378.33	-0.6969	4.531e-09	2.829e-08	198	258	187	340	525	405	TGGT1_288250	-
TGGT1_318570	823.64	549.53	0.5847	4.5636e-09	2.8472e-08	762	897	606	561	711	557	TGGT1_318570	-
TGGT1_248290	980.18	1433.96	-0.5502	4.5821e-09	2.8566e-08	899	1050	742	1261	2000	1557	TGGT1_248290	-
TGGT1_264940	1050.33	1521.78	-0.536	4.6865e-09	2.9195e-08	971	1122	790	1368	2099	1639	TGGT1_264940	-
TGGT1_248720	1141.76	1620.51	-0.5053	4.7509e-09	2.9574e-08	970	1289	890	1432	2221	1784	TGGT1_248720	-
TGGT1_233245	677.33	446.23	0.6036	4.8028e-09	2.9875e-08	590	767	512	407	557	522	TGGT1_233245	-
TGGT1_212960B	1121.9	801.74	0.4844	4.8163e-09	2.9937e-08	916	1204	958	770	1032	870	TGGT1_212960B	-
TGGT1_239130	422.99	651.94	-0.6271	4.8226e-09	2.9953e-08	406	434	317	603	889	692	TGGT1_239130	-
TGGT1_225490	4782.21	3548.84	0.4302	4.899e-09	3.0405e-08	4143	5357	3681	3280	4780	3818	TGGT1_225490	-
TGGT1_203540	6625.79	4944.46	0.4221	5.1311e-09	3.1822e-08	5692	7360	5194	4490	6629	5432	TGGT1_203540	-
TGGT1_236830	611.86	395.91	0.6298	5.5398e-09	3.4331e-08	572	647	459	416	487	409	TGGT1_236830	-
TGGT1_208790	449.23	666.96	-0.5676	5.555e-09	3.4374e-08	386	515	340	649	864	710	TGGT1_208790	-
TGGT1_288630	6062.24	8643.44	-0.5117	5.5516e-09	3.4374e-08	4887	6401	5317	9496	10804	8336	TGGT1_288630	-
TGGT1_311470	10704.2	14032.34	-0.3907	5.6545e-09	3.4964e-08	9135	11537	8717	12863	18992	15138	TGGT1_311470	-
TGGT1_260620	1250.79	901.29	0.4727	5.7326e-09	3.542e-08	1075	1351	1009	903	1186	916	TGGT1_260620	-
TGGT1_234390	1067.79	752.05	0.5082	5.8201e-09	3.5935e-08	889	1191	861	753	905	834	TGGT1_234390	-
TGGT1_310730	321.11	498.15	-0.6356	5.8324e-09	3.5984e-08	258	341	281	451	648	565	TGGT1_310730	-
TGGT1_258070	1512.19	2051.01	-0.441	5.8611e-09	3.6134e-08	1272	1559	1303	1981	2698	2166	TGGT1_258070	-
TGGT1_410920	1242.85	801.26	0.6352	5.9192e-09	3.6465e-08	1000	1348	1065	935	977	733	TGGT1_410920	-
TGGT1_306460	723.97	475.74	0.6049	6.0079e-09	3.6984e-08	636	788	566	410	613	567	TGGT1_306460	-
TGGT1_313445	187.21	315.67	-0.7472	6.2824e-09	3.8646e-08	151	223	145	304	390	355	TGGT1_313445	-
TGGT1_362090	320.43	494.02	-0.6208	6.2991e-09	3.872e-08	271	371	244	490	636	519	TGGT1_362090	-
TGGT1_237880	5016	3525.2	0.5089	6.3183e-09	3.8809e-08	3914	5287	4533	3739	4551	3428	TGGT1_237880	-
TGGT1_229990	1405.99	1894.94	-0.4299	6.331e-09	3.8858e-08	1201	1551	1117	1863	2432	2015	TGGT1_229990	-
TGGT1_202390	751.42	1058.57	-0.4959	6.3632e-09	3.9027e-08	653	780	623	1005	1357	1166	TGGT1_202390	-
TGGT1_315620	293.67	452.89	-0.6251	6.3981e-09	3.9212e-08	255	319	233	439	594	478	TGGT1_315620	-
TGGT1_254910	179.09	313.86	-0.8214	6.4184e-09	3.9308e-08	169	156	158	292	443	319	TGGT1_254910	-
TGGT1_206320	187.49	310.9	-0.7329	6.4316e-09	3.936e-08	159	195	159	288	405	345	TGGT1_206320	-
TGGT1_246950	395.65	589.56	-0.5736	6.4971e-09	3.9732e-08	333	442	315	590	761	612	TGGT1_246950	-
TGGT1_310220	706.92	1024.07	-0.5343	6.5879e-09	4.0257e-08	595	808	549	912	1397	1125	TGGT1_310220	-
TGGT1_285780	292.94	493.73	-0.754	6.6968e-09	4.0893e-08	271	333	205	401	716	550	TGGT1_285780	-
TGGT1_285810	597.32	397.17	0.5893	6.7299e-09	4.1065e-08	496	686	468	360	524	444	TGGT1_285810	-
TGGT1_257330	689.16	986.5	-0.52	6.7592e-09	4.1213e-08	577	727	584	901	1368	1041	TGGT1_257330	-
TGGT1_236670B	64.28	19.31	1.7382	6.7945e-09	4.1398e-08	52	88	41	16	27	22	TGGT1_236670B	-
TGGT1_204350	418.23	620.47	-0.5708	6.8314e-09	4.1593e-08	363	445	339	572	820	682	TGGT1_204350	-
TGGT1_217665	181.96	83.81	1.1215	6.8589e-09	4.173e-08	113	214	176	96	114	69	TGGT1_217665	-
TGGT1_227390	388.36	597.63	-0.6249	6.9103e-09	4.1981e-08	357	411	297	545	849	615	TGGT1_227390	-
TGGT1_283850	5360.63	6943.64	-0.3734	6.9091e-09	4.1981e-08	4427	5739	4539	6802	8966	7366	TGGT1_283850	-
TGGT1_239090	479.01	296.32	0.6957	7.0026e-09	4.2511e-08	346	546	429	316	378	290	TGGT1_239090	-
TGGT1_250730	2242.74	1673.24	0.4221	7.1338e-09	4.3276e-08	1830	2431	1898	1608	2234	1749	TGGT1_250730	-
TGGT1_268380	4311.24	3128.12	0.4629	7.1478e-09	4.3329e-08	3609	5009	3306	2808	4210	3459	TGGT1_268380	-
TGGT1_306330	829.35	1157.93	-0.4826	7.1608e-09	4.3376e-08	704	886	685	1132	1566	1173	TGGT1_306330	-
TGGT1_273430	170.98	88	0.9593	7.1669e-09	4.3381e-08	154	194	124	84	117	93	TGGT1_273430	-
TGGT1_268960	1456.7	1063.33	0.4538	7.2229e-09	4.3689e-08	1276	1561	1161	1043	1392	1111	TGGT1_268960	-
TGGT1_236800	313.13	495.65	-0.6617	7.2455e-09	4.3766e-08	236	362	267	483	697	482	TGGT1_236800	-
TGGT1_267670	61.41	132.76	-1.109	7.2461e-09	4.3766e-08	51	72	47	116	179	150	TGGT1_267670	-
TGGT1_263650	1244.98	895.98	0.4757	7.2858e-09	4.3973e-08	1070	1369	986	914	1142	923	TGGT1_263650	-
TGGT1_292190	945.36	635.04	0.5776	7.3252e-09	4.4179e-08	746	1055	802	678	724	691	TGGT1_292190	-
TGGT1_267020	810.48	564.65	0.5209	7.3616e-09	4.4367e-08	702	888	639	546	757	584	TGGT1_267020	-
TGGT1_262710	4965.03	7410.64	-0.5779	7.608e-09	4.5818e-08	3881	5023	4639	8205	9308	7041	TGGT1_262710	-
TGGT1_280380	20343.71	14644.48	0.4742	7.7013e-09	4.6347e-08	16147	21161	18331	15435	18619	14582	TGGT1_280380	-
TGGT1_265780	287.62	451.24	-0.6511	8.3453e-09	5.0186e-08	260	314	217	414	621	478	TGGT1_265780	-
TGGT1_287260	298.76	464.34	-0.6388	8.4546e-09	5.0807e-08	242	314	262	423	605	523	TGGT1_287260	-
TGGT1_202080	955.48	671.05	0.5093	8.4733e-09	5.0882e-08	846	1046	736	637	896	710	TGGT1_202080	-
TGGT1_311150	766.06	522.87	0.5497	8.5393e-09	5.1242e-08	700	808	592	495	688	563	TGGT1_311150	-
TGGT1_270150	1390.66	971.4	0.5189	8.6123e-09	5.1643e-08	1232	1596	1015	925	1233	1077	TGGT1_270150	-
TGGT1_249200	1036.16	712.67	0.539	8.7154e-09	5.2224e-08	836	1069	927	735	937	702	TGGT1_249200	-
TGGT1_410890	102.57	38.96	1.4205	8.7681e-09	5.2502e-08	91	124	70	41	31	54	TGGT1_410890	-
TGGT1_409420	251.26	141.43	0.8251	8.7887e-09	5.2587e-08	229	266	194	119	188	167	TGGT1_409420	-
TGGT1_286180	241.23	400.31	-0.7372	8.8545e-09	5.2943e-08	190	248	221	342	586	423	TGGT1_286180	-
TGGT1_291350	913.38	583.5	0.6485	8.9202e-09	5.3297e-08	885	1000	629	591	692	648	TGGT1_291350	-
TGGT1_209520	1331.85	954.06	0.482	8.9845e-09	5.3643e-08	1077	1524	1076	881	1234	1069	TGGT1_209520	-
TGGT1_253770	109.09	206	-0.9147	9.0499e-09	5.3995e-08	79	129	94	177	279	235	TGGT1_253770	-
TGGT1_254640	420.82	257.11	0.7157	9.2177e-09	5.4944e-08	338	454	363	296	302	249	TGGT1_254640	-
TGGT1_277790	726.69	1050.68	-0.5331	9.2223e-09	5.4944e-08	615	783	597	917	1395	1206	TGGT1_277790	-
TGGT1_230880	421.46	629.27	-0.5797	9.3509e-09	5.5671e-08	387	447	322	591	835	677	TGGT1_230880	-
TGGT1_246340	3131.45	4097.07	-0.388	9.3703e-09	5.5746e-08	2599	3400	2603	3846	5434	4412	TGGT1_246340	-
TGGT1_312110	1390.29	1019.77	0.4474	9.9463e-09	5.9131e-08	1158	1517	1146	1018	1329	1051	TGGT1_312110	-
TGGT1_238950	2295.96	1607.88	0.5123	1.0176e-08	6.0453e-08	2020	2462	1820	1395	2335	1691	TGGT1_238950	-
TGGT1_280410	1302.26	926.9	0.4897	1.0323e-08	6.124e-08	1139	1440	1006	841	1255	1009	TGGT1_280410	-
TGGT1_260790	556.52	370.79	0.5879	1.0323e-08	6.124e-08	441	644	453	351	476	409	TGGT1_260790	-
TGGT1_306510	869.74	603.09	0.5269	1.0564e-08	6.2625e-08	763	948	680	544	808	667	TGGT1_306510	-
TGGT1_268178	3532.95	2561.47	0.4648	1.0945e-08	6.4837e-08	2943	4137	2699	2434	3165	2916	TGGT1_268178	-
TGGT1_288940	1502.1	2068.2	-0.4607	1.1093e-08	6.5668e-08	1288	1724	1138	1923	2779	2218	TGGT1_288940	-
TGGT1_320610	285.18	438.17	-0.6195	1.113e-08	6.5842e-08	238	312	234	428	577	457	TGGT1_320610	-
TGGT1_238010	21076.94	32139.95	-0.6088	1.1249e-08	6.6497e-08	16610	20421	20242	36054	39427	30794	TGGT1_238010	-
TGGT1_321580	154.43	282.69	-0.8764	1.1266e-08	6.6547e-08	111	148	160	307	343	285	TGGT1_321580	-
TGGT1_280070A	63.49	19.43	1.701	1.1283e-08	6.6603e-08	44	64	65	16	25	24	TGGT1_280070A	-
TGGT1_211260	1959.09	2604.57	-0.4114	1.1413e-08	6.7324e-08	1716	2047	1601	2537	3347	2792	TGGT1_211260	-
TGGT1_263810	454.98	734.16	-0.6909	1.1425e-08	6.7342e-08	366	451	422	845	870	705	TGGT1_263810	-
TGGT1_264980	276.17	435.22	-0.6584	1.1433e-08	6.7342e-08	223	306	231	390	620	454	TGGT1_264980	-
TGGT1_300360	154.57	274.31	-0.8336	1.1582e-08	6.8173e-08	118	150	152	287	364	263	TGGT1_300360	-
TGGT1_274170	285.48	171.83	0.73	1.162e-08	6.83e-08	238	309	237	161	232	182	TGGT1_274170	-
TGGT1_261300	260.61	153.32	0.7672	1.1612e-08	6.83e-08	231	278	206	152	189	168	TGGT1_261300	-
TGGT1_269050	3110.45	2219.24	0.4876	1.2132e-08	7.1261e-08	2611	3312	2606	2431	2757	2162	TGGT1_269050	-
TGGT1_264875	299.42	176.47	0.7642	1.2342e-08	7.2444e-08	255	351	223	153	229	208	TGGT1_264875	-
TGGT1_257060	504.65	737.59	-0.5479	1.2377e-08	7.26e-08	414	531	437	765	939	747	TGGT1_257060	-
TGGT1_248520	268.27	421.45	-0.6496	1.2887e-08	7.5533e-08	219	296	223	443	537	420	TGGT1_248520	-
TGGT1_267450	1748.69	1277.33	0.4538	1.2927e-08	7.5719e-08	1514	1980	1331	1249	1683	1330	TGGT1_267450	-
TGGT1_279550	919.04	617.19	0.5788	1.3482e-08	7.8913e-08	757	1045	734	677	701	654	TGGT1_279550	-
TGGT1_313380	4402.46	5959.94	-0.4368	1.3756e-08	8.0461e-08	3619	4696	3757	6328	7362	6060	TGGT1_313380	-
TGGT1_230820	2471.22	1855.32	0.4126	1.3839e-08	8.0889e-08	2084	2646	2050	1724	2505	1981	TGGT1_230820	-
TGGT1_202820	482.57	311.29	0.6336	1.3872e-08	8.1027e-08	448	517	360	316	396	323	TGGT1_202820	-
TGGT1_230118	268.34	156.49	0.7856	1.4008e-08	8.1762e-08	213	304	223	160	176	180	TGGT1_230118	-
TGGT1_360620	264.86	444.62	-0.7493	1.4139e-08	8.247e-08	207	258	255	500	534	434	TGGT1_360620	-
TGGT1_258150	392.94	580.62	-0.5633	1.4382e-08	8.3828e-08	326	421	331	565	729	637	TGGT1_258150	-
TGGT1_301300	306.42	468.55	-0.611	1.4402e-08	8.3886e-08	263	333	246	479	582	494	TGGT1_301300	-
TGGT1_242860	152.54	258.66	-0.7623	1.4448e-08	8.4095e-08	132	165	122	250	339	274	TGGT1_242860	-
TGGT1_257350	6940.31	5345.69	0.3766	1.4926e-08	8.6815e-08	5932	7728	5456	5106	7109	5645	TGGT1_257350	-
TGGT1_248940	2151.57	2954.25	-0.4576	1.5122e-08	8.7892e-08	1675	2276	1942	2924	3717	3181	TGGT1_248940	-
TGGT1_256650	591.03	396.02	0.5802	1.518e-08	8.8171e-08	465	699	473	376	514	431	TGGT1_256650	-
TGGT1_234670	53.76	118.5	-1.1397	1.5325e-08	8.8951e-08	41	60	47	119	161	116	TGGT1_234670	-
TGGT1_273990	221.27	351.93	-0.6717	1.5383e-08	8.9226e-08	183	237	187	335	474	368	TGGT1_273990	-
TGGT1_265410	1302.43	946.46	0.4613	1.5749e-08	9.128e-08	1107	1478	1009	909	1244	1006	TGGT1_265410	-
TGGT1_208842	3413.81	2561.27	0.4152	1.5778e-08	9.139e-08	2839	3944	2653	2446	3317	2778	TGGT1_208842	-
TGGT1_259190	351.48	528.13	-0.5891	1.5831e-08	9.1629e-08	317	369	277	499	686	577	TGGT1_259190	-
TGGT1_217770	4579.75	3309.35	0.468	1.5908e-08	9.2012e-08	4081	4924	3570	2910	4664	3554	TGGT1_217770	-
TGGT1_246000	434.69	279.69	0.6411	1.6202e-08	9.365e-08	369	479	348	299	331	294	TGGT1_246000	-
TGGT1_220110	1454.07	1052.24	0.4651	1.6326e-08	9.4297e-08	1261	1544	1182	949	1417	1158	TGGT1_220110	-
TGGT1_208420	2062.2	1510.26	0.4495	1.686e-08	9.7317e-08	1764	2345	1583	1389	2015	1648	TGGT1_208420	-
TGGT1_269700	7576.06	5873.93	0.3669	1.6875e-08	9.7335e-08	6282	8303	6245	5572	7924	6153	TGGT1_269700	-
TGGT1_240600	4510.5	5806.29	-0.3646	1.7647e-08	1.0172e-07	3755	4818	3798	5597	7606	6170	TGGT1_240600	-
TGGT1_256810	500.4	323.37	0.6362	1.7777e-08	1.024e-07	405	599	384	326	382	362	TGGT1_256810	-
TGGT1_305030	192.69	318.14	-0.7295	1.7815e-08	1.0254e-07	177	190	158	286	420	358	TGGT1_305030	-
TGGT1_268580	628.22	900.09	-0.5213	1.785e-08	1.0268e-07	506	644	566	854	1182	969	TGGT1_268580	-
TGGT1_226460	304.12	185.6	0.708	1.847e-08	1.0611e-07	257	320	256	169	253	200	TGGT1_226460	-
TGGT1_214610	538.82	786.9	-0.5455	1.8472e-08	1.0611e-07	470	615	403	718	1062	855	TGGT1_214610	-
TGGT1_246490	1703.35	1274.14	0.4184	1.8591e-08	1.0672e-07	1447	1842	1389	1223	1687	1345	TGGT1_246490	-
TGGT1_280700	2867.85	3960.6	-0.4664	1.8882e-08	1.0831e-07	2500	3103	2275	3511	5690	4134	TGGT1_280700	-
TGGT1_225690	1138.11	1567.07	-0.4618	1.9003e-08	1.0893e-07	952	1254	925	1406	2089	1750	TGGT1_225690	-
TGGT1_270380	31375.23	47929.17	-0.6113	1.9385e-08	1.1104e-07	23872	31071	30459	53782	59450	45370	TGGT1_270380	-
TGGT1_202890	1750.16	2389.61	-0.4501	1.943e-08	1.1123e-07	1432	1814	1540	2418	3161	2389	TGGT1_202890	-
TGGT1_290300	1444.94	1939	-0.4252	1.9449e-08	1.1126e-07	1217	1546	1201	1875	2633	1978	TGGT1_290300	-
TGGT1_306300	1203.17	1694.53	-0.4945	1.9606e-08	1.1208e-07	1028	1340	946	1469	2317	1901	TGGT1_306300	-
TGGT1_242840	2908.34	4195.57	-0.5289	1.9912e-08	1.1375e-07	2272	3028	2654	4488	5538	3939	TGGT1_242840	-
TGGT1_250770	23966.19	30510.23	-0.3483	1.9954e-08	1.1391e-07	20155	25930	19733	30102	40479	31247	TGGT1_250770	-
TGGT1_318730	346.91	522.42	-0.5937	2.0305e-08	1.1583e-07	306	367	278	476	719	557	TGGT1_318730	-
TGGT1_315320	3120.3	2324.28	0.4249	2.0429e-08	1.1647e-07	2575	3343	2642	2393	3051	2298	TGGT1_315320	-
TGGT1_223725	312.21	475.77	-0.606	2.0659e-08	1.177e-07	268	356	238	462	639	489	TGGT1_223725	-
TGGT1_239500	730.98	1114.01	-0.6085	2.1114e-08	1.202e-07	541	751	704	1192	1394	1108	TGGT1_239500	-
TGGT1_237220	1045.76	740.83	0.4982	2.1174e-08	1.2046e-07	830	1226	838	698	996	784	TGGT1_237220	-
TGGT1_273860	1600.71	2154.62	-0.428	2.1267e-08	1.2091e-07	1324	1738	1335	2214	2657	2275	TGGT1_273860	-
TGGT1_271840	962.29	690.25	0.4777	2.1638e-08	1.2293e-07	819	1021	798	659	928	721	TGGT1_271840	-
TGGT1_312950	697.95	973.38	-0.4801	2.1685e-08	1.2312e-07	596	743	575	982	1255	1003	TGGT1_312950	-
TGGT1_239890	4115.1	2815.4	0.5478	2.1725e-08	1.2326e-07	3169	4275	3807	3102	3488	2731	TGGT1_239890	-
TGGT1_289340	275.61	437.44	-0.6687	2.1907e-08	1.2421e-07	204	289	261	439	579	441	TGGT1_289340	-
TGGT1_252360	4873.49	6476.5	-0.4106	2.2703e-08	1.2864e-07	4150	5056	4126	6540	8673	6403	TGGT1_252360	-
TGGT1_261440	2893.82	2188.42	0.4036	2.2799e-08	1.2909e-07	2424	3298	2266	2098	2873	2333	TGGT1_261440	-
TGGT1_278470	669.84	456.51	0.5564	2.3033e-08	1.3033e-07	583	745	517	458	546	508	TGGT1_278470	-
TGGT1_249730	366.37	554.27	-0.595	2.3096e-08	1.3059e-07	287	414	309	520	684	639	TGGT1_249730	-
TGGT1_221460	742.73	513.99	0.5344	2.3337e-08	1.3187e-07	636	828	582	526	618	558	TGGT1_221460	-
TGGT1_277010	468.87	299.19	0.6526	2.355e-08	1.3298e-07	394	521	376	291	337	360	TGGT1_277010	-
TGGT1_239680	493.45	323.49	0.6052	2.3689e-08	1.3368e-07	416	525	412	282	445	359	TGGT1_239680	-
TGGT1_203150	715.69	1014.08	-0.5039	2.5043e-08	1.4122e-07	607	780	580	898	1367	1133	TGGT1_203150	-
TGGT1_277230	313.49	169.86	0.884	2.5175e-08	1.4187e-07	241	309	303	203	222	138	TGGT1_277230	-
TGGT1_301290	518.46	747.1	-0.5274	2.5273e-08	1.4232e-07	444	569	413	679	981	837	TGGT1_301290	-
TGGT1_266870	599.09	380.35	0.6541	2.5321e-08	1.425e-07	445	620	572	395	507	366	TGGT1_266870	-
TGGT1_262390	1452.38	1034.66	0.4907	2.5408e-08	1.4289e-07	1290	1656	1065	1010	1306	1126	TGGT1_262390	-
TGGT1_306730	66.9	23.09	1.5402	2.5623e-08	1.44e-07	60	65	57	23	25	28	TGGT1_306730	-
TGGT1_222120	677.5	464.79	0.5439	2.591e-08	1.4552e-07	562	772	536	420	612	522	TGGT1_222120	-
TGGT1_229200	149.55	260.32	-0.8007	2.6004e-08	1.4595e-07	137	166	109	222	356	296	TGGT1_229200	-
TGGT1_226040	150.41	260.68	-0.7913	2.7032e-08	1.5162e-07	111	168	135	276	339	252	TGGT1_226040	-
TGGT1_273520	4209.02	3144.58	0.4213	2.7568e-08	1.5452e-07	3533	4827	3266	3013	3896	3544	TGGT1_273520	-
TGGT1_364130	115.68	209.97	-0.8626	2.8464e-08	1.5943e-07	90	123	104	184	268	249	TGGT1_364130	-
TGGT1_228370	182.67	299.94	-0.712	2.8867e-08	1.6158e-07	155	203	145	312	373	310	TGGT1_228370	-
TGGT1_229490	2064.63	2724.76	-0.4012	2.9e-08	1.6222e-07	1734	2140	1773	2635	3561	2893	TGGT1_229490	-
TGGT1_283760	385.71	579.6	-0.5875	2.9289e-08	1.6372e-07	332	440	293	533	818	596	TGGT1_283760	-
TGGT1_318490	165.5	280.93	-0.7601	2.9741e-08	1.6614e-07	120	191	146	289	370	277	TGGT1_318490	-
TGGT1_270190	278.58	441.88	-0.6714	2.98e-08	1.6636e-07	222	286	253	380	630	478	TGGT1_270190	-
TGGT1_238400	1414.13	1957.22	-0.4696	2.9943e-08	1.6704e-07	1281	1523	1080	1770	2661	2128	TGGT1_238400	-
TGGT1_295370	410.82	599.74	-0.5479	3.053e-08	1.702e-07	350	439	338	571	820	617	TGGT1_295370	-
TGGT1_215050	266.72	416.74	-0.647	3.071e-08	1.7109e-07	241	285	206	376	585	439	TGGT1_215050	-
TGGT1_217670	457.01	302.89	0.5926	3.2524e-08	1.8108e-07	373	483	396	296	390	323	TGGT1_217670	-
TGGT1_280540	778.02	1116.81	-0.5209	3.2615e-08	1.8137e-07	702	859	581	1023	1412	1287	TGGT1_280540	-
TGGT1_249320	1578.32	1106.87	0.5143	3.262e-08	1.8137e-07	1344	1867	1163	1090	1324	1254	TGGT1_249320	-
TGGT1_212955	361.8	225.85	0.6831	3.3893e-08	1.8832e-07	311	372	306	247	264	234	TGGT1_212955	-
TGGT1_202370	1332.47	1772.81	-0.4125	3.3936e-08	1.8844e-07	1127	1407	1117	1749	2293	1864	TGGT1_202370	-
TGGT1_225790	706.64	493.68	0.5171	3.43e-08	1.9033e-07	599	737	598	499	630	513	TGGT1_225790	-
TGGT1_226400	852.55	601.03	0.5025	3.501e-08	1.9414e-07	727	916	697	539	803	670	TGGT1_226400	-
TGGT1_223840	3368.29	2443.24	0.4626	3.5281e-08	1.9551e-07	3019	3650	2587	2148	3352	2699	TGGT1_223840	-
TGGT1_295680	1585.3	1169.34	0.4389	3.555e-08	1.9687e-07	1361	1775	1233	1089	1564	1258	TGGT1_295680	-
TGGT1_249680	1041.22	737.5	0.4996	3.7067e-08	2.0514e-07	878	1161	829	708	884	854	TGGT1_249680	-
TGGT1_264460	902.63	637.05	0.5041	3.7394e-08	2.0681e-07	789	1015	685	605	805	711	TGGT1_264460	-
TGGT1_219100	563.07	803.42	-0.5126	3.7614e-08	2.0789e-07	439	611	496	797	1022	854	TGGT1_219100	-
TGGT1_313040	560.16	798.65	-0.514	3.8161e-08	2.1077e-07	466	601	470	731	1110	839	TGGT1_313040	-
TGGT1_241170	1683.62	1247.72	0.4325	3.8612e-08	2.1312e-07	1468	1875	1295	1192	1645	1329	TGGT1_241170	-
TGGT1_215220	14152.82	10966.76	0.3682	3.8876e-08	2.1444e-07	11634	16081	11335	10842	13665	11931	TGGT1_215220	-
TGGT1_286470	14087.37	11054.99	0.3496	3.9443e-08	2.1742e-07	11590	15152	11918	10788	14666	11453	TGGT1_286470	-
TGGT1_248445	668.31	986.65	-0.5614	3.9724e-08	2.1882e-07	521	705	604	1074	1180	1006	TGGT1_248445	-
TGGT1_204360	427.7	278.99	0.6193	4.1502e-08	2.2832e-07	363	456	354	280	328	315	TGGT1_204360	-
TGGT1_233300	153.23	262.16	-0.7701	4.149e-08	2.2832e-07	127	179	118	237	326	310	TGGT1_233300	-
TGGT1_262380	558.58	792.53	-0.5062	4.1553e-08	2.2845e-07	487	570	469	795	1003	837	TGGT1_262380	-
TGGT1_258610	1105.45	1497.49	-0.438	4.1794e-08	2.2962e-07	916	1206	916	1503	1995	1499	TGGT1_258610	-
TGGT1_214280	651.7	424.02	0.6223	4.3243e-08	2.3742e-07	548	808	459	382	565	472	TGGT1_214280	-
TGGT1_243930	10849.03	8284.18	0.389	4.4222e-08	2.4264e-07	9286	11957	8609	7473	11178	9097	TGGT1_243930	-
TGGT1_312050	1856.69	1380.43	0.4286	4.4364e-08	2.4326e-07	1626	2019	1458	1407	1722	1454	TGGT1_312050	-
TGGT1_261030	291.06	438.86	-0.5921	4.5172e-08	2.4753e-07	251	317	232	431	572	460	TGGT1_261030	-
TGGT1_228690	3136.51	4171.48	-0.4113	4.5207e-08	2.4755e-07	2753	3506	2385	3875	5563	4512	TGGT1_228690	-
TGGT1_271430	1216.43	1640.17	-0.4316	4.6373e-08	2.5377e-07	1070	1309	961	1531	2142	1803	TGGT1_271430	-
TGGT1_248340	3207.46	2405.75	0.4153	4.7043e-08	2.5727e-07	2705	3353	2722	2488	2937	2547	TGGT1_248340	-
TGGT1_227780	3215.3	2370.71	0.4394	4.7369e-08	2.5888e-07	2722	3660	2493	2106	3244	2602	TGGT1_227780	-
TGGT1_247720	435.19	280.21	0.6344	4.7598e-08	2.598e-07	349	480	368	243	359	334	TGGT1_247720	-
TGGT1_290840	1557.78	1094.02	0.5108	4.7587e-08	2.598e-07	1431	1747	1118	1046	1367	1226	TGGT1_290840	-
TGGT1_222930	875.38	1212.76	-0.471	4.8837e-08	2.6638e-07	697	918	781	1206	1534	1293	TGGT1_222930	-
TGGT1_226800	208.85	333.87	-0.6738	4.9635e-08	2.7056e-07	176	244	158	320	453	344	TGGT1_226800	-
TGGT1_286595	179.25	312.09	-0.7952	5.2088e-08	2.8374e-07	155	225	120	259	435	356	TGGT1_286595	-
TGGT1_231215	167.17	274.61	-0.7182	5.2554e-08	2.8609e-07	144	172	141	267	343	303	TGGT1_231215	-
TGGT1_233540	234.6	137.09	0.7805	5.3834e-08	2.9287e-07	204	248	191	144	156	152	TGGT1_233540	-
TGGT1_223970	404.84	609.05	-0.5948	5.4807e-08	2.9797e-07	382	390	329	561	844	638	TGGT1_223970	-
TGGT1_268560	1498.95	1125.3	0.4139	5.6199e-08	3.0534e-07	1271	1643	1208	1105	1470	1177	TGGT1_268560	-
TGGT1_216250	364.97	546.97	-0.5884	5.6452e-08	3.0651e-07	339	362	294	499	735	597	TGGT1_216250	-
TGGT1_204310	4051.65	3065.34	0.4023	5.8616e-08	3.1805e-07	3563	4471	3118	2839	4095	3319	TGGT1_204310	-
TGGT1_261740	5478.74	7580.58	-0.4686	5.8734e-08	3.1849e-07	4271	5608	5081	7854	9481	7825	TGGT1_261740	-
TGGT1_277000	286.08	435.03	-0.6073	5.9095e-08	3.2024e-07	249	302	233	392	575	488	TGGT1_277000	-
TGGT1_248670	845.46	1216	-0.5266	5.9248e-08	3.2086e-07	752	891	674	1033	1723	1338	TGGT1_248670	-
TGGT1_321660	224.71	358.95	-0.6817	6.0707e-08	3.2855e-07	204	229	181	310	503	394	TGGT1_321660	-
TGGT1_206710	417.4	609.35	-0.5468	6.0778e-08	3.2872e-07	377	452	318	577	825	637	TGGT1_206710	-
TGGT1_252230	1449.69	1934.92	-0.4167	6.1781e-08	3.3392e-07	1193	1578	1212	1935	2587	1937	TGGT1_252230	-
TGGT1_293480	1564.81	2078.67	-0.4104	6.2104e-08	3.3545e-07	1325	1666	1300	2048	2808	2091	TGGT1_293480	-
TGGT1_315860	1860.16	2468.28	-0.4081	6.2395e-08	3.368e-07	1592	2073	1459	2275	3314	2671	TGGT1_315860	-
TGGT1_315220	1929.55	2535.66	-0.3948	6.5215e-08	3.518e-07	1699	2023	1563	2408	3312	2742	TGGT1_315220	-
TGGT1_216440	390.27	256.39	0.609	6.643e-08	3.5812e-07	321	436	318	259	323	270	TGGT1_216440	-
TGGT1_270250	284727.07	205930.14	0.4674	6.6985e-08	3.6088e-07	226268	298012	254893	224609	249528	206831	TGGT1_270250	-
TGGT1_280440	374.86	237.6	0.6594	6.718e-08	3.6169e-07	310	449	281	231	330	235	TGGT1_280440	-
TGGT1_265400	491.12	712.37	-0.5389	6.8747e-08	3.6989e-07	417	532	400	625	1001	769	TGGT1_265400	-
TGGT1_261490	3851.51	5116.58	-0.4102	6.9058e-08	3.7133e-07	3349	4139	3085	4572	7084	5519	TGGT1_261490	-
TGGT1_222940	117.53	52.56	1.155	6.9249e-08	3.7211e-07	85	109	124	51	67	57	TGGT1_222940	-
TGGT1_217182	2332.45	1716.14	0.4435	7.1383e-08	3.8333e-07	2039	2624	1769	1620	2132	1956	TGGT1_217182	-
TGGT1_229480	4995.84	6738.07	-0.4316	7.2689e-08	3.901e-07	3917	5326	4451	7029	8563	6792	TGGT1_229480	-
TGGT1_253410	165.05	282.01	-0.7676	7.303e-08	3.9167e-07	158	192	107	287	361	290	TGGT1_253410	-
TGGT1_202040	884.13	1209.54	-0.4528	7.318e-08	3.9223e-07	740	977	716	1101	1646	1306	TGGT1_202040	-
TGGT1_230030	265.12	411.82	-0.6431	7.7942e-08	4.1721e-07	231	249	239	385	555	438	TGGT1_230030	-
TGGT1_292325	700.56	980.83	-0.4878	7.79e-08	4.1721e-07	618	731	569	944	1363	980	TGGT1_292325	-
TGGT1_301160	98.84	188.63	-0.9369	7.8291e-08	4.1881e-07	83	97	89	215	251	161	TGGT1_301160	-
TGGT1_274190	1197.46	877.76	0.4477	7.8727e-08	4.2087e-07	955	1343	1001	828	1186	923	TGGT1_274190	-
TGGT1_254440	12381.52	18132.97	-0.5505	8.2621e-08	4.4141e-07	9472	12477	11807	20140	21785	17969	TGGT1_254440	-
TGGT1_306688	924.18	668.81	0.4658	8.3533e-08	4.4599e-07	803	985	747	663	888	681	TGGT1_306688	-
TGGT1_210360	949.83	687.99	0.467	8.5656e-08	4.5703e-07	812	1061	744	672	859	756	TGGT1_210360	-
TGGT1_243920	392.21	254.26	0.6216	8.5881e-08	4.5794e-07	344	394	332	234	331	284	TGGT1_243920	-
TGGT1_283585	354.72	228.21	0.6391	8.6442e-08	4.6064e-07	283	409	288	214	288	258	TGGT1_283585	-
TGGT1_267680	2051.69	2838.41	-0.4686	8.6621e-08	4.613e-07	1821	2282	1549	2496	4009	3041	TGGT1_267680	-
TGGT1_310350	565.46	813.74	-0.5266	8.6768e-08	4.6179e-07	529	599	423	773	1109	842	TGGT1_310350	-
TGGT1_305450	803.22	558.69	0.5249	8.6969e-08	4.6256e-07	730	897	587	535	713	613	TGGT1_305450	-
TGGT1_305940	853.69	610.24	0.4866	8.7075e-08	4.6283e-07	739	936	673	626	747	650	TGGT1_305940	-
TGGT1_290040	1997.79	2962.99	-0.5687	8.7263e-08	4.6353e-07	1561	2028	1862	3370	3557	2852	TGGT1_290040	-
TGGT1_244510	31.18	80.19	-1.3756	8.7845e-08	4.6632e-07	28	31	26	62	116	93	TGGT1_244510	-
TGGT1_263610	3364.12	4517.23	-0.4252	8.8127e-08	4.6752e-07	3045	3718	2500	4237	6082	4794	TGGT1_263610	-
TGGT1_229350	216.7	338.51	-0.6412	8.8278e-08	4.6802e-07	184	242	171	338	436	353	TGGT1_229350	-
TGGT1_270060	1296.07	1716.61	-0.4065	8.8405e-08	4.684e-07	1094	1384	1077	1614	2307	1821	TGGT1_270060	-
TGGT1_207720	1208.15	879.22	0.4573	8.8547e-08	4.6886e-07	1053	1308	958	792	1175	976	TGGT1_207720	-
TGGT1_254230	911.69	645.43	0.5012	8.8849e-08	4.7015e-07	784	1055	682	638	796	709	TGGT1_254230	-
TGGT1_272645	108.6	203.5	-0.8961	9.0354e-08	4.7781e-07	70	143	91	203	281	197	TGGT1_272645	-
TGGT1_283590A	496.74	326.27	0.6119	9.1631e-08	4.8426e-07	440	555	374	353	378	345	TGGT1_283590A	-
TGGT1_221640	1940.07	1463.67	0.4055	9.1981e-08	4.858e-07	1707	2039	1569	1380	1942	1569	TGGT1_221640	-
TGGT1_261400	1598.59	1196.92	0.4175	9.3054e-08	4.9116e-07	1384	1774	1244	1143	1592	1264	TGGT1_261400	-
TGGT1_227000	1030.32	1384.25	-0.4261	9.3371e-08	4.9252e-07	877	1136	822	1287	1835	1505	TGGT1_227000	-
TGGT1_202950	516.16	732.47	-0.5049	9.4202e-08	4.9659e-07	451	567	402	677	956	813	TGGT1_202950	-
TGGT1_307980	627.28	433.76	0.5334	9.6221e-08	5.0691e-07	533	655	529	432	519	486	TGGT1_307980	-
TGGT1_219800	1769.44	2353.49	-0.4127	9.9094e-08	5.2172e-07	1569	1840	1434	2167	3165	2545	TGGT1_219800	-
TGGT1_230690	2679	3544.01	-0.404	9.9173e-08	5.218e-07	2327	2927	2112	3197	4811	3868	TGGT1_230690	-
TGGT1_308590	477.34	684.58	-0.521	9.9573e-08	5.2357e-07	419	507	383	698	910	675	TGGT1_308590	-
TGGT1_306290	1906.21	1442.98	0.4008	1.0133e-07	5.3249e-07	1599	2075	1564	1332	1939	1558	TGGT1_306290	-
TGGT1_411580	156.67	78.33	1.0097	1.0151e-07	5.331e-07	143	200	95	77	96	87	TGGT1_411580	-
TGGT1_267710	750.25	1047.45	-0.482	1.016e-07	5.332e-07	616	840	611	927	1440	1148	TGGT1_267710	-
TGGT1_299000	1586.55	1172.39	0.4386	1.0253e-07	5.3779e-07	1298	1854	1238	1175	1467	1253	TGGT1_299000	-
TGGT1_290920	2492.98	1906.92	0.3856	1.0683e-07	5.5995e-07	2135	2647	2053	1796	2583	2003	TGGT1_290920	-
TGGT1_226440	1663.36	1229.59	0.4355	1.0705e-07	5.6077e-07	1365	1876	1345	1101	1663	1356	TGGT1_226440	-
TGGT1_209200	584.76	819.65	-0.4883	1.092e-07	5.7165e-07	502	632	472	743	1089	910	TGGT1_209200	-
TGGT1_278450	868.57	1184.75	-0.4481	1.0945e-07	5.726e-07	709	973	711	1091	1619	1260	TGGT1_278450	-
TGGT1_230160	10861.25	7793.62	0.4789	1.097e-07	5.7354e-07	8556	11096	10002	8394	9587	7827	TGGT1_230160	-
TGGT1_319590	259.29	411.91	-0.6637	1.1407e-07	5.9605e-07	217	317	187	357	550	473	TGGT1_319590	-
TGGT1_217010	1135.8	1549.4	-0.449	1.1545e-07	6.0287e-07	887	1218	1010	1492	2102	1589	TGGT1_217010	-
TGGT1_223780	372.49	543.78	-0.5449	1.1633e-07	6.071e-07	307	416	303	502	699	613	TGGT1_223780	-
TGGT1_270100	1028.61	1418.68	-0.4639	1.1929e-07	6.2205e-07	934	1107	784	1318	1803	1607	TGGT1_270100	-
TGGT1_213388	341.1	503.97	-0.5625	1.1935e-07	6.2205e-07	291	386	264	460	677	550	TGGT1_213388	-
TGGT1_216590	2126.29	1555.41	0.4517	1.203e-07	6.2663e-07	1875	2413	1581	1445	1973	1765	TGGT1_216590	-
TGGT1_289980	402.28	588.42	-0.547	1.2083e-07	6.2899e-07	336	469	308	536	797	638	TGGT1_289980	-
TGGT1_321590	612	867.67	-0.5036	1.225e-07	6.3688e-07	501	636	537	910	1059	905	TGGT1_321590	-
TGGT1_285500	1668.92	1206.24	0.467	1.2248e-07	6.3688e-07	1418	1860	1319	1053	1723	1285	TGGT1_285500	-
TGGT1_253510	471.65	319.82	0.562	1.2318e-07	6.4001e-07	391	530	379	324	421	321	TGGT1_253510	-
TGGT1_262125	251.77	384.13	-0.6112	1.243e-07	6.4543e-07	218	266	206	386	513	383	TGGT1_262125	-
TGGT1_365020	2777.3	907.28	1.6146	1.2465e-07	6.4684e-07	2322	2997	2306	1251	1002	705	TGGT1_365020	-
TGGT1_216020	656.47	462.76	0.5051	1.2602e-07	6.5357e-07	552	719	534	435	584	522	TGGT1_216020	-
TGGT1_270350	724.34	1001.53	-0.4707	1.2727e-07	6.5962e-07	617	733	627	937	1354	1061	TGGT1_270350	-
TGGT1_232280	2221.86	1703.6	0.3839	1.2784e-07	6.6218e-07	1876	2416	1813	1718	2138	1804	TGGT1_232280	-
TGGT1_248740	2161.64	2873.51	-0.4107	1.3133e-07	6.7982e-07	1853	2305	1771	2692	3551	3313	TGGT1_248740	-
TGGT1_214350	2411.86	3662.01	-0.6027	1.3209e-07	6.8334e-07	1786	2438	2352	4124	4605	3399	TGGT1_214350	-
TGGT1_313130	1128.04	809.88	0.478	1.3338e-07	6.8916e-07	951	1294	871	719	1083	910	TGGT1_313130	-
TGGT1_253900	2728.53	2056.84	0.408	1.3332e-07	6.8916e-07	2275	3132	2130	1887	2696	2289	TGGT1_253900	-
TGGT1_316480	357.97	230.34	0.6364	1.3452e-07	6.9463e-07	294	408	286	203	300	267	TGGT1_316480	-
TGGT1_223080	7836.79	5975.51	0.391	1.3619e-07	7.0281e-07	6811	8727	6050	5421	8133	6471	TGGT1_223080	-
TGGT1_309265	207.8	329.8	-0.669	1.3878e-07	7.1573e-07	196	216	157	328	446	328	TGGT1_309265	-
TGGT1_295000	230.39	359.58	-0.6477	1.4282e-07	7.3612e-07	185	239	206	321	503	384	TGGT1_295000	-
TGGT1_200230	55.77	17.51	1.6535	1.4651e-07	7.5467e-07	45	68	42	10	28	22	TGGT1_200230	-
TGGT1_212090	674.2	480.49	0.4895	1.4753e-07	7.5946e-07	571	735	547	466	608	525	TGGT1_212090	-
TGGT1_264260	682.04	479.94	0.5099	1.477e-07	7.5984e-07	542	761	575	494	588	509	TGGT1_264260	-
TGGT1_258410	13709.79	19053.07	-0.4748	1.4998e-07	7.7111e-07	11192	14441	11914	21218	23992	17919	TGGT1_258410	-
TGGT1_223710	1057.69	1415.45	-0.4209	1.5007e-07	7.7111e-07	897	1157	854	1301	1889	1545	TGGT1_223710	-
TGGT1_246800	591.73	819.69	-0.4723	1.5026e-07	7.7161e-07	505	623	493	764	1099	879	TGGT1_246800	-
TGGT1_209800	1998.02	1515.72	0.3983	1.5158e-07	7.779e-07	1704	2216	1581	1402	2014	1652	TGGT1_209800	-
TGGT1_291010	71.56	145.01	-1.0071	1.5361e-07	7.8782e-07	54	84	60	162	153	160	TGGT1_291010	-
TGGT1_270560	233.06	135.92	0.7845	1.5406e-07	7.8963e-07	216	246	177	146	150	151	TGGT1_270560	-
TGGT1_265770	642.89	904.6	-0.494	1.5459e-07	7.9185e-07	555	696	515	794	1215	1022	TGGT1_265770	-
TGGT1_294320	61.28	127.29	-1.0627	1.5541e-07	7.9556e-07	52	61	54	134	185	108	TGGT1_294320	-
TGGT1_408250	3235	2370.8	0.4488	1.5574e-07	7.968e-07	2821	3453	2601	2572	3026	2271	TGGT1_408250	-
TGGT1_252070	2224.37	2926.77	-0.3967	1.5649e-07	8.0014e-07	1896	2393	1817	2667	4060	3094	TGGT1_252070	-
TGGT1_316270	400.41	624.26	-0.6419	1.5863e-07	8.1058e-07	286	415	393	667	808	600	TGGT1_316270	-
TGGT1_210412	65.53	131.86	-1.0205	1.5956e-07	8.1483e-07	53	59	65	138	173	128	TGGT1_210412	-
TGGT1_288820	1205.23	881.14	0.4517	1.6082e-07	8.2073e-07	1021	1373	933	804	1197	951	TGGT1_288820	-
TGGT1_294920	1198.34	875.76	0.4547	1.6142e-07	8.2329e-07	1012	1394	909	877	1109	926	TGGT1_294920	-
TGGT1_257800	473.72	296.45	0.6823	1.6312e-07	8.3148e-07	406	569	340	283	326	369	TGGT1_257800	-
TGGT1_258680	1056.64	762.41	0.4709	1.6746e-07	8.5309e-07	951	1138	813	712	966	862	TGGT1_258680	-
TGGT1_247240	760.84	1038.08	-0.4483	1.6853e-07	8.5798e-07	628	806	651	1054	1307	1088	TGGT1_247240	-
TGGT1_288990	708.3	504.9	0.4897	1.6983e-07	8.6411e-07	588	807	560	477	653	554	TGGT1_288990	-
TGGT1_291600	2196.29	2863.53	-0.3833	1.7103e-07	8.6967e-07	1815	2393	1827	2689	3943	2964	TGGT1_291600	-
TGGT1_264610	3017.49	2337.77	0.3686	1.7145e-07	8.7128e-07	2607	3328	2369	2307	3018	2462	TGGT1_264610	-
TGGT1_268260	327.28	206.82	0.6644	1.7215e-07	8.7427e-07	304	344	249	207	247	231	TGGT1_268260	-
TGGT1_228660	1608.47	1177.14	0.4494	1.7421e-07	8.8421e-07	1416	1786	1228	1065	1640	1247	TGGT1_228660	-
TGGT1_249800	1665.67	1217.3	0.4518	1.7475e-07	8.8642e-07	1443	1874	1276	1077	1668	1339	TGGT1_249800	-
TGGT1_230430	312.88	201.14	0.6406	1.7711e-07	8.9784e-07	261	354	248	202	256	211	TGGT1_230430	-
TGGT1_311650	249.93	382.87	-0.6173	1.7803e-07	9.0196e-07	219	268	199	340	506	435	TGGT1_311650	-
TGGT1_409310	47.22	13.84	1.7934	1.8009e-07	9.1185e-07	33	53	44	16	13	16	-	-
TGGT1_277060	51.48	14.21	1.8518	1.8052e-07	9.1346e-07	57	61	25	14	22	12	TGGT1_277060	-
TGGT1_310860	709.88	502.26	0.5021	1.8267e-07	9.2376e-07	588	832	545	490	640	542	TGGT1_310860	-
TGGT1_235550	434.72	291.72	0.5767	1.8623e-07	9.4121e-07	347	493	359	269	374	330	TGGT1_235550	-
TGGT1_318210	580.6	828.47	-0.5173	1.894e-07	9.5667e-07	514	583	487	745	1177	864	TGGT1_318210	-
TGGT1_223950	210.67	337.72	-0.683	1.8979e-07	9.5803e-07	196	232	152	296	483	358	TGGT1_223950	-
TGGT1_248950	295.98	440.9	-0.5752	1.915e-07	9.6608e-07	247	317	248	415	550	502	TGGT1_248950	-
TGGT1_278270	1685.9	1131.35	0.5762	1.919e-07	9.675e-07	1417	1702	1481	1329	1364	1038	TGGT1_278270	-
TGGT1_409250	393.59	256.5	0.615	1.9453e-07	9.802e-07	345	433	305	221	351	289	TGGT1_409250	-
TGGT1_232970	241.91	372.12	-0.6267	1.9534e-07	9.8368e-07	215	247	199	353	525	371	TGGT1_232970	-
TGGT1_264472	398.23	264.17	0.595	2.0091e-07	1.0111e-06	339	436	320	256	317	303	TGGT1_264472	-
TGGT1_306720	45.3	13.1	1.8024	2.0152e-07	1.0136e-06	42	47	35	16	15	12	TGGT1_306720	-
TGGT1_213392	3654.81	4794.31	-0.3916	2.0522e-07	1.0316e-06	3140	4086	2845	4333	6552	5188	TGGT1_213392	-
TGGT1_231410	5787.19	7322.52	-0.3397	2.1209e-07	1.0654e-06	4798	6173	4899	7141	9733	7576	TGGT1_231410	-
TGGT1_234310	1754.84	2550.58	-0.5397	2.1548e-07	1.0812e-06	1314	1823	1660	2780	3269	2418	TGGT1_234310	-
TGGT1_269620	1960.43	1455.39	0.4297	2.1539e-07	1.0812e-06	1637	2249	1529	1300	1969	1608	TGGT1_269620	-
TGGT1_248460	529.57	807.17	-0.6077	2.157e-07	1.0816e-06	405	555	489	919	997	753	TGGT1_248460	-
TGGT1_318760	144.01	239.33	-0.7291	2.2741e-07	1.1397e-06	120	158	118	245	285	262	TGGT1_318760	-
TGGT1_289790	183.07	294.64	-0.6817	2.3038e-07	1.1538e-06	148	220	140	293	401	291	TGGT1_289790	-
TGGT1_243250	1661.87	2215.76	-0.4136	2.3322e-07	1.1673e-06	1342	1942	1314	2098	2801	2479	TGGT1_243250	-
TGGT1_310130	819.13	1125	-0.4595	2.3407e-07	1.1709e-06	738	863	644	1022	1526	1221	TGGT1_310130	-
TGGT1_309760	10267.67	7650.89	0.4245	2.369e-07	1.1843e-06	8164	10909	9065	8203	9478	7670	TGGT1_309760	-
TGGT1_216540	214.05	331.14	-0.6309	2.3714e-07	1.1849e-06	191	223	172	317	417	368	TGGT1_216540	-
TGGT1_263800	490.28	321.56	0.6085	2.4074e-07	1.2021e-06	456	549	347	287	421	367	TGGT1_263800	-
TGGT1_248800	689.48	478.11	0.5294	2.4303e-07	1.2128e-06	620	789	496	466	633	497	TGGT1_248800	-
TGGT1_244200	2433.5	1846.39	0.3983	2.5463e-07	1.27e-06	2132	2702	1868	1712	2441	2018	TGGT1_244200	-
TGGT1_205360	994.07	1349.42	-0.4403	2.5539e-07	1.273e-06	819	1122	800	1223	1742	1540	TGGT1_205360	-
TGGT1_278260	394.77	586.72	-0.5695	2.5784e-07	1.2844e-06	353	449	288	533	732	689	TGGT1_278260	-
TGGT1_308990	532.88	366.62	0.5392	2.5854e-07	1.2871e-06	471	593	404	337	487	402	TGGT1_308990	-
TGGT1_263340	419.15	279.33	0.5845	2.5961e-07	1.2917e-06	347	425	372	285	352	291	TGGT1_263340	-
TGGT1_309160	144.24	242.96	-0.7508	2.6059e-07	1.2958e-06	130	167	102	231	346	239	TGGT1_309160	-
TGGT1_284615	81.05	33.36	1.2811	2.6278e-07	1.3059e-06	74	97	54	35	49	28	TGGT1_284615	-
TGGT1_272320	775.36	551.49	0.4927	2.6388e-07	1.3106e-06	659	902	584	513	729	601	TGGT1_272320	-
TGGT1_273070	1977.04	1507	0.3909	2.6882e-07	1.3343e-06	1694	2028	1681	1466	1936	1618	TGGT1_273070	-
TGGT1_253650	1569.88	2063.42	-0.3956	2.7233e-07	1.351e-06	1334	1651	1315	1888	2746	2268	TGGT1_253650	-
TGGT1_212820	619.78	870.97	-0.4935	2.7421e-07	1.3594e-06	522	662	516	762	1227	940	TGGT1_212820	-
TGGT1_204150	448.09	293.59	0.6098	2.7456e-07	1.3604e-06	407	504	325	294	409	280	TGGT1_204150	-
TGGT1_234230	2512.88	3403.48	-0.4386	2.7482e-07	1.3609e-06	2225	2659	2005	2984	4877	3599	TGGT1_234230	-
TGGT1_278440	3170.46	2451.72	0.3714	2.7557e-07	1.3638e-06	2658	3586	2501	2315	3147	2711	TGGT1_278440	-
TGGT1_242800	1595.42	1223.01	0.3838	2.8563e-07	1.4127e-06	1345	1732	1306	1196	1569	1308	TGGT1_242800	-
TGGT1_265190	1764.8	2371.72	-0.4265	2.8609e-07	1.4142e-06	1537	1967	1358	2106	3166	2669	TGGT1_265190	-
TGGT1_320550	856.06	1142.9	-0.4173	2.8999e-07	1.4326e-06	731	913	704	1101	1462	1244	TGGT1_320550	-
TGGT1_232390	527.74	366.91	0.5239	2.9134e-07	1.4384e-06	431	579	441	338	477	410	TGGT1_232390	-
TGGT1_262960	2355.47	1732.14	0.4442	2.9213e-07	1.4414e-06	1920	2498	2037	1881	2123	1729	TGGT1_262960	-
TGGT1_319360	155.19	84.66	0.8735	2.9393e-07	1.4495e-06	134	179	116	81	119	84	TGGT1_319360	-
TGGT1_224290	765.7	556.87	0.4598	2.9455e-07	1.4517e-06	645	829	629	536	707	611	TGGT1_224290	-
TGGT1_244540	886.56	646.26	0.4574	2.9493e-07	1.4527e-06	779	953	702	649	798	698	TGGT1_244540	-
TGGT1_211710	1020.32	752.02	0.4422	2.956e-07	1.4551e-06	825	1176	818	730	954	819	TGGT1_211710	-
TGGT1_263310	1454.01	1041.49	0.4828	3.0252e-07	1.4883e-06	1134	1581	1278	1136	1273	1037	TGGT1_263310	-
TGGT1_237090	4053.76	5428.58	-0.4219	3.074e-07	1.5114e-06	3535	4273	3300	4680	7531	6030	TGGT1_237090	-
TGGT1_305930	781.97	563.24	0.4745	3.1178e-07	1.532e-06	665	827	651	588	699	581	TGGT1_305930	-
TGGT1_210245	243.51	149.09	0.7121	3.1198e-07	1.5321e-06	204	289	182	148	195	154	TGGT1_210245	-
TGGT1_230950	1653.25	1214.8	0.4444	3.1695e-07	1.5556e-06	1414	1875	1273	1071	1621	1376	TGGT1_230950	-
TGGT1_232630	2596.25	1970.91	0.3981	3.1718e-07	1.5558e-06	2207	2831	2098	2064	2545	1945	TGGT1_232630	-
TGGT1_292070	541.1	342.82	0.6571	3.2314e-07	1.5841e-06	511	625	361	288	483	383	TGGT1_292070	-
TGGT1_311625	794.24	1095.47	-0.4641	3.2343e-07	1.5846e-06	670	899	622	970	1511	1196	TGGT1_311625	-
TGGT1_212270	20755.03	14911.05	0.4771	3.2617e-07	1.5971e-06	16659	21270	18761	16615	18134	14538	TGGT1_212270	-
TGGT1_248860	316.12	195.07	0.701	3.2823e-07	1.6062e-06	297	367	211	198	245	205	TGGT1_248860	-
TGGT1_253740	223.04	343.78	-0.6277	3.3022e-07	1.615e-06	196	222	190	327	426	390	TGGT1_253740	-
TGGT1_246520	653.2	888.53	-0.4438	3.3071e-07	1.6165e-06	555	723	520	853	1186	930	TGGT1_246520	-
TGGT1_273110	41.1	92.95	-1.1866	3.348e-07	1.6355e-06	33	37	41	102	111	94	TGGT1_273110	-
TGGT1_313300	1207.42	1594.66	-0.4015	3.4042e-07	1.662e-06	976	1343	1005	1519	2169	1649	TGGT1_313300	-
TGGT1_257610	38.92	9.45	2.0815	3.4069e-07	1.6623e-06	38	38	30	11	5	14	TGGT1_257610	-
TGGT1_251620	1856.39	2443.09	-0.3968	3.4253e-07	1.6704e-06	1484	1958	1642	2432	3204	2509	TGGT1_251620	-
TGGT1_248510	6277.55	8405.37	-0.4213	3.4284e-07	1.6709e-06	5612	6932	4738	7466	11781	8998	TGGT1_248510	-
TGGT1_212310	1240.9	1704.7	-0.4579	3.4308e-07	1.6711e-06	947	1340	1118	1778	2166	1719	TGGT1_212310	-
TGGT1_203490	1020.88	757.72	0.4308	3.4351e-07	1.6722e-06	857	1151	807	742	1003	784	TGGT1_203490	-
TGGT1_289760	383.02	549.47	-0.5224	3.4689e-07	1.6877e-06	318	399	331	519	696	615	TGGT1_289760	-
TGGT1_209680	729.15	526.82	0.4691	3.5113e-07	1.7073e-06	615	791	597	496	669	590	TGGT1_209680	-
TGGT1_267140	9.56	40	-2.0801	3.5307e-07	1.7157e-06	11	9	6	29	56	50	TGGT1_267140	-
TGGT1_263860	1150.82	853.36	0.4323	3.5895e-07	1.7432e-06	991	1241	928	887	1089	860	TGGT1_263860	-
TGGT1_299250	852.12	624.78	0.4467	3.619e-07	1.7566e-06	721	929	692	580	831	678	TGGT1_299250	-
TGGT1_312830	861.37	1173.86	-0.4454	3.6665e-07	1.7786e-06	751	972	653	1094	1504	1316	TGGT1_312830	-
TGGT1_295910	1921.91	1474.68	0.3829	3.688e-07	1.788e-06	1634	2065	1576	1492	1829	1574	TGGT1_295910	-
TGGT1_289210	479.41	680.38	-0.5069	3.6924e-07	1.7891e-06	444	492	375	682	893	693	TGGT1_289210	-
TGGT1_224840	337.75	493.21	-0.5478	3.7125e-07	1.7978e-06	296	362	269	443	648	558	TGGT1_224840	-
TGGT1_239440	1719.54	1313.79	0.3873	3.7158e-07	1.7983e-06	1446	1859	1417	1218	1770	1409	TGGT1_239440	-
TGGT1_294820	165.33	269.52	-0.7011	3.7495e-07	1.8136e-06	129	200	130	260	379	265	TGGT1_294820	-
TGGT1_410210	105.58	46.54	1.1747	3.8501e-07	1.8611e-06	114	112	64	44	70	43	TGGT1_410210	-
TGGT1_311800	1145.36	1502.2	-0.3904	3.8711e-07	1.8702e-06	954	1287	916	1452	1958	1600	TGGT1_311800	-
TGGT1_411270	552.85	385.71	0.5205	3.8786e-07	1.8727e-06	430	637	460	364	507	417	TGGT1_411270	-
TGGT1_305480	763.12	554.87	0.459	3.9251e-07	1.8941e-06	651	834	613	537	748	570	TGGT1_305480	-
TGGT1_245640	759.42	1021.91	-0.4289	4.0672e-07	1.9615e-06	643	827	617	947	1354	1115	TGGT1_245640	-
TGGT1_297070	5308.46	6728.92	-0.3425	4.1176e-07	1.9847e-06	4510	5582	4448	6520	9087	6891	TGGT1_297070	-
TGGT1_233410	912.79	647.5	0.4993	4.2688e-07	2.0564e-06	786	1056	682	684	767	689	TGGT1_233410	-
TGGT1_310440	489.23	683.43	-0.4809	4.3087e-07	2.0744e-06	408	560	383	651	917	717	TGGT1_310440	-
TGGT1_309720	899.18	1246.92	-0.473	4.3332e-07	2.085e-06	782	981	709	1068	1738	1386	TGGT1_309720	-
TGGT1_290200	1729.02	2235.81	-0.3713	4.5669e-07	2.1962e-06	1414	1877	1458	2163	3010	2301	TGGT1_290200	-
TGGT1_224340	318.03	460.26	-0.5334	4.6867e-07	2.2525e-06	262	343	268	457	595	481	TGGT1_224340	-
TGGT1_268280	1351.68	1781.75	-0.3988	4.7057e-07	2.2603e-06	1124	1504	1094	1616	2414	1939	TGGT1_268280	-
TGGT1_230420	3498.62	2746	0.3492	4.7437e-07	2.2772e-06	2974	3863	2791	2582	3678	2923	TGGT1_230420	-
TGGT1_215060	419.85	598.11	-0.5108	4.7573e-07	2.2825e-06	341	443	366	581	733	672	TGGT1_215060	-
TGGT1_265280	368.31	545.08	-0.5708	4.77e-07	2.2872e-06	321	371	313	460	759	614	TGGT1_265280	-
TGGT1_316570A	1238.06	893.07	0.4724	4.8109e-07	2.3055e-06	1098	1391	925	827	1099	1044	TGGT1_316570A	-
TGGT1_318300	699.44	956.62	-0.4525	4.8605e-07	2.328e-06	595	773	557	858	1298	1050	TGGT1_318300	-
TGGT1_235540	7236.54	10150.73	-0.4882	4.9096e-07	2.3501e-06	5613	7521	6653	11254	12709	9661	TGGT1_235540	-
TGGT1_258625	315.55	199.46	0.6596	4.934e-07	2.3604e-06	281	362	229	174	282	215	TGGT1_258625	-
TGGT1_233890	900.83	658.77	0.4507	4.9828e-07	2.3824e-06	815	945	708	645	857	694	TGGT1_233890	-
TGGT1_222870	180.18	284	-0.6606	4.9953e-07	2.387e-06	145	184	163	283	379	286	TGGT1_222870	-
TGGT1_290150	342.97	504.89	-0.5622	5.0393e-07	2.4067e-06	280	356	302	437	693	565	TGGT1_290150	-
TGGT1_202970	44.5	13.36	1.7502	5.051e-07	2.4109e-06	31	52	40	16	16	12	TGGT1_202970	-
TGGT1_215360	5389.69	4049.78	0.4123	5.0666e-07	2.417e-06	4260	5618	4865	4192	5226	4053	TGGT1_215360	-
TGGT1_270210	204.52	320.09	-0.6443	5.0903e-07	2.4269e-06	158	228	177	338	418	309	TGGT1_270210	-
TGGT1_227020	619.48	841.6	-0.4429	5.2191e-07	2.4869e-06	523	673	506	811	1135	868	TGGT1_227020	-
TGGT1_409080	81.38	150.37	-0.8901	5.2354e-07	2.4932e-06	58	87	78	140	207	157	TGGT1_409080	-
TGGT1_243410	364.5	526.89	-0.5333	5.2737e-07	2.51e-06	300	399	303	464	717	586	TGGT1_243410	-
TGGT1_222130	736.63	527.8	0.4817	5.3358e-07	2.5381e-06	627	780	612	559	673	521	TGGT1_222130	-
TGGT1_409020	100.45	177.27	-0.829	5.3701e-07	2.553e-06	95	96	82	155	238	201	TGGT1_409020	-
TGGT1_217540	1071.08	1427.9	-0.4149	5.399e-07	2.5652e-06	844	1150	944	1412	1805	1532	TGGT1_217540	-
TGGT1_202380	1095.7	1437.51	-0.3912	5.4894e-07	2.6067e-06	884	1209	921	1420	1855	1513	TGGT1_202380	-
TGGT1_315310	2219.1	1720.41	0.3668	5.5004e-07	2.6104e-06	1813	2364	1907	1681	2242	1813	TGGT1_315310	-
TGGT1_206390	363.15	521.04	-0.5212	5.5065e-07	2.6118e-06	315	403	282	494	714	537	TGGT1_206390	-
TGGT1_264190	1876.21	1449.29	0.3732	5.5342e-07	2.6235e-06	1567	2110	1495	1392	1865	1573	TGGT1_264190	-
TGGT1_250220	12738.06	10039.28	0.3436	5.5377e-07	2.6237e-06	10300	13913	10792	10295	12817	10266	TGGT1_250220	-
TGGT1_311220	1396.43	1047.21	0.4137	5.5455e-07	2.6258e-06	1204	1504	1126	943	1425	1142	TGGT1_311220	-
TGGT1_233390	2150.93	1656.73	0.3762	5.5532e-07	2.628e-06	1855	2347	1711	1617	2242	1680	TGGT1_233390	-
TGGT1_213740	1585.24	1190.16	0.4141	5.9803e-07	2.8285e-06	1307	1850	1229	1105	1603	1275	TGGT1_213740	-
TGGT1_282170	1739.57	1295.16	0.4246	6.0126e-07	2.8422e-06	1492	1935	1364	1141	1804	1406	TGGT1_282170	-
TGGT1_315590	336.24	488.6	-0.537	6.0636e-07	2.8646e-06	288	382	258	453	624	552	TGGT1_315590	-
TGGT1_305290	1404.81	1986.49	-0.5001	6.0683e-07	2.8653e-06	1095	1471	1278	2164	2598	1842	TGGT1_305290	-
TGGT1_288370	2784.28	2180.56	0.3519	6.1289e-07	2.8922e-06	2382	2962	2291	2045	2890	2352	TGGT1_288370	-
TGGT1_225840	609	427.79	0.5132	6.1331e-07	2.8925e-06	497	691	492	417	506	494	TGGT1_225840	-
TGGT1_202750	305.33	193.39	0.658	6.2066e-07	2.9256e-06	245	313	276	208	252	183	TGGT1_202750	-
TGGT1_214380	487.27	337.49	0.5313	6.2198e-07	2.9301e-06	391	569	388	314	447	367	TGGT1_214380	-
TGGT1_310640	6293.04	8821.48	-0.4872	6.3136e-07	2.9727e-06	4943	6648	5644	9913	11124	8186	TGGT1_310640	-
TGGT1_251170	2445.41	1824.14	0.4216	6.4062e-07	3.0145e-06	2196	2605	1908	1617	2551	1961	TGGT1_251170	-
TGGT1_234470	1489.45	1130.92	0.3981	6.4531e-07	3.0349e-06	1240	1672	1193	1146	1486	1137	TGGT1_234470	-
TGGT1_227320	178.42	282.38	-0.6562	6.5328e-07	3.0706e-06	154	209	131	286	354	298	TGGT1_227320	-
TGGT1_314810	33088.34	42519.76	-0.3618	6.6818e-07	3.1389e-06	27107	34522	28911	44075	53884	43291	TGGT1_314810	-
TGGT1_223130	293.09	188.77	0.6379	6.6896e-07	3.1408e-06	240	314	250	202	231	192	TGGT1_223130	-
TGGT1_310560	691.05	955.99	-0.4648	6.7097e-07	3.1467e-06	577	814	523	925	1179	1072	TGGT1_310560	-
TGGT1_319650	329.2	211.5	0.6368	6.709e-07	3.1467e-06	290	375	244	181	289	240	TGGT1_319650	-
TGGT1_281630	599.4	827.95	-0.4674	6.751e-07	3.1643e-06	474	659	515	760	1150	868	TGGT1_281630	-
TGGT1_206360	435.32	297.16	0.5491	6.7664e-07	3.1679e-06	348	491	361	272	412	313	TGGT1_206360	-
TGGT1_220540	432.71	290.48	0.5764	6.7639e-07	3.1679e-06	392	456	338	277	345	341	TGGT1_220540	-
TGGT1_254603	70.88	28.62	1.3047	6.7838e-07	3.1743e-06	58	66	68	32	37	26	TGGT1_254603	-
TGGT1_253800	337.47	489.15	-0.5385	7.0326e-07	3.2889e-06	312	347	264	476	659	500	TGGT1_253800	-
TGGT1_277760	1176.85	1555.32	-0.4032	7.041e-07	3.2909e-06	1015	1218	986	1471	1955	1751	TGGT1_277760	-
TGGT1_205550	391.64	264.88	0.568	7.0671e-07	3.3013e-06	330	454	299	258	333	290	TGGT1_205550	-
TGGT1_272490	325.89	475.33	-0.5408	7.0784e-07	3.3047e-06	285	372	243	469	590	520	TGGT1_272490	-
TGGT1_286928	478.29	333.95	0.5169	7.1498e-07	3.3362e-06	397	524	394	309	446	362	TGGT1_286928	-
TGGT1_262170	2544.79	3465.47	-0.4458	7.2307e-07	3.372e-06	2032	2622	2300	3706	4465	3344	TGGT1_262170	-
TGGT1_227640	91.77	166.75	-0.8704	7.2685e-07	3.3878e-06	98	85	66	159	221	177	TGGT1_227640	-
TGGT1_409800	163.51	91.09	0.8533	7.3393e-07	3.4188e-06	148	192	113	91	105	105	TGGT1_409800	-
TGGT1_306350	343.83	510.67	-0.5774	7.5122e-07	3.4974e-06	293	338	305	437	729	554	TGGT1_306350	-
TGGT1_288420	390.74	561.69	-0.5247	7.5918e-07	3.5325e-06	354	420	299	504	738	636	TGGT1_288420	-
TGGT1_246990	406.89	583.4	-0.5241	7.6112e-07	3.5396e-06	349	393	364	558	737	647	TGGT1_246990	-
TGGT1_202430	102.77	183.3	-0.8284	7.6648e-07	3.5625e-06	71	128	87	184	257	173	TGGT1_202430	-
TGGT1_211270	741.13	1002.95	-0.4364	7.7201e-07	3.5862e-06	611	822	607	998	1366	989	TGGT1_211270	-
TGGT1_289250	366.77	239.24	0.6194	7.7421e-07	3.5944e-06	296	450	274	213	314	273	TGGT1_289250	-
TGGT1_260670	195.97	309.93	-0.6612	7.7658e-07	3.6034e-06	167	207	163	284	365	379	TGGT1_260670	-
TGGT1_278060	1914.63	1470.77	0.3796	7.9425e-07	3.6813e-06	1560	2035	1653	1374	1941	1599	TGGT1_278060	-
TGGT1_222080	117.02	60.26	0.9578	7.9392e-07	3.6813e-06	91	138	95	58	84	60	TGGT1_222080	-
TGGT1_318660	3313.19	4381.61	-0.4038	8.0439e-07	3.7262e-06	2675	3367	3001	4466	5713	4413	TGGT1_318660	-
TGGT1_299190	217.87	344.44	-0.6611	8.0548e-07	3.7292e-06	211	244	146	313	484	360	TGGT1_299190	-
TGGT1_212930	419.31	597.08	-0.5143	8.163e-07	3.7772e-06	370	409	362	596	797	600	TGGT1_212930	-
TGGT1_225990	128.72	212.78	-0.7241	8.1751e-07	3.7786e-06	112	145	98	207	291	214	TGGT1_225990	-
TGGT1_315910	1250.93	930.95	0.4268	8.1712e-07	3.7786e-06	1070	1399	978	851	1184	1069	TGGT1_315910	-
TGGT1_278510	1825.85	2481.81	-0.4423	8.2188e-07	3.7967e-06	1380	1997	1639	2623	3042	2556	TGGT1_278510	-
TGGT1_223760	792.36	1082.4	-0.4526	8.3491e-07	3.8547e-06	685	835	651	964	1539	1138	TGGT1_223760	-
TGGT1_264640	4429.08	3396.24	0.3829	8.6919e-07	4.0108e-06	3755	4995	3464	3016	4576	3787	TGGT1_264640	-
TGGT1_218820	3557.21	2744.97	0.3741	8.8469e-07	4.08e-06	2922	3761	3063	2858	3492	2770	TGGT1_218820	-
TGGT1_411390	330.45	209.67	0.6496	8.8662e-07	4.0867e-06	263	365	281	181	321	208	TGGT1_411390	-
TGGT1_254110	493.16	685.8	-0.4773	8.8737e-07	4.0879e-06	395	538	422	622	932	744	TGGT1_254110	-
TGGT1_262935	556.29	774.17	-0.4775	9.1449e-07	4.2105e-06	428	623	481	718	1076	803	TGGT1_262935	-
TGGT1_222360	399.46	562.75	-0.4949	9.1699e-07	4.2197e-06	327	437	334	518	732	629	TGGT1_222360	-
TGGT1_266920	10540.38	8456.05	0.3179	9.2846e-07	4.2701e-06	8942	11177	8774	8523	10708	8881	TGGT1_266920	-
TGGT1_287490	123.38	205.19	-0.741	9.293e-07	4.2716e-06	113	117	105	200	261	222	TGGT1_287490	-
TGGT1_411190	240.56	148.16	0.6929	9.4309e-07	4.3326e-06	217	244	196	128	201	168	TGGT1_411190	-
TGGT1_249400	2301.78	1722.97	0.4171	9.4403e-07	4.3345e-06	1765	2448	2094	1619	2286	1853	TGGT1_249400	-
TGGT1_249325	317.43	186.93	0.7676	9.5311e-07	4.3738e-06	312	385	186	180	241	202	TGGT1_249325	-
TGGT1_207400	979.6	1304.26	-0.4128	9.6153e-07	4.41e-06	808	1044	834	1358	1652	1322	TGGT1_207400	-
TGGT1_314100	1751.56	2248.03	-0.3602	9.7024e-07	4.4475e-06	1435	1926	1456	2091	2968	2453	TGGT1_314100	-
TGGT1_308870	1220.54	927.57	0.3966	9.7637e-07	4.4732e-06	1032	1361	969	919	1223	952	TGGT1_308870	-
TGGT1_364330	91.96	165.59	-0.8477	9.7855e-07	4.4807e-06	72	110	73	137	241	181	TGGT1_364330	-
TGGT1_261720	1849.29	1392.88	0.4081	9.8063e-07	4.4875e-06	1548	2068	1479	1224	1915	1536	TGGT1_261720	-
TGGT1_299010	758.29	553.49	0.457	9.8111e-07	4.4875e-06	623	881	593	555	710	577	TGGT1_299010	-
TGGT1_312840	1498.14	1105.66	0.4406	9.8279e-07	4.4927e-06	1254	1771	1126	1080	1340	1248	TGGT1_312840	-
TGGT1_411170	361.3	537.78	-0.5733	9.8835e-07	4.5156e-06	340	411	247	493	750	562	TGGT1_411170	-
TGGT1_270570	916.61	681.65	0.4275	9.9888e-07	4.5612e-06	798	984	734	650	860	759	TGGT1_270570	-
TGGT1_411400	138.23	74.44	0.8885	1.0004e-06	4.5656e-06	108	160	114	70	111	70	TGGT1_411400	-
TGGT1_278640	1536.55	1131.9	0.4412	1.0054e-06	4.5859e-06	1327	1770	1150	1006	1496	1285	TGGT1_278640	-
TGGT1_286540	46.91	14.76	1.7097	1.0231e-06	4.6641e-06	35	56	39	20	10	17	TGGT1_286540	-
TGGT1_360500	187.92	291.43	-0.6299	1.0281e-06	4.6842e-06	160	215	144	295	387	290	TGGT1_360500	-
TGGT1_247950	68.71	28.59	1.2682	1.0386e-06	4.7298e-06	64	75	50	27	35	33	TGGT1_247950	-
TGGT1_264050	331.15	480.76	-0.5386	1.0443e-06	4.7528e-06	252	359	298	447	621	536	TGGT1_264050	-
TGGT1_310210	1498.18	1117.79	0.4217	1.0596e-06	4.8201e-06	1303	1660	1162	987	1519	1242	TGGT1_310210	-
TGGT1_409520	154.38	84.95	0.863	1.0625e-06	4.8303e-06	150	153	118	82	98	101	TGGT1_409520	-
TGGT1_285930	1478.51	1070.41	0.467	1.0737e-06	4.879e-06	1206	1520	1314	1162	1247	1122	TGGT1_285930	-
TGGT1_300380	429.71	597.38	-0.475	1.0814e-06	4.9113e-06	355	461	363	599	755	632	TGGT1_300380	-
TGGT1_216910	2011.92	1529.73	0.3959	1.0926e-06	4.9594e-06	1637	2144	1735	1607	1907	1560	TGGT1_216910	-
TGGT1_268370	16502.65	21287.81	-0.3673	1.1088e-06	5.0302e-06	14406	18694	12439	19442	28677	23154	TGGT1_268370	-
TGGT1_240530	166.47	96.44	0.784	1.1138e-06	5.05e-06	144	179	134	87	130	106	TGGT1_240530	-
TGGT1_267530	150.71	244.59	-0.702	1.1171e-06	5.062e-06	109	157	146	240	322	254	TGGT1_267530	-
TGGT1_278670	296.99	442.07	-0.5766	1.1211e-06	5.0775e-06	232	296	281	458	557	453	TGGT1_278670	-
TGGT1_208380	29.23	5.99	2.2834	1.1281e-06	5.1063e-06	30	30	20	6	8	6	TGGT1_208380	-
TGGT1_229010	5078.42	6444	-0.3438	1.1375e-06	5.1464e-06	4424	5538	3999	5924	8679	6968	TGGT1_229010	-
TGGT1_289940	582.13	790.94	-0.4409	1.1478e-06	5.19e-06	504	646	453	766	1005	862	TGGT1_289940	-
TGGT1_320515	410.83	583.75	-0.5042	1.1524e-06	5.2081e-06	337	485	316	533	773	646	TGGT1_320515	-
TGGT1_265450	1788.28	2302.13	-0.3657	1.1538e-06	5.2117e-06	1492	1858	1542	2192	3094	2412	TGGT1_265450	-
TGGT1_257640	384.11	537.18	-0.4844	1.1635e-06	5.2525e-06	323	412	319	524	694	572	TGGT1_257640	-
TGGT1_202160	366.43	245.84	0.582	1.1885e-06	5.3624e-06	303	416	292	253	285	274	TGGT1_202160	-
TGGT1_301340	2572.09	3257.02	-0.3414	1.1952e-06	5.3898e-06	2238	2667	2132	3145	4268	3454	TGGT1_301340	-
TGGT1_254520	279.35	449.29	-0.6919	1.2083e-06	5.4459e-06	208	247	298	461	586	449	TGGT1_254520	-
TGGT1_207950	497.26	688.96	-0.4716	1.2185e-06	5.4889e-06	439	505	414	705	859	723	TGGT1_207950	-
TGGT1_231190	477.72	337.39	0.5032	1.2408e-06	5.5863e-06	405	533	378	332	436	356	TGGT1_231190	-
TGGT1_222170	5055.21	3790.94	0.4153	1.2508e-06	5.6284e-06	4438	5207	4178	4106	4859	3622	TGGT1_222170	-
TGGT1_230110	540.64	775.99	-0.526	1.252e-06	5.6306e-06	457	549	470	660	1146	815	TGGT1_230110	-
TGGT1_228080	517.63	710.07	-0.4542	1.2547e-06	5.6399e-06	439	590	400	694	934	741	TGGT1_228080	-
TGGT1_205650	3755.76	4805.56	-0.356	1.2771e-06	5.7373e-06	3140	4133	3058	4401	6719	5013	TGGT1_205650	-
TGGT1_278930	1144.21	813.12	0.4944	1.2809e-06	5.7499e-06	881	1228	1029	900	982	805	TGGT1_278930	-
TGGT1_301210	532.52	736.31	-0.4709	1.2813e-06	5.7499e-06	476	539	439	714	1012	739	TGGT1_301210	-
TGGT1_213490	816.11	589.8	0.4677	1.282e-06	5.75e-06	676	838	716	616	770	577	TGGT1_213490	-
TGGT1_267560	465.2	649.8	-0.4812	1.2857e-06	5.7636e-06	386	530	368	585	857	731	TGGT1_267560	-
TGGT1_318580	772.09	1037.73	-0.427	1.3118e-06	5.8772e-06	624	824	669	1060	1360	1037	TGGT1_318580	-
TGGT1_316530	359.67	512.31	-0.509	1.3232e-06	5.9253e-06	275	405	311	506	670	532	TGGT1_316530	-
TGGT1_244090	463.68	323.47	0.5211	1.3415e-06	6.0038e-06	405	519	354	326	424	328	TGGT1_244090	-
TGGT1_226100	752.75	554.28	0.4431	1.3751e-06	6.1509e-06	629	830	612	535	686	621	TGGT1_226100	-
TGGT1_252410	121.52	62.79	0.9501	1.3812e-06	6.1751e-06	101	149	88	51	91	70	TGGT1_252410	-
TGGT1_270670	449.75	301.37	0.5826	1.3927e-06	6.2233e-06	381	551	319	284	372	346	TGGT1_270670	-
TGGT1_312618	839.29	611.94	0.4562	1.3937e-06	6.2243e-06	717	944	653	550	788	705	TGGT1_312618	-
TGGT1_268765	122.08	64.92	0.9199	1.4024e-06	6.2597e-06	105	143	90	70	80	65	TGGT1_268765	-
TGGT1_268770	700.84	955.57	-0.4474	1.4239e-06	6.3524e-06	588	780	562	949	1330	921	TGGT1_268770	-
TGGT1_313780	417.64	590.8	-0.499	1.4511e-06	6.47e-06	366	471	315	541	758	672	TGGT1_313780	-
TGGT1_237200	987.9	1287.37	-0.3817	1.4567e-06	6.4918e-06	818	1078	819	1286	1669	1333	TGGT1_237200	-
TGGT1_313860	2864.81	3689.43	-0.3647	1.458e-06	6.494e-06	2435	3217	2245	3366	4785	4168	TGGT1_313860	-
TGGT1_249935	775.56	1071.02	-0.4653	1.4678e-06	6.5341e-06	603	836	689	1142	1374	1042	TGGT1_249935	-
TGGT1_203350	146.12	82.64	0.8265	1.4688e-06	6.5353e-06	123	161	118	80	99	95	TGGT1_203350	-
TGGT1_215270	359.29	233.25	0.6288	1.4765e-06	6.5656e-06	328	416	250	228	273	271	TGGT1_215270	-
TGGT1_211700	2491.85	1894.16	0.3951	1.481e-06	6.5822e-06	2205	2717	1929	1686	2525	2130	TGGT1_211700	-
TGGT1_357100	425.8	277.2	0.6247	1.5002e-06	6.6639e-06	321	479	373	324	327	262	TGGT1_357100	-
TGGT1_358240	205.1	346.2	-0.7514	1.5092e-06	6.7005e-06	172	229	164	431	426	284	TGGT1_358240	-
TGGT1_313418	218.43	331.21	-0.6009	1.5107e-06	6.7036e-06	163	247	192	306	454	350	TGGT1_313418	-
TGGT1_230840	807.49	593.16	0.4449	1.5124e-06	6.7076e-06	718	892	613	570	792	620	TGGT1_230840	-
TGGT1_222210	392.48	555.59	-0.5023	1.5216e-06	6.7446e-06	349	403	321	581	703	561	TGGT1_222210	-
TGGT1_299040	554.07	395.84	0.4837	1.5299e-06	6.7753e-06	487	599	436	367	529	428	TGGT1_299040	-
TGGT1_278830	7478.64	6044.75	0.307	1.5301e-06	6.7753e-06	6312	8173	6074	5725	8049	6428	TGGT1_278830	-
TGGT1_257490	121.31	203.36	-0.7415	1.5325e-06	6.7823e-06	110	138	87	186	253	238	TGGT1_257490	-
TGGT1_202480	503.08	356.66	0.4977	1.5394e-06	6.8094e-06	444	548	391	355	451	380	TGGT1_202480	-
TGGT1_215300	647.18	865.72	-0.4206	1.5428e-06	6.8204e-06	542	699	536	843	1163	887	TGGT1_215300	-
TGGT1_288600	1388	1068.86	0.3775	1.5449e-06	6.8264e-06	1143	1525	1149	1077	1384	1098	TGGT1_288600	-
TGGT1_313630	5920.82	7793.48	-0.3966	1.5798e-06	6.9769e-06	5024	6682	4623	6783	11094	8356	TGGT1_313630	-
TGGT1_276120	181.73	278.85	-0.6184	1.6054e-06	7.0859e-06	157	200	143	260	375	298	TGGT1_276120	-
TGGT1_289600	11458.06	8505.91	0.4299	1.6142e-06	7.121e-06	9538	11729	10034	9456	10298	8355	TGGT1_289600	-
TGGT1_314670	31.42	7.45	2.0678	1.664e-06	7.3371e-06	25	33	28	6	10	9	TGGT1_314670	-
TGGT1_223070	1203.12	923.77	0.3811	1.6689e-06	7.3546e-06	993	1303	1008	907	1201	971	TGGT1_223070	-
TGGT1_253090	794.32	588	0.4344	1.6717e-06	7.3593e-06	686	860	636	558	739	660	TGGT1_253090	-
TGGT1_222970	784.19	1037.44	-0.4045	1.6717e-06	7.3593e-06	648	843	661	1024	1385	1055	TGGT1_222970	-
TGGT1_277560	155.07	247.71	-0.6844	1.7091e-06	7.5199e-06	141	151	130	214	342	276	TGGT1_277560	-
TGGT1_319950	813.82	604.78	0.4296	1.7418e-06	7.6596e-06	646	925	674	591	786	639	TGGT1_319950	-
TGGT1_229940	614.95	440.15	0.4843	1.7449e-06	7.6694e-06	505	708	486	403	557	507	TGGT1_229940	-
TGGT1_248980	691.23	931.5	-0.4306	1.7656e-06	7.7561e-06	552	733	609	948	1180	968	TGGT1_248980	-
TGGT1_320100	2197.03	1712.88	0.3587	1.7716e-06	7.7785e-06	1813	2455	1784	1608	2347	1783	TGGT1_320100	-
TGGT1_284680	37.47	84.22	-1.1673	1.7799e-06	7.8107e-06	32	45	27	65	124	96	TGGT1_284680	-
TGGT1_290950	1523.61	1994.61	-0.3887	1.7859e-06	7.8328e-06	1287	1708	1204	1778	2686	2218	TGGT1_290950	-
TGGT1_238180	775.16	1024.39	-0.4014	1.8338e-06	8.0386e-06	640	861	633	1023	1344	1048	TGGT1_238180	-
TGGT1_219530	213.41	130.98	0.7136	1.8508e-06	8.1089e-06	180	255	157	139	156	138	TGGT1_219530	-
TGGT1_223450B	2127.48	2777.77	-0.3859	1.8708e-06	8.1925e-06	1860	2215	1748	2457	3744	3107	TGGT1_223450B	-
TGGT1_291320	146.91	237.16	-0.6897	1.8747e-06	8.2053e-06	126	165	114	206	303	283	TGGT1_291320	-
TGGT1_258458	1322.86	998.9	0.4046	1.8932e-06	8.2819e-06	1094	1372	1152	1021	1306	1000	TGGT1_258458	-
TGGT1_208560	476.09	659.13	-0.47	1.8954e-06	8.2871e-06	414	520	375	593	868	743	TGGT1_208560	-
TGGT1_240050	344.22	500.61	-0.5434	1.9844e-06	8.6683e-06	321	360	262	435	679	565	TGGT1_240050	-
TGGT1_240450	189.23	290.1	-0.6148	1.9847e-06	8.6683e-06	150	211	160	269	364	333	TGGT1_240450	-
TGGT1_228150	7524.85	5736.76	0.3911	1.9999e-06	8.7245e-06	6548	8270	5884	4956	8054	6283	TGGT1_228150	-
TGGT1_201110	437.65	302.32	0.5366	2e-06	8.7245e-06	364	462	373	325	360	314	TGGT1_201110	-
TGGT1_218220	1270.74	927.25	0.4559	2.0007e-06	8.7245e-06	1047	1504	970	825	1175	1093	TGGT1_218220	-
TGGT1_291310	283.06	406.75	-0.5238	2.0559e-06	8.9605e-06	246	304	227	388	530	439	TGGT1_291310	-
TGGT1_242070	6406.66	7915.45	-0.305	2.0781e-06	9.0528e-06	5378	6959	5264	7964	10094	8271	TGGT1_242070	-
TGGT1_207750	3189.67	2526.61	0.3362	2.1191e-06	9.2264e-06	2566	3565	2654	2413	3385	2648	TGGT1_207750	-
TGGT1_311460	1070.7	813.11	0.3974	2.1394e-06	9.3097e-06	915	1143	879	831	1040	833	TGGT1_311460	-
TGGT1_300100	6208.33	7760.06	-0.3219	2.1484e-06	9.3443e-06	5266	6848	4969	7143	10273	8527	TGGT1_300100	-
TGGT1_215640	611.43	818.81	-0.4215	2.1844e-06	9.4908e-06	533	655	490	787	1044	896	TGGT1_215640	-
TGGT1_246740	400.85	556.76	-0.4761	2.1838e-06	9.4908e-06	339	426	334	511	740	611	TGGT1_246740	-
TGGT1_295105	1573.3	4009.84	-1.3499	2.1978e-06	9.5439e-06	1171	1469	1620	5030	4829	3334	TGGT1_295105	-
TGGT1_218530	526.59	714.03	-0.4398	2.2056e-06	9.573e-06	441	557	445	723	918	735	TGGT1_218530	-
TGGT1_229920	2955.08	3711.05	-0.3292	2.2147e-06	9.6075e-06	2564	3147	2394	3508	4995	3910	TGGT1_229920	-
TGGT1_309195	454	628.59	-0.4691	2.2266e-06	9.6541e-06	403	494	351	635	831	630	TGGT1_309195	-
TGGT1_235478	2220.58	1683.94	0.3996	2.2414e-06	9.709e-06	1990	2520	1620	1607	2211	1803	TGGT1_235478	-
TGGT1_288280	489.64	337.14	0.5339	2.2416e-06	9.709e-06	402	536	408	284	487	366	TGGT1_288280	-
TGGT1_316650	616.73	833.4	-0.4326	2.2736e-06	9.8426e-06	521	713	471	793	1110	882	TGGT1_316650	-
TGGT1_254530	365.63	245.61	0.5723	2.2796e-06	9.8635e-06	323	414	272	229	348	248	TGGT1_254530	-
TGGT1_285300	29.6	6.28	2.232	2.2844e-06	9.8788e-06	34	30	17	5	8	8	TGGT1_285300	-
TGGT1_205410	131.71	214.48	-0.7062	2.307e-06	9.9715e-06	97	145	120	197	300	223	TGGT1_205410	-
TGGT1_312400	374.03	258.46	0.5323	2.3481e-06	1.0144e-05	323	399	304	250	337	275	TGGT1_312400	-
TGGT1_309920	1579.83	1211.62	0.3842	2.377e-06	1.0263e-05	1380	1767	1207	1204	1509	1312	TGGT1_309920	-
TGGT1_316430	2002.52	2586.12	-0.3695	2.385e-06	1.0292e-05	1731	2205	1574	2347	3583	2748	TGGT1_316430	-
TGGT1_312820	187.04	290.03	-0.6355	2.3979e-06	1.034e-05	183	185	142	297	363	303	TGGT1_312820	-
TGGT1_300270	695.19	922.85	-0.4099	2.3984e-06	1.034e-05	597	738	571	910	1235	937	TGGT1_300270	-
TGGT1_256960	67.38	125.17	-0.8868	2.4316e-06	1.0477e-05	55	81	51	117	164	137	TGGT1_256960	-
TGGT1_222430	564.65	768.18	-0.4442	2.4341e-06	1.0483e-05	491	631	434	704	1042	827	TGGT1_222430	-
TGGT1_305180	629.6	849.08	-0.4305	2.4494e-06	1.0543e-05	535	709	492	782	1099	953	TGGT1_305180	-
TGGT1_268670	100.93	177.41	-0.8138	2.4523e-06	1.055e-05	68	106	102	192	216	179	TGGT1_268670	-
TGGT1_233510	515.96	368.76	0.4834	2.5019e-06	1.0758e-05	449	561	408	339	489	405	TGGT1_233510	-
TGGT1_261510	458.32	323.73	0.504	2.5663e-06	1.1029e-05	383	526	357	324	424	331	TGGT1_261510	-
TGGT1_236570	1481.12	1913.87	-0.3706	2.5859e-06	1.1108e-05	1222	1533	1295	1931	2465	1974	TGGT1_236570	-
TGGT1_246230	391.06	261.78	0.584	2.5983e-06	1.1155e-05	350	462	272	255	320	294	TGGT1_246230	-
TGGT1_227010	117.4	194.09	-0.7221	2.6235e-06	1.1258e-05	94	138	93	190	269	191	TGGT1_227010	-
TGGT1_270200	412.64	568.65	-0.4616	2.6286e-06	1.1274e-05	345	462	330	553	751	594	TGGT1_270200	-
TGGT1_222020	319.66	463.14	-0.5308	2.6511e-06	1.1364e-05	260	388	240	425	616	508	TGGT1_222020	-
TGGT1_292020	9880.43	12847.05	-0.3789	2.6649e-06	1.1418e-05	8263	11096	7874	11165	18277	13801	TGGT1_292020	-
TGGT1_231750	836.88	1101.33	-0.3974	2.6704e-06	1.1435e-05	685	906	707	1012	1485	1190	TGGT1_231750	-
TGGT1_297850	372.11	523.8	-0.4914	2.6726e-06	1.1439e-05	292	409	322	536	649	553	TGGT1_297850	-
TGGT1_243280B	366.07	245.01	0.5813	2.7009e-06	1.1554e-05	344	375	282	258	291	261	TGGT1_243280B	-
TGGT1_313470	349.75	498.74	-0.5134	2.7192e-06	1.1626e-05	320	378	263	450	670	550	TGGT1_313470	-
TGGT1_221900	179.3	106.91	0.7438	2.736e-06	1.1692e-05	142	185	163	99	134	123	TGGT1_221900	-
TGGT1_241880	1415.68	1072.66	0.3994	2.7407e-06	1.1706e-05	1175	1603	1127	968	1503	1132	TGGT1_241880	-
TGGT1_258030	607.94	445.91	0.4485	2.744e-06	1.1714e-05	509	676	489	444	576	465	TGGT1_258030	-
TGGT1_271810	757.43	1000.46	-0.4039	2.781e-06	1.1866e-05	641	786	645	952	1353	1042	TGGT1_271810	-
TGGT1_309930	266.9	393.99	-0.5616	2.7893e-06	1.1896e-05	226	305	206	339	536	447	TGGT1_309930	-
TGGT1_268176	6872.77	5259.75	0.3862	2.7954e-06	1.1916e-05	5997	7939	5067	4939	6574	5991	TGGT1_268176	-
TGGT1_266950	3808.22	4817.24	-0.3391	2.8279e-06	1.2048e-05	3104	4091	3254	4946	6224	4859	TGGT1_266950	-
TGGT1_232550	637.89	938.29	-0.5565	2.8418e-06	1.2101e-05	467	677	603	1059	1184	865	TGGT1_232550	-
TGGT1_211330	581.02	412.67	0.4946	2.8706e-06	1.2217e-05	515	652	435	375	524	477	TGGT1_211330	-
TGGT1_235450	1230.66	943.64	0.3845	2.8742e-06	1.2226e-05	1035	1357	994	920	1162	1052	TGGT1_235450	-
TGGT1_220360	980.29	1290.31	-0.397	2.934e-06	1.2475e-05	841	1087	771	1165	1764	1397	TGGT1_220360	-
TGGT1_315520	299.61	198	0.5953	2.942e-06	1.2496e-05	267	295	254	197	248	213	TGGT1_315520	-
TGGT1_284010	185.26	112.04	0.7312	2.9418e-06	1.2496e-05	151	214	147	122	144	106	TGGT1_284010	-
TGGT1_224980	1374.58	1744.38	-0.3438	2.9648e-06	1.2586e-05	1169	1482	1123	1698	2254	1861	TGGT1_224980	-
TGGT1_224320	421.66	293.32	0.5253	3.0103e-06	1.2773e-05	362	480	322	270	374	334	TGGT1_224320	-
TGGT1_300020	883.24	666.45	0.4077	3.0482e-06	1.2927e-05	738	978	715	644	832	740	TGGT1_300020	-
TGGT1_267080	2302.5	2890.07	-0.3281	3.063e-06	1.2983e-05	1916	2504	1906	2837	3862	2953	TGGT1_267080	-
TGGT1_291140	4901.03	3818.89	0.3596	3.0745e-06	1.3025e-05	4300	5373	3808	3416	5185	4199	TGGT1_291140	-
TGGT1_280780	275.6	170.72	0.692	3.1029e-06	1.3139e-05	268	279	206	156	194	215	TGGT1_280780	-
TGGT1_231920	502.23	352.86	0.5094	3.174e-06	1.3433e-05	385	554	442	361	471	345	TGGT1_231920	-
TGGT1_362450	169.76	100.69	0.7531	3.1846e-06	1.3471e-05	144	199	127	91	140	107	TGGT1_362450	-
TGGT1_234930	570.02	778.59	-0.4494	3.2044e-06	1.3548e-05	490	618	458	817	1022	753	TGGT1_234930	-
TGGT1_264468	294.09	193.68	0.601	3.2222e-06	1.3616e-05	266	326	218	177	264	208	TGGT1_264468	-
TGGT1_269175	199.48	122.53	0.6993	3.2319e-06	1.365e-05	169	196	178	122	158	128	TGGT1_269175	-
TGGT1_230010	1654.19	2124.24	-0.3618	3.2691e-06	1.3801e-05	1473	1754	1309	1971	2866	2273	TGGT1_230010	-
TGGT1_409620	2716.15	2134.15	0.3481	3.2867e-06	1.3868e-05	2319	3036	2129	1973	2776	2376	TGGT1_409620	-
TGGT1_249620	194.11	291.35	-0.587	3.2903e-06	1.3876e-05	170	209	154	272	382	319	TGGT1_249620	-
TGGT1_231850	3230.99	4013.9	-0.3128	3.3482e-06	1.4113e-05	2707	3561	2621	3999	5239	4139	TGGT1_231850	-
TGGT1_291980	2667.43	3439.85	-0.3671	3.3536e-06	1.4128e-05	2265	2943	2132	3032	4606	3884	TGGT1_291980	-
TGGT1_283550	8568.44	6734.94	0.3473	3.3762e-06	1.4217e-05	7353	9728	6566	6121	9112	7326	TGGT1_283550	-
TGGT1_224820	517.95	367.49	0.4979	3.4051e-06	1.4324e-05	410	561	451	388	443	385	TGGT1_224820	-
TGGT1_315140	2002.01	1531.11	0.3865	3.4036e-06	1.4324e-05	1729	2247	1543	1362	2059	1708	TGGT1_315140	-
TGGT1_307990	559.81	405.69	0.4676	3.4266e-06	1.4407e-05	453	622	466	410	494	441	TGGT1_307990	-
TGGT1_278940	2305.67	1799.07	0.3589	3.4914e-06	1.4672e-05	1854	2686	1837	1706	2322	1971	TGGT1_278940	-
TGGT1_215660	211.74	318.82	-0.5949	3.4948e-06	1.4679e-05	187	214	177	281	411	373	TGGT1_215660	-
TGGT1_260520	2491.84	1967.68	0.3403	3.4994e-06	1.4691e-05	2136	2744	1976	1834	2659	2093	TGGT1_260520	-
TGGT1_216790	1068.79	820.99	0.3816	3.5112e-06	1.4733e-05	887	1177	876	801	1035	895	TGGT1_216790	-
TGGT1_203170	1162.23	1499.25	-0.3664	3.5478e-06	1.4879e-05	926	1312	966	1484	1960	1554	TGGT1_203170	-
TGGT1_227830	802.12	577.58	0.4751	3.5727e-06	1.4972e-05	738	891	581	543	716	662	TGGT1_227830	-
TGGT1_220890	3785.88	2784.48	0.4433	3.5735e-06	1.4972e-05	3002	3909	3436	3068	3523	2641	TGGT1_220890	-
TGGT1_254080	675.93	918.93	-0.4455	3.6472e-06	1.5273e-05	547	724	583	802	1292	996	TGGT1_254080	-
TGGT1_223690	807.77	598.14	0.4319	3.662e-06	1.5327e-05	673	816	715	585	762	644	TGGT1_223690	-
TGGT1_261780	6543.07	5140.59	0.3483	3.6939e-06	1.5453e-05	5042	7281	5685	5192	6549	5355	TGGT1_261780	-
TGGT1_288680	2271.49	2860.66	-0.3326	3.8266e-06	1.6e-05	1937	2430	1865	2922	3641	2947	TGGT1_288680	-
TGGT1_272900	207.46	307.77	-0.5676	3.8324e-06	1.6016e-05	171	234	167	298	410	320	TGGT1_272900	-
TGGT1_220870	722.68	524.63	0.4628	3.8651e-06	1.6144e-05	554	829	612	529	713	511	TGGT1_220870	-
TGGT1_291170	92.16	45.23	1.033	3.9001e-06	1.6283e-05	69	96	87	52	53	44	TGGT1_291170	-
TGGT1_272595	49.38	101.51	-1.0307	3.9089e-06	1.6307e-05	43	63	32	81	137	123	TGGT1_272595	-
TGGT1_263260	3220.57	2494.56	0.3685	3.9098e-06	1.6307e-05	2813	3623	2445	2256	3322	2769	TGGT1_263260	-
TGGT1_316290	118.52	195.85	-0.7252	3.9123e-06	1.6309e-05	91	123	110	212	244	193	TGGT1_316290	-
TGGT1_300140	12370.32	15814.28	-0.3545	3.9581e-06	1.6492e-05	10078	12944	10835	16213	21095	15436	TGGT1_300140	-
[truncated: 6,330 more rows]
