# Supplementary material for: The Effects and Mechanism of ATM Kinase Inhibitors in Toxoplasma gondii
Source: Int J Mol Sci. 2024 Jun 25;25(13):6947. doi: 10.3390/ijms25136947 (PMC11241798; doi:10.3390/ijms25136947)
Supplement: Supplementary file 1 [file ijms-25-06947-s001.zip › Table S3.xls]

## Sheet: Sheet1
goterm	category	totalnumber	termnumber	pvalue	up_regulated	rich_factor
GO:0016491	MF	3124	137	0.032	14	0.102
GO:0005215	MF	3124	67	0.044	8	0.119
GO:0016747	MF	3124	54	0.04	7	0.13
GO:0015075	MF	3124	41	0.033	6	0.146
GO:0022857	MF	3124	53	0.012	8	0.151
GO:0008324	MF	3124	32	0.039	5	0.156
GO:0022890	MF	3124	31	0.035	5	0.161
GO:0015077	MF	3124	23	0.045	4	0.174
GO:0015078	MF	3124	22	0.039	4	0.182
GO:0016614	MF	3124	27	0.02	5	0.185
GO:0016616	MF	3124	23	0.01	5	0.217
GO:0051287	MF	3124	9	0.014	3	0.333
GO:0016417	MF	3124	9	0.014	3	0.333
GO:0015002	MF	3124	5	0.032	2	0.4
GO:0016675	MF	3124	5	0.032	2	0.4
GO:0004129	MF	3124	5	0.032	2	0.4
GO:0016676	MF	3124	5	0.032	2	0.4
GO:0016409	MF	3124	5	0.032	2	0.4
GO:0019707	MF	3124	4	0.02	2	0.5
GO:0019706	MF	3124	4	0.02	2	0.5
GO:0051179	BP	3124	197	0.044	18	0.091
GO:0051234	BP	3124	192	0.036	18	0.094
GO:0006810	BP	3124	192	0.036	18	0.094
GO:0055114	BP	3124	135	0.014	15	0.111
GO:0006811	BP	3124	46	0.054	6	0.13
GO:0098660	BP	3124	34	0.049	5	0.147
GO:0098655	BP	3124	33	0.044	5	0.152
GO:0055085	BP	3124	76	0.002	12	0.158
GO:1902600	BP	3124	25	0.059	4	0.16
GO:0098662	BP	3124	31	0.035	5	0.161
GO:0006749	BP	3124	1	0.06	1	1
GO:0033692	BP	3124	1	0.06	1	1
GO:0000271	BP	3124	1	0.06	1	1
GO:0051182	BP	3124	1	0.06	1	1
GO:1901337	BP	3124	1	0.06	1	1
GO:0005978	BP	3124	1	0.06	1	1
GO:0009250	BP	3124	1	0.06	1	1
GO:0015876	BP	3124	1	0.06	1	1
GO:0015916	BP	3124	1	0.06	1	1
GO:0006862	BP	3124	1	0.06	1	1
GO:0044425	CC	3124	684	0.086	49	0.072
GO:0031224	CC	3124	641	0.067	47	0.073
GO:0016021	CC	3124	641	0.067	47	0.073
GO:0016020	CC	3124	765	0.032	57	0.075
GO:0044429	CC	3124	20	0.114	3	0.15
GO:0044430	CC	3124	19	0.101	3	0.158
GO:0031975	CC	3124	18	0.089	3	0.167
GO:0031967	CC	3124	18	0.089	3	0.167
GO:0005740	CC	3124	15	0.056	3	0.2
GO:0005875	CC	3124	7	0.061	2	0.286
GO:0019867	CC	3124	2	0.116	1	0.5
GO:0031968	CC	3124	2	0.116	1	0.5
GO:0005741	CC	3124	2	0.116	1	0.5
GO:0097361	CC	3124	1	0.06	1	1
GO:0031012	CC	3124	1	0.06	1	1
GO:0044420	CC	3124	1	0.06	1	1
GO:0071013	CC	3124	1	0.06	1	1
GO:0001527	CC	3124	1	0.06	1	1
GO:0000275	CC	3124	1	0.06	1	1
GO:0005801	CC	3124	1	0.06	1	1
