# Supplementary material for: The Effects and Mechanism of ATM Kinase Inhibitors in Toxoplasma gondii
Source: Int J Mol Sci. 2024 Jun 25;25(13):6947. doi: 10.3390/ijms25136947 (PMC11241798; doi:10.3390/ijms25136947)
Supplement: Supplementary file 1 [file ijms-25-06947-s001.zip › Table S4.xlsx]

## Sheet: Sheet1
Primers used for generation of endogenous markers strain
TgACBP1-HA42 F		GCCCTCGACAAGATGCAGCCGTTGTGGCGCGAGAAAAGCGCGCCTAGGTACCCGTACGA
TgACBP1-HA42 R		GCTCACCATCCCGGTTCGTTTCATTGTGATCTCTTCTTGTGAACTAGTGGATCGATCCC
TgACBP1-HAU6R		TCGTGCGATGGAATGCCCTCAACTTGACATCCCCATTTA
TgACBP1-HA A+F		GAGGGCATTCCATCGCACGAGTTTTAGAGCTAGAAATAG
TgACBP2-HA42 F		AACCCTGAACTGGTGCAGGTTGTCACCGCCTCAAAAGCTACTCCTAGGTACCCGTACGA
TgACBP2-HA42 R		CGCTTTCAGTGAGTTGCTGTCCGCACGCCTAGCTCCGGAACTACTAGTGGATCGATCCC
TgACBP2-HAU6R		CGTTCCTGGCCATTACCTTCAACTTGACATCCCCATTTA
TgACBP2-HA A+F		GAAGGTAATGGCCAGGAACGGTTTTAGAGCTAGAAATAG
Cas9 F		ATGGACAAGAAGTACAGCAT
Cas9 R		GCACCCTCCCGGAAATACAG
ACBP1-HA 5'CZJD F		ACGGTCTGTCTGTGGTCT
ACBP1-HA 5'CZJD R		TTCTTCCTCCTATCGGAGAG
ACBP1-HA 3'CZJD F		GGACGAATCCAGATGGAGAT
ACBP1-HA 3'CZJD R		CTGTTCGCTGATGTGAGTA
ACBP2-HA 5'CZJD F		TTAGCGATTCCAAAGTCAT
ACBP2-HA 5'CZJD R		TTCTTCCTCCTATCGGAGAG
ACBP2-HA 3'CZJD F		GGACGAATCCAGATGGAGAT
ACBP2-HA 3'CZJD R		CGCCCAATCCAGAAGTAG
